# Supplementary material for: Integrated proteomics and network analysis identifies protein hubs and network alterations in Alzheimer’s disease
Source: Acta Neuropathol Commun. 2018 Mar 1;6:19. doi: 10.1186/s40478-018-0524-2 (PMC5831854; doi:10.1186/s40478-018-0524-2)
Supplement: Supplementary file 1 — Table S1. Demographic and neuropathological data of human AD patient and control cases. For each case, the age, gender, disease status, age at onset, disease duration, Braak stage, CERAD neuritic plaque score, frontal cortex neuritic plaque frequency, ApoE genotype, and postmortem interval (PMI) are provided. (XLSX 10 kb) [file 40478_2018_524_MOESM1_ESM.xlsx]

## Sheet: Sheet1
Table S1. Demographic and neuropathological data of human AD patient and control cases
Case	Age	Sex	Age at onset	Disease duration	Braak stage	CERAD neuritic plaque score	Frontal cortex neuritic plaque frequency	ApoE genotype	PMI (hr)
Control
CT1	65	m			0	Sparse	None	E3/3	6
CT2	75	f			I	None	None	E3/3	6
CT3	61	m			II	None	None	E3/4	<12
CT4	74	f			II	None	None	E3/3	7
CT5	59	m			I	None	None	E2/3	6
CT6	78	f			II	None	None	E3/3	11.5
CT7	94	m			II	None	None	E3/3	5.5
CT8	61	f			II	None	None	n.d.	6
Alzheimer's disease
AD1	79	m	73	6	V-VI	Frequent	High	E4/4	6
AD2	72	f	59	13	VI	Frequent	High	E3/4	7
AD3	67	m	56	11	VI	Frequent	High	E2/3	6.5
AD4	77	m	70	7	VI	Frequent	High	E3/4	12
AD5	74	m	60	14	VI	Frequent	Moderate	E3/3	2.5
AD6	68	m	60	8	VI	Frequent	High	E3/3	14.5
AD7	61	f	51	10	VI	Frequent	High	E3/3	6
AD8	69	m	59	10	VI	Frequent	High	E3/4	3.5
