# Supplementary material for: Integrated proteomics and network analysis identifies protein hubs and network alterations in Alzheimer’s disease
Source: Acta Neuropathol Commun. 2018 Mar 1;6:19. doi: 10.1186/s40478-018-0524-2 (PMC5831854; doi:10.1186/s40478-018-0524-2)
Supplement: Supplementary file 2 — Table S2. Differential expression analysis of protein abundances in AD and control brains. List of all proteins with complete abundance data in AD and control brains is provided with their fold changes, P values, and q values. Differentially expressed proteins with significantly altered protein abundances (> 1.3-fold change; P < 0.05) in AD versus control are indicated in bold and also provided in separate tabs. (XLSX 660 kb) [file 40478_2018_524_MOESM2_ESM.xlsx]

## Sheet: total proteins
Table S2. Differential expression analysis of protein abundances in AD and control brains
																			AD		CT
Accession number	Gene symbol	Protein name	AD1	AD2	AD3	AD4	AD5	AD6	AD7	AD8	CT1	CT2	CT3	CT4	CT5	CT6	CT7	CT8	Mean	STD	Mean	STD	AD/CT ratio	Log2(FC)	P value	q value
A0AVT1	UBA6	Ubiquitin-like modifier-activating enzyme 6 (Ubiquitin-activating enzyme 6) (EC 6.2.1.45) (Monocyte protein 4) (MOP-4) (Ubiquitin-activating enzyme E1-like protein 2) (E1-L2)	1.73e-05	3.02e-05	2.91e-05	1.08e-05	1.79e-05	3.52e-05	3.06e-05	1.54e-05	3.18e-05	1.82e-05	3.37e-05	1.66e-05	2.78e-05	1.38e-05	2.98e-05	1.47e-05	2.33125e-05	8.94402e-06	2.33e-05	8.26369e-06	1.00054	0.00077377	0.997724	0.586796
A0FGR8	ESYT2	Extended synaptotagmin-2 (E-Syt2) (Chr2Syt)	4.02e-05	3.54e-05	3.96e-05	4.56e-05	4.7e-05	3.76e-05	3.43e-05	3.41e-05	3.63e-05	6.59e-06	2.12e-05	2.26e-05	2.96e-05	1.64e-05	2.94e-05	3.24e-05	3.9225e-05	4.92769e-06	2.43113e-05	9.653e-06	1.61345	0.690149	0.00162691	0.023512
A0MZ66	SHTN1	Shootin-1 (Shootin1)	1.42e-05	2.71e-05	1.21e-05	8.28e-06	1e-05	3.87e-05	2.29e-05	1.55e-05	2.66e-05	4.83e-05	3.9e-05	2.8e-05	1.69e-05	3.3e-05	2.53e-05	2.65e-05	1.85975e-05	1.03263e-05	3.045e-05	9.59747e-06	0.610755	-0.711334	0.0321975	0.0853939
A1L0T0	ILVBL	Acetolactate synthase-like protein (EC 2.2.1.-) (IlvB-like protein)	1.34e-05	4.19e-05	2.55e-05	3.47e-05	1.55e-05	2.76e-05	3.8e-05	2.2e-05	1.66e-05	7.89e-06	8.23e-06	9.22e-06	7.77e-06	1.57e-05	1.57e-05	1.27e-05	2.7325e-05	1.03252e-05	1.17262e-05	3.87587e-06	2.33024	1.22048	0.00131489	0.023512
A5A3E0	POTEF	POTE ankyrin domain family member F (ANKRD26-like family C member 1B) (Chimeric POTE-actin protein)	0.0127	0.00807	0.011	0.0108	0.00626	0.00681	0.0101	0.00881	0.0101	0.00702	0.00729	0.00901	0.00984	0.00859	0.00947	0.0105	0.00931875	0.00222106	0.0089775	0.00127588	1.03801	0.0538227	0.711958	0.493782
A5YM72	CARNS1	Carnosine synthase 1 (EC 6.3.2.11) (ATP-grasp domain-containing protein 1)	2.44e-05	2.9e-05	1.38e-05	1.31e-05	1.85e-05	4.89e-05	1.25e-05	2.97e-05	6.01e-05	9.16e-05	8.95e-05	2.23e-05	4.21e-05	2.91e-05	1.12e-05	1.42e-05	2.37375e-05	1.23199e-05	4.50125e-05	3.21768e-05	0.527354	-0.923158	0.102618	0.16897
A6NDG6	PGP	Glycerol-3-phosphate phosphatase (G3PP) (EC 3.1.3.21) (Aspartate-based ubiquitous Mg(2+)-dependent phosphatase) (AUM) (EC 3.1.3.48) (Phosphoglycolate phosphatase) (PGP)	4.73e-05	3.32e-05	5.01e-05	2.93e-05	3.98e-05	5.53e-05	2.83e-05	1.68e-05	2.31e-05	1.74e-05	2.2e-05	3.86e-05	5.17e-05	3.28e-05	4.09e-05	5.16e-05	3.75125e-05	1.29603e-05	3.47625e-05	1.32394e-05	1.07911	0.10984	0.680983	0.485402
A6NHL2	TUBAL3	Tubulin alpha chain-like 3	0.00253	0.00273	0.00225	0.00181	0.000663	0.000415	0.0027	0.00257	0.0033	0.0026	0.00429	0.00403	0.00291	0.00322	0.0029	0.00264	0.0019585	0.000926847	0.00323625	0.00062388	0.605176	-0.724574	0.00599214	0.0341273
O00139	KIF2A	Kinesin-like protein KIF2A (Kinesin-2) (hK2)	0.000123	3.81e-05	5.44e-05	3.75e-05	5e-05	4.65e-05	5.01e-05	5.58e-05	5.92e-05	4.55e-05	3.9e-05	5.81e-05	5.95e-05	5.17e-05	4.8e-05	5.02e-05	5.6925e-05	2.75382e-05	5.14e-05	7.29971e-06	1.10749	0.147294	0.591972	0.449975
O00154	ACOT7	Cytosolic acyl coenzyme A thioester hydrolase (EC 3.1.2.2) (Acyl-CoA thioesterase 7) (Brain acyl-CoA hydrolase) (BACH) (CTE-IIa) (CTE-II) (Long chain acyl-CoA thioester hydrolase)	0.000383	0.000334	0.000498	0.00037	0.000473	0.00045	0.000312	0.000412	0.000436	0.000611	0.000216	0.000432	0.00029	0.000496	0.000299	0.000287	0.000404	6.62657e-05	0.000383375	0.000132434	1.0538	0.075599	0.699567	0.490484
O00186	STXBP3	Syntaxin-binding protein 3 (Platelet Sec1 protein) (PSP) (Protein unc-18 homolog 3) (Unc18-3) (Protein unc-18 homolog C) (Unc-18C)	1.6e-05	1.45e-05	1.14e-05	1.65e-05	1.96e-05	2.35e-05	2.2e-05	1.62e-05	2.18e-05	2.53e-05	1.65e-05	9.84e-06	1.22e-05	1.07e-05	9.9e-06	1.6e-05	1.74625e-05	3.9964e-06	1.528e-05	5.78074e-06	1.14283	0.192616	0.394557	0.359387
O00194	RAB27B	Ras-related protein Rab-27B (C25KG)	1.5e-05	2.48e-05	4.51e-05	3.15e-05	2.17e-05	1.31e-05	2.59e-05	2.62e-05	4.13e-06	1.85e-06	8.99e-06	9.58e-06	7.26e-06	1.47e-05	2.18e-05	1.92e-05	2.54125e-05	9.99778e-06	1.09388e-05	7.05593e-06	2.32316	1.21609	0.00480728	0.031682
O00213	APBB1	Amyloid beta A4 precursor protein-binding family B member 1 (Protein Fe65)	9.64e-06	1.01e-05	1.35e-05	1.02e-05	1.74e-06	8.4e-06	9.75e-06	1.38e-05	1.7e-05	3.35e-06	6.41e-06	9.17e-06	1.33e-05	1.52e-05	9.51e-06	2.06e-05	9.64125e-06	3.71657e-06	1.18175e-05	5.74336e-06	0.815845	-0.293633	0.383455	0.35197
O00217	NDUFS8	NADH dehydrogenase [ubiquinone] iron-sulfur protein 8, mitochondrial (EC 1.6.5.3) (EC 1.6.99.3) (Complex I-23kD) (CI-23kD) (NADH-ubiquinone oxidoreductase 23 kDa subunit) (TYKY subunit)	0.000122	8.37e-05	0.000124	6.92e-05	8.55e-05	0.00012	0.000115	0.000117	0.000188	0.000115	0.000118	0.000247	0.000142	0.000172	0.000137	0.00015	0.00010455	2.14907e-05	0.000158625	4.34641e-05	0.659102	-0.601427	0.00702982	0.0381576
O00231	PSMD11	26S proteasome non-ATPase regulatory subunit 11 (26S proteasome regulatory subunit RPN6) (26S proteasome regulatory subunit S9) (26S proteasome regulatory subunit p44.5)	5.1e-05	4.69e-05	6.11e-05	4.5e-05	6.85e-05	6.62e-05	7.97e-05	4.95e-05	6.74e-05	4.72e-05	6.25e-05	6.42e-05	7.61e-05	4.53e-05	5.3e-05	4.66e-05	5.84875e-05	1.23609e-05	5.77875e-05	1.13841e-05	1.01211	0.0173709	0.907884	0.563228
O00232	PSMD12	26S proteasome non-ATPase regulatory subunit 12 (26S proteasome regulatory subunit RPN5) (26S proteasome regulatory subunit p55)	2.97e-05	3.12e-05	3.35e-05	3.94e-05	3.85e-05	3.46e-05	3.12e-05	2.98e-05	1.83e-05	2.7e-05	2.56e-05	2.57e-05	3.71e-05	3.01e-05	2.94e-05	2.58e-05	3.34875e-05	3.77452e-06	2.7375e-05	5.30546e-06	1.22329	0.290764	0.0188346	0.0638698
O00264	PGRMC1	Membrane-associated progesterone receptor component 1 (mPR)	0.000122	0.000167	0.000195	0.00012	0.000144	0.000134	0.000222	0.000149	8.62e-05	0.000107	0.000101	9.37e-05	0.000116	0.000137	0.000153	0.000158	0.000156625	3.61028e-05	0.000118988	2.72395e-05	1.31631	0.396504	0.0337158	0.0875388
O00299	CLIC1	Chloride intracellular channel protein 1 (Chloride channel ABP) (Nuclear chloride ion channel 27) (NCC27) (Regulatory nuclear chloride ion channel protein) (hRNCC)	9.78e-05	3.37e-05	1.67e-05	5.99e-05	2.48e-05	3.82e-05	8.84e-05	2.55e-05	9.09e-06	8.43e-06	3.42e-05	1.47e-05	1.34e-05	1.32e-05	5.45e-05	5.69e-05	4.8125e-05	3.06557e-05	2.55525e-05	2.02754e-05	1.88338	0.913322	0.104313	0.169593
O00303	EIF3F	Eukaryotic translation initiation factor 3 subunit F (eIF3f) (Deubiquitinating enzyme eIF3f) (EC 3.4.19.12) (Eukaryotic translation initiation factor 3 subunit 5) (eIF-3-epsilon) (eIF3 p47)	1.57e-05	1.68e-05	1.79e-05	2.54e-05	8.59e-06	2.31e-05	2.69e-05	1.75e-05	2e-05	2.54e-05	1.57e-05	1.58e-05	2.31e-05	2.6e-05	2.12e-05	1.92e-05	1.89862e-05	5.94903e-06	2.08e-05	3.92538e-06	0.9128	-0.131629	0.483511	0.40675
O00330	PDHX	Pyruvate dehydrogenase protein X component, mitochondrial (Dihydrolipoamide dehydrogenase-binding protein of pyruvate dehydrogenase complex) (E3-binding protein) (E3BP) (Lipoyl-containing pyruvate dehydrogenase complex component X) (proX)	6.27e-05	6.29e-05	8.19e-05	6.97e-05	8.04e-05	3.33e-05	6.89e-05	5.56e-05	5.94e-05	3.34e-05	4.13e-05	8.55e-05	8.08e-05	7.98e-05	9.28e-05	7.27e-05	6.4425e-05	1.54012e-05	6.82125e-05	2.14813e-05	0.944475	-0.0824155	0.691387	0.488025
O00401	WASL	Neural Wiskott-Aldrich syndrome protein (N-WASP)	1.6e-05	1.73e-05	2.41e-05	2.52e-05	2.44e-05	1.69e-05	1.41e-05	1.36e-05	1.54e-05	1.16e-05	2.64e-05	3.17e-05	2.77e-05	3.14e-05	2.45e-05	3.48e-05	1.895e-05	4.82642e-06	2.54375e-05	8.12033e-06	0.744963	-0.424759	0.0724706	0.136153
O00408	PDE2A	cGMP-dependent 3',5'-cyclic phosphodiesterase (EC 3.1.4.17) (Cyclic GMP-stimulated phosphodiesterase) (CGS-PDE) (cGSPDE)	5e-05	4.47e-05	7.23e-05	5.96e-05	8.44e-05	3.92e-05	5.68e-05	5.25e-05	4.85e-05	2.31e-05	1.73e-05	5.93e-05	7.14e-05	6.46e-05	5.96e-05	0.000526	5.74375e-05	1.47721e-05	0.000108725	0.000169719	0.528282	-0.920619	0.408818	0.368113
O00410	IPO5	Importin-5 (Imp5) (Importin subunit beta-3) (Karyopherin beta-3) (Ran-binding protein 5) (RanBP5)	8.53e-05	8.86e-05	0.000116	0.00014	8.45e-05	0.000113	0.000105	9.76e-05	8.6e-05	7.63e-05	9.29e-05	6.37e-05	7.95e-05	9.44e-05	8.1e-05	0.000116	0.00010375	1.90096e-05	8.6225e-05	1.54753e-05	1.20325	0.266933	0.0626965	0.123698
O00429	DNM1L	Dynamin-1-like protein (EC 3.6.5.5) (Dnm1p/Vps1p-like protein) (DVLP) (Dynamin family member proline-rich carboxyl-terminal domain less) (Dymple) (Dynamin-like protein) (Dynamin-like protein 4) (Dynamin-like protein IV) (HdynIV) (Dynamin-related protein 1)	0.000128	0.00012	0.000193	0.000215	0.000205	0.00013	0.000161	0.00014	0.000147	0.000139	0.000119	0.000119	0.000131	0.000142	0.000121	0.000171	0.0001615	3.78833e-05	0.000136125	1.7804e-05	1.18641	0.246602	0.108455	0.173567
O00468	AGRN	Agrin [Cleaved into: Agrin N-terminal 110 kDa subunit; Agrin C-terminal 110 kDa subunit; Agrin C-terminal 90 kDa fragment (C90); Agrin C-terminal 22 kDa fragment (C22)]	2.73e-05	2.52e-05	1.15e-05	2.92e-06	2.07e-05	9.66e-06	3.35e-05	4.77e-06	2.01e-05	5.93e-06	1.03e-05	5.46e-06	1.28e-05	1.13e-05	1.02e-05	1.86e-05	1.69437e-05	1.12833e-05	1.18363e-05	5.28923e-06	1.43151	0.517541	0.265738	0.290667
O00487	PSMD14	26S proteasome non-ATPase regulatory subunit 14 (EC 3.4.19.-) (26S proteasome regulatory subunit RPN11) (26S proteasome-associated PAD1 homolog 1)	5.06e-05	5.76e-05	3.73e-05	8.82e-05	6.38e-05	6.76e-05	6.09e-05	3.83e-05	3.32e-05	1.18e-05	3.7e-05	3.68e-05	5.89e-05	3.92e-05	5.76e-05	5.2e-05	5.80375e-05	1.65518e-05	4.08125e-05	1.54321e-05	1.42205	0.507974	0.0492513	0.108504
O00499	BIN1	Myc box-dependent-interacting protein 1 (Amphiphysin II) (Amphiphysin-like protein) (Box-dependent myc-interacting protein 1) (Bridging integrator 1)	0.000473	0.000521	0.000497	0.000591	0.00061	0.000657	0.00035	0.000456	0.000445	0.00074	0.00104	0.000392	0.000535	0.000499	0.000346	0.000513	0.000519375	9.83012e-05	0.00056375	0.00022567	0.921286	-0.118279	0.618066	0.461615
O00505	KPNA3	Importin subunit alpha-4 (Importin alpha Q2) (Qip2) (Karyopherin subunit alpha-3) (SRP1-gamma)	1.56e-05	3.35e-05	4.02e-05	3.3e-05	1.46e-05	4.07e-05	1.9e-05	2.77e-05	1.09e-05	1.15e-05	1.65e-05	1.99e-05	1.45e-05	1.61e-05	2.2e-05	2.68e-05	2.80375e-05	1.05545e-05	1.7275e-05	5.39332e-06	1.62301	0.698672	0.0223114	0.0698684
O00533	CHL1	Neural cell adhesion molecule L1-like protein (Close homolog of L1) [Cleaved into: Processed neural cell adhesion molecule L1-like protein]	4.03e-05	4.25e-05	4.45e-05	4.65e-05	3.21e-05	4.4e-05	2.68e-05	2.78e-05	4.89e-05	5.36e-05	6.09e-05	7.21e-05	9.14e-05	5.98e-05	5.67e-05	6.07e-05	3.80625e-05	7.93094e-06	6.30125e-05	1.32889e-05	0.604047	-0.727268	0.000445104	0.0139084
O00555	CACNA1A	Voltage-dependent P/Q-type calcium channel subunit alpha-1A (Brain calcium channel I) (BI) (Calcium channel, L type, alpha-1 polypeptide isoform 4) (Voltage-gated calcium channel subunit alpha Cav2.1)	7.18e-06	2.19e-06	9.59e-06	8.72e-06	4.17e-06	4.72e-07	7e-06	1.02e-05	1.66e-06	1.13e-06	7.69e-07	7.28e-06	7.04e-06	2.45e-06	2.62e-06	8.87e-06	6.19025e-06	3.55474e-06	3.97737e-06	3.21095e-06	1.55637	0.638181	0.212404	0.252447
O00560	SDCBP	Syntenin-1 (Melanoma differentiation-associated protein 9) (MDA-9) (Pro-TGF-alpha cytoplasmic domain-interacting protein 18) (TACIP18) (Scaffold protein Pbp1) (Syndecan-binding protein 1)	7.08e-06	1.43e-05	7.69e-06	1.18e-05	1.68e-05	1.02e-05	1.18e-05	9.62e-06	7.68e-06	3.29e-06	1.33e-05	3.12e-06	5.71e-06	1.16e-05	6.11e-06	1.15e-05	1.11613e-05	3.26166e-06	7.78875e-06	3.92538e-06	1.433	0.519035	0.0826815	0.148206
O00567	NOP56	Nucleolar protein 56 (Nucleolar protein 5A)	1.04e-05	7.26e-06	1.39e-05	1.5e-05	4.88e-06	1.04e-05	1.27e-05	4.15e-06	7.74e-06	6.71e-07	2.77e-06	4.21e-06	3.84e-06	1.54e-05	6.89e-06	8.66e-06	9.83625e-06	4.0629e-06	6.27262e-06	4.55697e-06	1.56812	0.649039	0.12099	0.183958
O00571	DDX3X	ATP-dependent RNA helicase DDX3X (EC 3.6.4.13) (DEAD box protein 3, X-chromosomal) (DEAD box, X isoform) (Helicase-like protein 2) (HLP2)	3.06e-05	5.48e-05	6.02e-05	4.64e-05	4.03e-05	5.55e-05	7.6e-05	4.89e-05	4.49e-05	4.61e-05	3.58e-05	2.72e-05	3.13e-05	3.83e-05	3.67e-05	5.19e-05	5.15875e-05	1.36161e-05	3.9025e-05	8.16066e-06	1.32191	0.402623	0.0419662	0.0991283
O00625	PIR	Pirin (EC 1.13.11.24) (Probable quercetin 2,3-dioxygenase PIR) (Probable quercetinase)	7.99e-06	1.44e-05	8.23e-06	1.77e-05	1.87e-05	1.56e-05	2.62e-05	7.49e-06	1.3e-05	2.84e-05	1.18e-05	7.69e-06	1.97e-05	9.16e-06	3.5e-06	1.17e-05	1.45387e-05	6.51165e-06	1.31188e-05	7.72989e-06	1.10824	0.148273	0.697078	0.489956
O00629	KPNA4	Importin subunit alpha-3 (Importin alpha Q1) (Qip1) (Karyopherin subunit alpha-4)	1.7e-05	3.43e-05	3.65e-05	2.08e-05	3.03e-05	3.21e-05	3.51e-05	3.32e-05	6.75e-06	4.33e-06	1.55e-05	3.1e-05	4.32e-05	2.67e-05	2.81e-05	3.14e-05	2.99125e-05	7.12209e-06	2.33725e-05	1.33634e-05	1.27982	0.355936	0.242045	0.27355
O00764	PDXK	Pyridoxal kinase (EC 2.7.1.35) (Pyridoxine kinase)	0.000184	0.000324	0.000263	0.000407	0.000214	0.000249	0.000366	0.000206	0.000167	9.63e-05	0.000175	0.000182	0.000166	0.000227	0.000248	0.000283	0.000276625	8.07712e-05	0.000193037	5.79185e-05	1.43301	0.51905	0.0321528	0.0853939
O14490	DLGAP1	Disks large-associated protein 1 (DAP-1) (Guanylate kinase-associated protein) (hGKAP) (PSD-95/SAP90-binding protein 1) (SAP90/PSD-95-associated protein 1) (SAPAP1)	2.46e-05	1.37e-05	2.34e-05	1.83e-05	3.99e-05	1.43e-05	1.85e-05	1.6e-05	1.28e-05	6.64e-06	1.6e-05	4.21e-05	1.88e-05	3.01e-05	2.12e-05	3.42e-05	2.10875e-05	8.55728e-06	2.273e-05	1.18421e-05	0.927739	-0.10821	0.755199	0.507855
O14495	PLPP3	Phospholipid phosphatase 3 (EC 3.1.3.4) (Lipid phosphate phosphohydrolase 3) (PAP2-beta) (Phosphatidate phosphohydrolase type 2b) (Phosphatidic acid phosphatase 2b) (PAP-2b) (PAP2b) (Vascular endothelial growth factor and type I collagen-inducible protein) (VCIP)	7.19e-05	8.68e-05	4.34e-05	4.24e-05	0.000108	0.00011	0.00014	6.4e-05	0.000115	5.87e-05	6.89e-05	8.85e-05	5.37e-05	6.05e-05	8.67e-05	9.76e-05	8.33125e-05	3.44703e-05	7.87e-05	2.16703e-05	1.05861	0.0821693	0.753385	0.507297
O14523	C2CD2L	C2 domain-containing protein 2-like (Transmembrane protein 24)	1.29e-05	2.16e-05	2.92e-05	1.29e-05	4.69e-05	2.47e-05	1.6e-05	1.9e-05	1.25e-05	2.27e-06	2.39e-05	1.27e-05	4.68e-05	4.23e-05	2.99e-05	3.24e-05	2.29e-05	1.12341e-05	2.53463e-05	1.54815e-05	0.903487	-0.146425	0.722961	0.498684
O14525	ASTN1	Astrotactin-1	3.87e-06	7.36e-06	1.11e-05	2.35e-05	5.58e-06	6.79e-06	6.64e-06	1.02e-05	1.3e-06	1.2e-06	2.53e-06	4.01e-06	4.92e-06	6.6e-06	7.54e-06	6.31e-06	9.38e-06	6.16559e-06	4.30125e-06	2.45063e-06	2.18076	1.12483	0.0481431	0.106539
O14531	DPYSL4	Dihydropyrimidinase-related protein 4 (DRP-4) (Collapsin response mediator protein 3) (CRMP-3) (UNC33-like phosphoprotein 4) (ULIP-4)	0.000101	8.56e-05	0.000132	0.000119	0.000177	5.99e-05	9.2e-05	0.000108	0.000117	8.57e-05	0.000104	0.000139	0.000245	0.000174	0.000145	0.000142	0.000109312	3.49787e-05	0.000143962	4.90756e-05	0.759312	-0.397235	0.126193	0.187362
O14548	COX7A2L	Cytochrome c oxidase subunit 7A-related protein, mitochondrial (COX7a-related protein) (Cytochrome c oxidase subunit VIIa-related protein) (EB1)	0.000112	9.17e-05	9.67e-05	0.000163	0.000208	0.000103	0.000114	0.000105	0.000136	7.86e-05	6.26e-05	0.000248	0.000183	0.000138	0.000101	0.000111	0.000124175	4.03756e-05	0.000132275	5.99742e-05	0.938764	-0.0911657	0.756008	0.507855
O14558	HSPB6	Heat shock protein beta-6 (HspB6) (Heat shock 20 kDa-like protein p20)	3.23e-05	7.09e-05	8.55e-06	7.99e-05	3.29e-05	5.25e-05	5.98e-05	3.44e-05	2.8e-05	1.91e-05	2.67e-05	4.55e-05	2.64e-05	2.64e-05	3.55e-05	1.48e-05	4.64063e-05	2.35946e-05	2.78e-05	9.42974e-06	1.66929	0.739234	0.0573051	0.117719
O14561	NDUFAB1	Acyl carrier protein, mitochondrial (ACP) (CI-SDAP) (NADH-ubiquinone oxidoreductase 9.6 kDa subunit)	0.000214	0.00029	0.000118	0.000252	6.98e-05	0.000107	7.58e-05	0.000118	0.000251	2.32e-05	0.000208	0.000294	0.000311	0.00032	0.000319	0.000495	0.000155575	8.42497e-05	0.00027765	0.00013225	0.560328	-0.835657	0.0449346	0.10111
O14576	DYNC1I1	Cytoplasmic dynein 1 intermediate chain 1 (Cytoplasmic dynein intermediate chain 1) (Dynein intermediate chain 1, cytosolic) (DH IC-1)	5.84e-05	6.49e-05	6.51e-05	6.54e-05	8.2e-05	6.45e-05	6.24e-05	7.92e-05	3.8e-05	4.53e-05	5.32e-05	7.41e-05	6.5e-05	5.24e-05	5.87e-05	5.46e-05	6.77375e-05	8.29319e-06	5.51625e-05	1.11582e-05	1.22796	0.296267	0.0227468	0.0700684
O14578	CIT	Citron Rho-interacting kinase (CRIK) (EC 2.7.11.1) (Serine/threonine-protein kinase 21)	1.42e-05	8.7e-06	2.55e-05	1.29e-05	2.28e-05	4.63e-06	8.91e-06	1.26e-05	2.64e-05	2.86e-06	5.14e-06	1.89e-05	2.31e-05	1.82e-05	1.86e-05	1.83e-05	1.378e-05	7.11445e-06	1.64375e-05	8.21965e-06	0.838327	-0.254415	0.500599	0.412524
O14579	COPE	Coatomer subunit epsilon (Epsilon-coat protein) (Epsilon-COP)	2e-05	1.95e-05	2.17e-05	1.38e-05	8.93e-06	1.7e-05	3.28e-05	1.42e-05	1.71e-05	5.98e-06	4.41e-06	6.83e-06	1.11e-05	1.51e-05	1.43e-05	2.34e-05	1.84912e-05	7.09521e-06	1.22775e-05	6.45469e-06	1.50611	0.590826	0.0882626	0.15532
O14594	NCAN	Neurocan core protein (Chondroitin sulfate proteoglycan 3)	0.00018	0.000161	0.000172	0.000163	0.000281	0.000227	0.000213	0.000185	0.000287	0.000139	0.000155	0.000214	0.000313	0.000283	0.000237	0.000337	0.00019775	4.09137e-05	0.000245625	7.23621e-05	0.805089	-0.31278	0.125609	0.187165
O14617	AP3D1	AP-3 complex subunit delta-1 (AP-3 complex subunit delta) (Adaptor-related protein complex 3 subunit delta-1) (Delta-adaptin)	8.85e-05	8.41e-05	8.24e-05	7.08e-05	8.53e-05	6.34e-05	6.43e-05	6.89e-05	6.56e-05	9.82e-05	7.81e-05	0.000135	0.000123	0.000105	9.7e-05	0.000102	7.59625e-05	1.01587e-05	0.000100487	2.22207e-05	0.75594	-0.403657	0.0131289	0.0520456
O14639	ABLIM1	Actin-binding LIM protein 1 (abLIM-1) (Actin-binding LIM protein family member 1) (Actin-binding double zinc finger protein) (LIMAB1) (Limatin)	2.94e-05	3.18e-05	1.53e-05	1.63e-05	3.48e-05	1.89e-05	5.78e-05	3.39e-05	1.37e-05	3.09e-05	8.34e-06	1.86e-05	1.68e-05	2.14e-05	3.97e-05	3.11e-05	2.9775e-05	1.38424e-05	2.25675e-05	1.04689e-05	1.31938	0.399855	0.259741	0.287094
O14672	ADAM10	Disintegrin and metalloproteinase domain-containing protein 10 (ADAM 10) (EC 3.4.24.81) (CDw156) (Kuzbanian protein homolog) (Mammalian disintegrin-metalloprotease) (CD antigen CD156c)	2.31e-05	2.17e-05	1.78e-05	1.15e-05	3.26e-05	4.04e-05	2.7e-05	2.48e-05	3.28e-05	5.64e-05	2.28e-05	9.41e-06	1.44e-05	2.07e-05	1.32e-05	1.52e-05	2.48625e-05	8.84307e-06	2.31137e-05	1.52707e-05	1.07566	0.10522	0.783349	0.519308
O14737	PDCD5	Programmed cell death protein 5 (TF-1 cell apoptosis-related protein 19) (Protein TFAR19)	3.32e-05	4.16e-05	3.92e-05	2.72e-05	5.07e-05	4.44e-05	4.89e-05	3.84e-05	8e-05	1.88e-05	3.24e-05	3.14e-05	3.16e-05	3.22e-05	4.29e-05	4.6e-05	4.045e-05	7.81281e-06	3.94125e-05	1.83389e-05	1.02632	0.0374864	0.885064	0.556731
O14744	PRMT5	Protein arginine N-methyltransferase 5 (EC 2.1.1.320) (72 kDa ICln-binding protein) (Histone-arginine N-methyltransferase PRMT5) (Jak-binding protein 1) (Shk1 kinase-binding protein 1 homolog) (SKB1 homolog) (SKB1Hs) [Cleaved into: Protein arginine N-methyltransferase 5, N-terminally processed]	1.96e-05	2.07e-05	2.54e-05	1.75e-05	1.09e-05	1.15e-05	1.14e-05	1.8e-05	3.64e-05	9.53e-06	2.27e-05	1.74e-05	2.76e-05	1.91e-05	1.91e-05	2.6e-05	1.6875e-05	5.22296e-06	2.22288e-05	8.00243e-06	0.759152	-0.397539	0.135376	0.195464
O14745	SLC9A3R1	Na(+)/H(+) exchange regulatory cofactor NHE-RF1 (NHERF-1) (Ezrin-radixin-moesin-binding phosphoprotein 50) (EBP50) (Regulatory cofactor of Na(+)/H(+) exchanger) (Sodium-hydrogen exchanger regulatory factor 1) (Solute carrier family 9 isoform A3 regulatory factor 1)	0.000111	0.000147	0.000124	9.49e-05	0.000152	0.00014	0.000196	0.000132	0.00014	0.000169	0.000228	0.000163	0.00012	0.000122	0.000149	0.000112	0.000137112	3.03722e-05	0.000150375	3.74964e-05	0.911804	-0.133205	0.449869	0.388728
O14773	TPP1	Tripeptidyl-peptidase 1 (TPP-1) (EC 3.4.14.9) (Cell growth-inhibiting gene 1 protein) (Lysosomal pepstatin-insensitive protease) (LPIC) (Tripeptidyl aminopeptidase) (Tripeptidyl-peptidase I) (TPP-I)	0.000188	0.000147	9.48e-05	0.000129	0.000155	0.000249	0.000298	0.00014	0.000115	0.000109	0.000136	0.000144	0.000131	0.000178	0.000144	9.89e-05	0.0001751	6.73275e-05	0.000131988	2.48843e-05	1.32664	0.407778	0.111454	0.177002
O14775	GNB5	Guanine nucleotide-binding protein subunit beta-5 (Gbeta5) (Transducin beta chain 5)	4.55e-05	5.88e-05	7.03e-05	7.96e-05	1.3e-05	5.66e-05	6.27e-05	5.97e-05	5.29e-05	2.71e-05	4.33e-05	4.69e-05	8.4e-05	6.79e-05	5.77e-05	6.82e-05	5.5775e-05	1.99538e-05	5.6e-05	1.75916e-05	0.995982	-0.00580822	0.981251	0.584481
O14810	CPLX1	Complexin-1 (Complexin I) (CPX I) (Synaphin-2)	0.000102	4.76e-05	9.99e-05	0.000109	0.000116	2.24e-05	1.82e-05	1.1e-05	5.93e-05	0.000208	5.85e-05	7.02e-05	7.11e-05	7.64e-05	9.86e-05	4.55e-05	6.57625e-05	4.52661e-05	8.595e-05	5.17079e-05	0.765125	-0.386232	0.419994	0.371805
O14827	RASGRF2	Ras-specific guanine nucleotide-releasing factor 2 (Ras-GRF2) (Ras guanine nucleotide exchange factor 2)	6.48e-06	5.21e-06	1.29e-05	6.1e-06	6.17e-06	5.53e-06	1.45e-05	5.74e-06	4.66e-06	6.27e-06	6.02e-06	1.17e-05	1.55e-05	1.46e-05	1.26e-05	1.95e-05	7.82875e-06	3.6701e-06	1.13562e-05	5.27614e-06	0.689378	-0.536633	0.142879	0.201761
O14828	SCAMP3	Secretory carrier-associated membrane protein 3 (Secretory carrier membrane protein 3)	2.08e-05	1.09e-05	2.79e-05	2.48e-05	2.92e-05	1.45e-05	1.31e-05	1.99e-05	1.75e-05	2.09e-05	1.08e-05	2.15e-05	2.36e-05	1.16e-05	2.13e-05	1.77e-05	2.01375e-05	6.87915e-06	1.81125e-05	4.72e-06	1.1118	0.152899	0.503589	0.41333
O14880	MGST3	Microsomal glutathione S-transferase 3 (Microsomal GST-3) (EC 2.5.1.18) (Microsomal GST-III)	0.000174	0.000163	0.000186	0.000185	9.39e-05	0.000131	0.000113	4.04e-05	0.000142	0.000145	0.000101	0.000172	0.000154	0.00019	0.000211	0.000216	0.000135788	5.14635e-05	0.000166375	3.87702e-05	0.816153	-0.293088	0.200734	0.244985
O14910	LIN7A	Protein lin-7 homolog A (Lin-7A) (hLin-7) (Mammalian lin-seven protein 1) (MALS-1) (Tax interaction protein 33) (TIP-33) (Vertebrate lin-7 homolog 1) (Veli-1)	5.53e-05	5.4e-05	4.99e-05	5.09e-05	5.55e-05	4.23e-05	5.92e-05	5.08e-05	1.18e-05	2.58e-05	4.19e-05	7.62e-05	7.95e-05	7.96e-05	8.17e-05	7.29e-05	5.22375e-05	5.0664e-06	5.8675e-05	2.79556e-05	0.890285	-0.16766	0.531952	0.425619
O14936	CASK	Peripheral plasma membrane protein CASK (hCASK) (EC 2.7.11.1) (Calcium/calmodulin-dependent serine protein kinase) (Protein lin-2 homolog)	7.68e-06	2.47e-05	2.16e-05	3.74e-05	3.47e-06	1.37e-05	1.96e-05	1.89e-05	2.1e-05	1.04e-05	1.63e-05	1.73e-05	2.22e-05	0.000149	2.67e-05	2.2e-05	1.83812e-05	1.05053e-05	3.56125e-05	4.60727e-05	0.516146	-0.954149	0.319859	0.317796
O14957	UQCR11	Cytochrome b-c1 complex subunit 10 (Complex III subunit 10) (Complex III subunit XI) (Ubiquinol-cytochrome c reductase complex 6.4 kDa protein)	0.000108	7.01e-05	0.000101	0.000127	0.000101	4.93e-05	9.58e-05	7.26e-05	7.12e-05	1.51e-05	6.16e-05	0.000114	9.24e-05	0.000117	0.000121	0.000213	9.06e-05	2.48453e-05	0.000100663	5.76458e-05	0.900037	-0.151943	0.657206	0.477282
O14964	HGS	Hepatocyte growth factor-regulated tyrosine kinase substrate (Hrs) (Protein pp110)	1.55e-05	2.07e-05	5.83e-05	9.49e-06	4.05e-05	3.5e-05	3.53e-05	8.88e-05	5.27e-05	3.09e-05	3.63e-05	2.77e-05	6.02e-05	6.15e-05	4.89e-05	4.75e-05	3.79487e-05	2.57283e-05	4.57125e-05	1.28384e-05	0.830161	-0.268536	0.457722	0.39258
O14974	PPP1R12A	Protein phosphatase 1 regulatory subunit 12A (Myosin phosphatase-targeting subunit 1) (Myosin phosphatase target subunit 1) (Protein phosphatase myosin-binding subunit)	1.56e-05	1.26e-05	1.48e-05	1.62e-05	1.81e-05	9.72e-06	1.74e-05	1.34e-05	4.94e-06	4.82e-06	8.15e-06	9.04e-06	1.86e-05	9.7e-06	2.27e-05	2.35e-05	1.47275e-05	2.7468e-06	1.26812e-05	7.71693e-06	1.16136	0.215816	0.491426	0.408961
O14979	HNRNPDL	Heterogeneous nuclear ribonucleoprotein D-like (hnRNP D-like) (hnRNP DL) (AU-rich element RNA-binding factor) (JKT41-binding protein) (Protein laAUF1)	8.8e-05	8.18e-05	7.37e-05	5.42e-05	7.26e-05	8.72e-05	0.000106	6.93e-05	0.000101	7.94e-05	6.83e-05	0.00012	0.000151	0.000116	0.000154	0.00012	7.91e-05	1.54142e-05	0.000113712	3.04701e-05	0.695614	-0.523641	0.0124266	0.0505864
O14980	XPO1	Exportin-1 (Exp1) (Chromosome region maintenance 1 protein homolog)	2.71e-05	3.15e-05	2.74e-05	3.39e-05	3.68e-05	4.16e-05	3.66e-05	2.86e-05	3.44e-05	2.58e-05	3.68e-05	3.15e-05	2.99e-05	3.49e-05	3.58e-05	3.58e-05	3.29375e-05	5.20877e-06	3.31125e-05	3.76618e-06	0.994715	-0.00764488	0.939708	0.573576
O14994	SYN3	Synapsin-3 (Synapsin III)	6.37e-05	5.95e-05	6.44e-05	5.29e-05	8.69e-05	5.36e-05	4.49e-05	5.65e-05	2.92e-05	3.41e-05	1.79e-05	2.06e-05	5.93e-05	7.09e-05	6.51e-05	8.95e-05	6.03e-05	1.24661e-05	4.8325e-05	2.63746e-05	1.2478	0.319388	0.265037	0.290174
O15020	SPTBN2	Spectrin beta chain, non-erythrocytic 2 (Beta-III spectrin) (Spinocerebellar ataxia 5 protein)	0.000283	0.000302	0.000291	0.000178	0.000354	0.000269	0.000325	0.000326	0.000309	0.000259	0.000442	0.000435	0.000529	0.000485	0.000394	0.000409	0.000291	5.31682e-05	0.00040775	8.83609e-05	0.713673	-0.486666	0.00639299	0.035365
O15067	PFAS	Phosphoribosylformylglycinamidine synthase (FGAM synthase) (FGAMS) (EC 6.3.5.3) (Formylglycinamide ribonucleotide amidotransferase) (FGAR amidotransferase) (FGAR-AT) (Formylglycinamide ribotide amidotransferase)	1.31e-05	1.15e-05	8.33e-06	8.89e-06	1.08e-05	1.06e-05	1.02e-05	9.43e-06	5.04e-06	6.75e-06	7.61e-06	1.43e-05	8.7e-06	8.75e-06	1.35e-05	1.27e-05	1.03562e-05	1.52271e-06	9.66875e-06	3.40757e-06	1.07111	0.0991004	0.610508	0.457745
O15075	DCLK1	Serine/threonine-protein kinase DCLK1 (EC 2.7.11.1) (Doublecortin domain-containing protein 3A) (Doublecortin-like and CAM kinase-like 1) (Doublecortin-like kinase 1)	0.000129	0.000128	0.000172	0.000157	0.00019	0.00014	0.000147	0.000146	0.000176	7e-05	0.000168	0.00017	0.000244	0.000167	0.000158	0.000217	0.000151125	2.12901e-05	0.00017125	5.05194e-05	0.882482	-0.180362	0.316731	0.316569
O15079	SNPH	Syntaphilin	1e-05	1.4e-05	1.74e-05	4.98e-05	0.00013	8.16e-06	1.01e-05	1.56e-05	9.2e-06	3.76e-06	1.23e-05	3.56e-05	3.33e-05	3.05e-05	2.95e-05	2.82e-05	3.18825e-05	4.1848e-05	2.2795e-05	1.23356e-05	1.39866	0.484047	0.565151	0.437058
O15083	ERC2	ERC protein 2	2.38e-05	2.58e-05	3.65e-05	2.02e-05	5.36e-05	1.7e-05	3.08e-05	2.31e-05	5.13e-05	3.68e-06	1.39e-05	1.88e-05	4.1e-05	3.32e-05	2.4e-05	4.27e-05	2.885e-05	1.16986e-05	2.85725e-05	1.62274e-05	1.00971	0.013944	0.969257	0.582837
O15118	NPC1	Niemann-Pick C1 protein	7.52e-06	9.5e-06	7.77e-06	9.25e-06	1.35e-05	1.61e-05	9.31e-06	8.48e-06	2.04e-05	4.33e-06	1.64e-05	9.48e-06	1.08e-05	8.66e-06	8.57e-06	9.55e-06	1.01787e-05	3.02198e-06	1.10238e-05	5.04038e-06	0.923347	-0.115055	0.690391	0.487897
O15126	SCAMP1	Secretory carrier-associated membrane protein 1 (Secretory carrier membrane protein 1)	0.000123	9.48e-05	0.000121	8.16e-05	0.000195	9.76e-05	0.000101	0.000111	0.000102	7.42e-05	3.47e-05	0.000134	0.000147	0.000131	0.000128	0.000125	0.000115625	3.49188e-05	0.000109487	3.76992e-05	1.05606	0.0786872	0.740509	0.503613
O15144	ARPC2	Actin-related protein 2/3 complex subunit 2 (Arp2/3 complex 34 kDa subunit) (p34-ARC)	0.000107	8.85e-05	0.000119	7.87e-05	0.000112	0.000145	0.000142	0.000121	0.000146	0.000119	9.34e-05	0.00021	0.000222	0.000175	0.000124	0.000147	0.00011415	2.32015e-05	0.00015455	4.4895e-05	0.738596	-0.437143	0.0402002	0.0963546
O15145	ARPC3	Actin-related protein 2/3 complex subunit 3 (Arp2/3 complex 21 kDa subunit) (p21-ARC)	0.000111	0.000156	0.000119	7.93e-05	7.45e-05	7.61e-05	0.000123	5.84e-05	5.85e-05	1.54e-05	6.98e-05	6.63e-05	0.000132	9.25e-05	0.000125	0.000113	9.96625e-05	3.27907e-05	8.40625e-05	3.92235e-05	1.18558	0.245588	0.402648	0.36369
O15173	PGRMC2	Membrane-associated progesterone receptor component 2 (Progesterone membrane-binding protein) (Steroid receptor protein DG6)	4.15e-05	5.16e-05	1.66e-05	3.31e-05	4.48e-05	4.65e-05	4.77e-05	3.86e-05	2.88e-05	2.4e-05	3.89e-05	3.23e-05	4.19e-05	3.62e-05	3.14e-05	3.53e-05	4.005e-05	1.10744e-05	3.36e-05	5.71164e-06	1.19196	0.253341	0.165261	0.219416
O15212	PFDN6	Prefoldin subunit 6 (Protein Ke2)	3.91e-05	3.54e-05	3.97e-05	3.36e-05	5.02e-05	2.62e-05	3.95e-05	3.71e-05	3.19e-05	1.88e-05	2.41e-05	3.74e-05	2.96e-05	1.81e-05	3.72e-05	1.87e-05	3.76e-05	6.76208e-06	2.6975e-05	8.16539e-06	1.39388	0.47911	0.013246	0.0520456
O15230	LAMA5	Laminin subunit alpha-5 (Laminin-10 subunit alpha) (Laminin-11 subunit alpha) (Laminin-15 subunit alpha)	6.16e-05	2.66e-05	1.48e-05	1.82e-05	2.56e-05	1.67e-05	4.6e-05	1.85e-05	1.9e-05	1.94e-05	1.03e-05	6.66e-06	1.11e-05	1.25e-05	2.91e-05	1.56e-05	2.85e-05	1.66772e-05	1.54575e-05	7.03015e-06	1.84377	0.882655	0.0608737	0.122192
O15294	OGT	UDP-N-acetylglucosamine--peptide N-acetylglucosaminyltransferase 110 kDa subunit (EC 2.4.1.255) (O-GlcNAc transferase subunit p110) (O-linked N-acetylglucosamine transferase 110 kDa subunit) (OGT)	3.62e-05	1.93e-05	4.02e-05	1.44e-05	2.69e-05	4.01e-05	3.61e-05	2.54e-05	5.11e-05	3.27e-05	2.56e-05	5.01e-05	5.48e-05	5.08e-05	4.11e-05	3.91e-05	2.9825e-05	9.78392e-06	4.31625e-05	1.03064e-05	0.690993	-0.533256	0.0188587	0.0638698
O15394	NCAM2	Neural cell adhesion molecule 2 (N-CAM-2) (NCAM-2)	0.000175	0.000162	0.000224	0.000123	0.000187	0.000187	0.000203	0.000124	0.000153	6.63e-05	9.65e-05	0.000153	0.000135	0.00015	0.000114	0.000167	0.000173125	3.56949e-05	0.00012935	3.44022e-05	1.33842	0.420534	0.0255879	0.0741444
O15400	STX7	Syntaxin-7	6.07e-05	0.000128	6.21e-05	0.000111	0.000108	2.48e-05	0.000157	0.000174	4.39e-05	4.08e-05	5.25e-05	6.72e-05	6.63e-05	5.53e-05	4.19e-05	7.04e-05	0.0001032	5.10574e-05	5.47875e-05	1.20483e-05	1.88364	0.913524	0.0205642	0.0669729
O15484	CAPN5	Calpain-5 (EC 3.4.22.-) (Calpain htra-3) (New calpain 3) (nCL-3)	2.02e-05	1.92e-05	2.34e-05	3.29e-05	1.71e-05	2.46e-05	2.62e-05	1.55e-05	1.41e-05	5.46e-06	1.68e-05	1.56e-05	1.97e-05	1.69e-05	2.09e-05	2.18e-05	2.23875e-05	5.62277e-06	1.64075e-05	5.15922e-06	1.36447	0.448338	0.0437282	0.100112
O15498	YKT6	Synaptobrevin homolog YKT6 (EC 2.3.1.-)	3.21e-05	3.69e-05	3.93e-05	4.32e-05	5.21e-06	4.24e-05	4.21e-05	5.97e-05	7.33e-05	4.42e-05	3.65e-05	3.02e-05	4.62e-05	4.77e-05	5.18e-05	2.02e-05	3.76137e-05	1.53334e-05	4.37625e-05	1.5814e-05	0.859497	-0.218435	0.442965	0.385209
O15540	FABP7	Fatty acid-binding protein, brain (Brain lipid-binding protein) (BLBP) (Brain-type fatty acid-binding protein) (B-FABP) (Fatty acid-binding protein 7) (Mammary-derived growth inhibitor related)	0.000148	0.000176	0.000124	8.49e-05	0.0003	0.000213	0.000309	5.76e-05	8.09e-05	0.000112	0.000165	0.000187	0.000231	0.000134	0.000198	0.000126	0.000176563	9.27649e-05	0.000154238	4.98084e-05	1.14474	0.195025	0.558278	0.434651
O43169	CYB5B	Cytochrome b5 type B (Cytochrome b5 outer mitochondrial membrane isoform)	0.000387	0.000196	0.000201	0.000149	0.000325	0.000141	0.000302	0.000263	0.000214	6.89e-05	0.000111	0.000169	0.000163	0.000154	0.000186	0.000212	0.0002455	8.82399e-05	0.000159737	4.94566e-05	1.5369	0.62002	0.0309848	0.083504
O43175	PHGDH	D-3-phosphoglycerate dehydrogenase (3-PGDH) (EC 1.1.1.95)	0.000237	0.00033	0.000193	0.000192	0.000354	0.000435	0.000478	0.000265	0.000278	0.000301	0.000614	0.000406	0.000323	0.000272	0.000263	0.000196	0.0003105	0.00010767	0.000331625	0.000128627	0.936299	-0.0949595	0.726999	0.500312
O43181	NDUFS4	NADH dehydrogenase [ubiquinone] iron-sulfur protein 4, mitochondrial (Complex I-18 kDa) (CI-18 kDa) (Complex I-AQDQ) (CI-AQDQ) (NADH-ubiquinone oxidoreductase 18 kDa subunit)	0.000179	0.00026	0.000244	0.000291	0.000298	0.000247	7.58e-05	0.000262	9.47e-05	0.000186	0.00011	0.000221	0.000202	0.000198	0.000173	7.62e-05	0.0002321	7.27985e-05	0.000157612	5.54397e-05	1.4726	0.558365	0.0371798	0.0932443
O43236	SEPT4	Septin-4 (Apoptosis-related protein in the TGF-beta signaling pathway) (ARTS) (Bradeion beta) (Brain protein H5) (CE5B3 beta) (Cell division control-related protein 2) (hCDCREL-2) (Cerebral protein 7) (Peanut-like protein 2)	9.6e-05	9.16e-05	0.000105	8.04e-05	7.97e-05	0.000152	8.48e-05	9.52e-05	0.000141	0.000194	0.000257	0.000112	0.000163	0.000131	8.66e-05	0.000101	9.80875e-05	2.34113e-05	0.0001482	5.58501e-05	0.661859	-0.595404	0.034581	0.0886495
O43237	DYNC1LI2	Cytoplasmic dynein 1 light intermediate chain 2 (Dynein light intermediate chain 2, cytosolic) (LIC-2) (LIC53/55)	8.11e-05	9.79e-05	7.6e-05	0.000109	0.000122	0.000134	0.000117	8.09e-05	5.39e-05	0.000132	8.54e-05	6.04e-05	8.41e-05	6.6e-05	8.23e-05	9.31e-05	0.000102237	2.16213e-05	8.215e-05	2.43524e-05	1.24452	0.315592	0.102946	0.16897
O43242	PSMD3	26S proteasome non-ATPase regulatory subunit 3 (26S proteasome regulatory subunit RPN3) (26S proteasome regulatory subunit S3) (Proteasome subunit p58)	3.57e-05	3.68e-05	4.12e-05	4.88e-05	3.3e-05	5.55e-05	5.23e-05	2.69e-05	3.31e-05	4.86e-05	4.18e-05	4.13e-05	3.89e-05	3.84e-05	5.31e-05	3.37e-05	4.1275e-05	1.00481e-05	4.11125e-05	6.8834e-06	1.00395	0.00569111	0.970431	0.582985
O43295	SRGAP3	SLIT-ROBO Rho GTPase-activating protein 3 (srGAP3) (Mental disorder-associated GAP) (Rho GTPase-activating protein 14) (WAVE-associated Rac GTPase-activating protein) (WRP)	1.83e-05	1.72e-05	2.18e-05	2.01e-05	3.23e-05	1.07e-05	1.96e-05	2.05e-05	6.71e-05	3.25e-05	1.45e-05	2.45e-05	3.33e-05	2.85e-05	1.68e-05	3.27e-05	2.00625e-05	6.00165e-06	3.12375e-05	1.61934e-05	0.642257	-0.638778	0.0885842	0.155413
O43301	HSPA12A	Heat shock 70 kDa protein 12A	0.000556	0.000483	0.000583	0.000763	0.000742	0.000632	0.000504	0.000553	0.000731	0.000687	0.000531	0.000636	0.000577	0.000625	0.000533	0.000678	0.000602	0.000103554	0.00062475	7.33032e-05	0.963585	-0.0535155	0.619928	0.462707
O43390	HNRNPR	Heterogeneous nuclear ribonucleoprotein R (hnRNP R)	0.000103	9.7e-05	0.000118	0.000147	0.000177	0.000127	0.000164	9.59e-05	0.000121	6.33e-05	9.76e-05	0.000101	0.000125	0.000114	0.000111	9.97e-05	0.000128612	3.11045e-05	0.000104075	1.92869e-05	1.23577	0.305407	0.0787479	0.144058
O43396	TXNL1	Thioredoxin-like protein 1 (32 kDa thioredoxin-related protein)	9.13e-05	8.4e-05	9.06e-05	8.81e-05	0.000124	8.48e-05	0.000105	8.58e-05	7.91e-05	6.81e-05	8.58e-05	9.84e-05	0.000104	7.79e-05	7.93e-05	9.33e-05	9.42e-05	1.37644e-05	8.57375e-05	1.20063e-05	1.0987	0.135801	0.211133	0.252172
O43399	TPD52L2	Tumor protein D54 (hD54) (Tumor protein D52-like 2)	0.000102	9.44e-05	0.000109	0.000101	0.000125	0.000102	0.000111	0.0001	4.26e-05	4.4e-05	7.02e-05	7.29e-05	7.94e-05	7.55e-05	8.92e-05	8.19e-05	0.00010555	9.41837e-06	6.94625e-05	1.71621e-05	1.51952	0.60362	0.000131203	0.00858143
O43426	SYNJ1	Synaptojanin-1 (EC 3.1.3.36) (Synaptic inositol 1,4,5-trisphosphate 5-phosphatase 1)	0.000103	0.000118	0.000209	0.000187	0.000213	0.000147	0.000155	0.000149	0.000319	0.000419	8.19e-05	0.000196	0.000183	0.000143	0.000187	0.000149	0.000160125	4.01192e-05	0.000209738	0.000107991	0.763454	-0.389386	0.243328	0.274731
O43464	HTRA2	Serine protease HTRA2, mitochondrial (EC 3.4.21.108) (High temperature requirement protein A2) (HtrA2) (Omi stress-regulated endoprotease) (Serine protease 25) (Serine proteinase OMI)	4.14e-05	4.58e-05	4.69e-05	6.27e-05	3.9e-05	3.98e-05	5.43e-05	3.61e-05	3.22e-05	9.41e-06	1.5e-05	2.06e-05	2.35e-05	2.79e-05	3.97e-05	3.97e-05	4.575e-05	8.90217e-06	2.60013e-05	1.10134e-05	1.75953	0.815191	0.00146785	0.023512
O43488	AKR7A2	Aflatoxin B1 aldehyde reductase member 2 (EC 1.1.1.n11) (AFB1 aldehyde reductase 1) (AFB1-AR 1) (Aldoketoreductase 7) (Succinic semialdehyde reductase) (SSA reductase)	5.2e-05	0.000136	0.000199	0.00025	0.000169	0.000217	0.000278	0.00015	0.00012	6.69e-05	7.83e-05	0.000142	6.39e-05	9.67e-05	5.08e-05	0.000133	0.000181375	7.1274e-05	9.395e-05	3.43541e-05	1.93055	0.949011	0.00744894	0.0385774
O43491	EPB41L2	Band 4.1-like protein 2 (Generally expressed protein 4.1) (4.1G)	0.000178	0.000168	0.000106	0.000111	0.000229	0.00017	0.000193	0.000152	0.000318	0.000204	0.000326	0.000363	0.000435	0.000505	0.000422	0.00035	0.000163375	4.07569e-05	0.000365375	9.07334e-05	0.447143	-1.16119	5.0771e-05	0.00656685
O43581	SYT7	Synaptotagmin-7 (IPCA-7) (Prostate cancer-associated protein 7) (Synaptotagmin VII) (SytVII)	5.79e-05	4.52e-05	8.07e-05	4.65e-05	0.000116	3.87e-05	5.49e-05	5.25e-05	6.3e-05	4.91e-05	3.65e-05	8.2e-05	6.54e-05	8.03e-05	6.46e-05	7.67e-05	6.155e-05	2.53178e-05	6.47e-05	1.57146e-05	0.951314	-0.0720069	0.769336	0.513059
O43583	DENR	Density-regulated protein (DRP) (Protein DRP1) (Smooth muscle cell-associated protein 3) (SMAP-3)	2.55e-05	1.96e-05	2.31e-05	2.97e-05	1.32e-05	4.27e-06	1.4e-05	1.56e-05	1.06e-05	1.32e-05	1.65e-05	1.02e-05	1.2e-05	2.29e-05	4.37e-05	1.49e-05	1.81212e-05	8.06142e-06	1.8e-05	1.11548e-05	1.00674	0.00968557	0.980472	0.584481
O43592	XPOT	Exportin-T (Exportin(tRNA)) (tRNA exportin)	1.15e-05	2.24e-05	1.46e-05	1.41e-05	1.29e-05	2.26e-05	2.51e-05	1.22e-05	1.41e-05	5.22e-07	1.81e-05	1.54e-05	1.24e-05	1.2e-05	1.32e-05	1.42e-05	1.6925e-05	5.48185e-06	1.24902e-05	5.20222e-06	1.35506	0.438353	0.119188	0.183002
O43615	TIMM44	Mitochondrial import inner membrane translocase subunit TIM44	2.23e-05	2.76e-05	3.73e-05	3.07e-05	2.22e-05	2.59e-05	4.22e-05	3.23e-05	5.28e-05	3.54e-05	2.34e-05	2.87e-05	3.86e-05	4.36e-05	2.92e-05	4.29e-05	3.00625e-05	7.07691e-06	3.6825e-05	9.61825e-06	0.816361	-0.292721	0.131521	0.19175
O43674	NDUFB5	NADH dehydrogenase [ubiquinone] 1 beta subcomplex subunit 5, mitochondrial (Complex I-SGDH) (CI-SGDH) (NADH-ubiquinone oxidoreductase SGDH subunit)	8.8e-05	9.4e-05	0.000115	0.00017	9.62e-05	4.6e-05	0.000108	9.48e-05	0.00012	9.16e-06	6.22e-05	0.000131	0.000138	0.000128	0.000117	0.000143	0.0001015	3.44518e-05	0.000106045	4.64687e-05	0.957141	-0.0631969	0.827346	0.536779
O43678	NDUFA2	NADH dehydrogenase [ubiquinone] 1 alpha subcomplex subunit 2 (Complex I-B8) (CI-B8) (NADH-ubiquinone oxidoreductase B8 subunit)	0.000141	5.89e-05	0.000104	5.1e-05	4.42e-05	0.000115	5.99e-05	7.72e-05	0.000234	7.55e-05	7.05e-05	0.000123	0.000135	0.000154	0.000131	0.000164	8.14e-05	3.48179e-05	0.000135875	5.19029e-05	0.59908	-0.739179	0.0272313	0.077018
O43681	ASNA1	ATPase ASNA1 (EC 3.6.-.-) (Arsenical pump-driving ATPase) (Arsenite-stimulated ATPase) (Transmembrane domain recognition complex 40 kDa ATPase subunit) (hARSA-I) (hASNA-I)	0.000102	0.000106	9e-05	8.21e-05	5.53e-05	0.000102	0.000134	9.62e-05	0.000116	4.67e-05	6.46e-05	7.01e-05	7.5e-05	8.08e-05	9.24e-05	8.42e-05	9.595e-05	2.23662e-05	7.8725e-05	2.04384e-05	1.2188	0.285461	0.130144	0.190615
O43684	BUB3	Mitotic checkpoint protein BUB3	4.32e-06	1.38e-05	1.08e-05	4.41e-06	2.76e-06	2.08e-05	1.61e-05	9.85e-06	2.66e-05	1.39e-05	9.49e-06	6.43e-06	8.23e-06	9.74e-06	2.92e-05	9.9e-06	1.0355e-05	6.36814e-06	1.41862e-05	8.74584e-06	0.729932	-0.454166	0.333515	0.32403
O43707	ACTN4	Alpha-actinin-4 (Non-muscle alpha-actinin 4)	0.00052	0.000303	0.000484	0.000632	0.000422	0.00031	0.00039	0.000371	0.000322	0.000438	0.000405	0.000543	0.000561	0.000479	0.000411	0.000459	0.000429	0.000111794	0.00045225	7.73909e-05	0.94859	-0.0761429	0.636112	0.469033
O43708	GSTZ1	Maleylacetoacetate isomerase (MAAI) (EC 5.2.1.2) (GSTZ1-1) (Glutathione S-transferase zeta 1) (EC 2.5.1.18)	3.29e-05	3.4e-05	4.53e-05	4.66e-05	4.96e-05	4.5e-05	4.39e-05	3.3e-05	4.16e-05	3.38e-05	2.9e-05	2.61e-05	2.92e-05	2.96e-05	3.11e-05	1.89e-05	4.12875e-05	6.82609e-06	2.99125e-05	6.44059e-06	1.38028	0.464957	0.00407767	0.0312764
O43747	AP1G1	AP-1 complex subunit gamma-1 (Adaptor protein complex AP-1 subunit gamma-1) (Adaptor-related protein complex 1 subunit gamma-1) (Clathrin assembly protein complex 1 gamma-1 large chain) (Gamma1-adaptin) (Golgi adaptor HA1/AP1 adaptin subunit gamma-1)	3.41e-05	2.95e-05	4.51e-05	2.92e-05	3.77e-05	3.59e-05	4.02e-05	3.83e-05	1.86e-05	6.37e-06	3.61e-05	3.65e-05	4.15e-05	3.79e-05	3.37e-05	4.57e-05	3.625e-05	5.34843e-06	3.20463e-05	1.30337e-05	1.13118	0.177825	0.412882	0.369281
O43752	STX6	Syntaxin-6	6.9e-06	6.29e-06	1.68e-05	9.15e-06	8.58e-06	1.86e-05	2.02e-05	1.63e-05	1.14e-05	9.91e-06	9.47e-06	1.32e-05	1.31e-05	2.32e-05	8.8e-06	2.24e-05	1.28525e-05	5.66882e-06	1.3935e-05	5.70295e-06	0.922318	-0.116664	0.709092	0.493296
O43759	SYNGR1	Synaptogyrin-1	0.000837	0.000575	0.000986	0.000911	0.00123	0.000649	0.00042	0.000548	0.000523	0.000188	0.000161	0.000525	0.000549	0.000545	0.000585	0.000641	0.0007695	0.000269145	0.000464625	0.000183202	1.65617	0.727855	0.0190827	0.0640677
O43761	SYNGR3	Synaptogyrin-3	0.000214	8.87e-05	0.000357	9.5e-05	8.88e-05	5.2e-05	0.000151	0.000227	0.000252	2.84e-05	4.83e-05	7.91e-05	0.000224	0.000274	0.000247	0.000219	0.000159188	0.000101652	0.000171475	0.000101343	0.928342	-0.107271	0.812195	0.530222
O43765	SGTA	Small glutamine-rich tetratricopeptide repeat-containing protein alpha (Alpha-SGT) (Vpu-binding protein) (UBP)	3.85e-06	1.99e-05	2.29e-05	1.49e-05	2.99e-05	3.04e-05	3.35e-05	3.7e-05	3.43e-05	4.29e-05	0.000146	3.99e-05	4.58e-05	4.34e-05	3.69e-05	4.18e-05	2.40438e-05	1.09666e-05	5.3875e-05	3.74067e-05	0.446288	-1.16395	0.0481943	0.106539
O43768	ENSA	Alpha-endosulfine (ARPP-19e)	4.32e-05	3.33e-05	6.7e-05	5.12e-05	0.000115	3.94e-05	6.04e-05	4.4e-05	2.74e-05	4.82e-05	7.39e-05	7.62e-05	3.51e-05	3.85e-05	0.000101	8.86e-05	5.66875e-05	2.60201e-05	6.11125e-05	2.73312e-05	0.927593	-0.108437	0.745056	0.504136
O43776	NARS	Asparagine--tRNA ligase, cytoplasmic (EC 6.1.1.22) (Asparaginyl-tRNA synthetase) (AsnRS)	8.14e-05	8.84e-05	8.11e-05	0.000102	6.95e-05	9.06e-05	8.92e-05	8.01e-05	9.02e-05	0.00012	6.2e-05	8.27e-05	8.62e-05	8.19e-05	7.72e-05	8.02e-05	8.52875e-05	9.57175e-06	8.505e-05	1.63936e-05	1.00279	0.00402308	0.972271	0.583125
O43813	LANCL1	LanC-like protein 1 (40 kDa erythrocyte membrane protein) (p40)	0.000263	0.000292	0.00022	0.000126	0.000265	0.000346	0.000251	0.000164	0.000454	0.000331	0.000508	0.000512	0.000506	0.000418	0.000361	0.000312	0.000240875	7.00825e-05	0.00042525	8.24703e-05	0.566432	-0.820027	0.000272899	0.0126205
O43815	STRN	Striatin	1.67e-05	2.07e-05	1.69e-05	1.4e-05	2.1e-05	1.22e-05	1.46e-05	8.7e-06	2.01e-05	5.09e-06	8.39e-05	1.17e-05	9.94e-06	3.59e-05	1.18e-05	1.85e-05	1.56e-05	4.15417e-06	2.46162e-05	2.57112e-05	0.633728	-0.658065	0.344119	0.330445
O43837	IDH3B	Isocitrate dehydrogenase [NAD] subunit beta, mitochondrial (EC 1.1.1.41) (Isocitric dehydrogenase subunit beta) (NAD(+)-specific ICDH subunit beta)	0.000295	0.000189	0.000184	0.000235	0.000306	0.000211	0.000186	0.000233	0.000184	0.000241	0.000197	0.000344	0.000326	0.000237	0.000248	0.000413	0.000229875	4.80013e-05	0.00027375	7.93613e-05	0.839726	-0.252009	0.202227	0.245347
O43852	CALU	Calumenin (Crocalbin) (IEF SSP 9302)	3.79e-05	3.95e-05	5.08e-05	3.89e-05	5.15e-05	3.8e-05	5.52e-05	3.86e-05	4.35e-05	2.28e-05	2.82e-05	2.3e-05	4.41e-05	2.67e-05	3.06e-05	4.93e-05	4.38e-05	7.33134e-06	3.3525e-05	1.04845e-05	1.30649	0.385694	0.0394112	0.0952206
O43865	AHCYL1	Adenosylhomocysteinase 2 (AdoHcyase 2) (EC 3.3.1.1) (DC-expressed AHCY-like molecule) (IP(3)Rs binding protein released with IP(3)) (IRBIT) (S-adenosyl-L-homocysteine hydrolase 2) (S-adenosylhomocysteine hydrolase-like protein 1)	0.000132	0.000153	0.000135	7.25e-05	0.000324	0.00015	0.000229	0.000133	0.000231	0.000144	0.000206	0.000342	0.000386	0.000319	0.000276	0.000253	0.000166063	7.68172e-05	0.000269625	7.82467e-05	0.615902	-0.699228	0.0182512	0.0626054
O43920	NDUFS5	NADH dehydrogenase [ubiquinone] iron-sulfur protein 5 (Complex I-15 kDa) (CI-15 kDa) (NADH-ubiquinone oxidoreductase 15 kDa subunit)	8.89e-05	9.55e-05	9.3e-05	4.27e-05	0.000122	0.000137	0.000125	0.000131	0.000201	6.16e-05	0.000133	0.000193	0.000163	0.000166	0.000105	0.000161	0.000104388	3.10777e-05	0.00014795	4.64311e-05	0.705559	-0.503161	0.0446558	0.101035
O43924	PDE6D	Retinal rod rhodopsin-sensitive cGMP 3',5'-cyclic phosphodiesterase subunit delta (GMP-PDE delta) (Protein p17)	3.68e-05	3.81e-05	4.22e-05	4.58e-05	5.83e-05	3.3e-05	6.44e-05	3.9e-05	3.03e-05	7.86e-05	1.61e-05	2.03e-05	2.47e-05	2.75e-05	1.97e-05	2.96e-05	4.47e-05	1.10574e-05	3.085e-05	1.99433e-05	1.44895	0.535004	0.107846	0.173176
O60262	GNG7	Guanine nucleotide-binding protein G(I)/G(S)/G(O) subunit gamma-7	0.000557	0.000539	0.000481	0.000403	0.000785	0.00068	0.000507	0.000405	0.000828	0.000187	0.000924	0.000727	0.00103	0.000641	0.000405	0.000611	0.000544625	0.000131642	0.000669125	0.000275204	0.813936	-0.297013	0.267703	0.291471
O60268	KIAA0513	Uncharacterized protein KIAA0513	9.76e-05	4.35e-05	6.77e-05	3.82e-05	0.000121	5.19e-05	4.72e-05	8.26e-05	5.11e-05	4.14e-05	5.19e-05	9.04e-05	7.2e-05	9.47e-05	0.000142	9.8e-05	6.87125e-05	2.94582e-05	8.01875e-05	3.31032e-05	0.856898	-0.222805	0.475986	0.404162
O60282	KIF5C	Kinesin heavy chain isoform 5C (Kinesin heavy chain neuron-specific 2)	0.000146	5.45e-05	7.49e-05	0.000233	8.67e-05	9.07e-05	0.000275	7.31e-05	9.43e-05	0.000131	0.00015	8.38e-05	0.000149	0.000134	7.04e-05	0.000112	0.000129237	8.21832e-05	0.000115562	3.02267e-05	1.11833	0.161351	0.665444	0.481149
O60313	OPA1	Dynamin-like 120 kDa protein, mitochondrial (EC 3.6.5.5) (Optic atrophy protein 1) [Cleaved into: Dynamin-like 120 kDa protein, form S1]	0.000103	8.82e-05	0.000163	0.000121	0.000142	9.84e-05	0.000106	8.61e-05	0.000161	0.000146	0.00011	0.000118	0.000183	0.000177	0.000168	0.000184	0.000113462	2.70029e-05	0.000155875	2.87424e-05	0.727907	-0.458174	0.00879124	0.0416559
O60331	PIP5K1C	Phosphatidylinositol 4-phosphate 5-kinase type-1 gamma (PIP5K1-gamma) (PtdIns(4)P-5-kinase 1 gamma) (EC 2.7.1.68) (Phosphatidylinositol 4-phosphate 5-kinase type I gamma) (PIP5KIgamma)	5.66e-05	3e-05	4.22e-05	2.26e-05	3.21e-05	5.44e-05	1.52e-05	4.3e-05	3.66e-05	2.22e-05	2.94e-05	7.3e-05	7.9e-05	9.13e-05	8.35e-05	7.5e-05	3.70125e-05	1.46656e-05	6.125e-05	2.72218e-05	0.604286	-0.726697	0.0436788	0.100112
O60506	SYNCRIP	Heterogeneous nuclear ribonucleoprotein Q (hnRNP Q) (Glycine- and tyrosine-rich RNA-binding protein) (GRY-RBP) (NS1-associated protein 1) (Synaptotagmin-binding, cytoplasmic RNA-interacting protein)	7.2e-05	7.8e-05	9.05e-05	0.000114	0.000141	9.77e-05	0.000129	7.75e-05	8.54e-05	6.22e-05	7.57e-05	6.87e-05	8.18e-05	7.32e-05	8.21e-05	8.49e-05	9.99625e-05	2.56007e-05	7.675e-05	8.32878e-06	1.30244	0.38122	0.0286569	0.0799491
O60518	RANBP6	Ran-binding protein 6 (RanBP6)	5.39e-05	3.05e-05	7.21e-05	7.3e-05	2.32e-05	6.44e-05	7.07e-05	5.87e-05	1.66e-05	3.36e-05	4.06e-05	3.33e-05	2.07e-05	3.73e-05	3.77e-05	5.25e-05	5.58125e-05	1.91698e-05	3.40375e-05	1.12801e-05	1.63974	0.713463	0.0150718	0.0555217
O60641	SNAP91	Clathrin coat assembly protein AP180 (91 kDa synaptosomal-associated protein) (Clathrin coat-associated protein AP180) (Phosphoprotein F1-20)	0.000365	0.000334	0.000556	0.00053	0.000415	0.000325	0.000415	0.000407	0.000174	0.000187	0.000305	0.000424	0.00038	0.000331	0.000366	0.000498	0.000418375	8.47179e-05	0.000333125	0.000110963	1.25591	0.328733	0.106123	0.171361
O60645	EXOC3	Exocyst complex component 3 (Exocyst complex component Sec6)	9.78e-06	2e-05	1.28e-05	7.98e-06	2.1e-05	2.22e-05	1.74e-05	1.12e-05	1.74e-05	1.01e-05	1.45e-05	2.19e-05	2.26e-05	1.19e-05	1.63e-05	1.7e-05	1.5295e-05	5.52543e-06	1.64625e-05	4.36837e-06	0.929081	-0.106123	0.646417	0.473771
O60664	PLIN3	Perilipin-3 (47 kDa mannose 6-phosphate receptor-binding protein) (47 kDa MPR-binding protein) (Cargo selection protein TIP47) (Mannose-6-phosphate receptor-binding protein 1) (Placental protein 17) (PP17)	3.59e-05	4.69e-05	2.33e-05	2.49e-05	3.87e-05	8.84e-05	5.05e-05	4.12e-05	9.73e-06	0.000126	7.33e-05	2.82e-05	3.85e-05	1.49e-05	2.68e-05	3.43e-05	4.3725e-05	2.0411e-05	4.39663e-05	3.83099e-05	0.994513	-0.0079381	0.98768	0.585595
O60716	CTNND1	Catenin delta-1 (Cadherin-associated Src substrate) (CAS) (p120 catenin) (p120(ctn)) (p120(cas))	2e-05	1.36e-05	2.11e-05	1.48e-05	3.72e-05	8.46e-06	2.96e-05	1.48e-05	2.39e-05	4.59e-06	7.63e-06	1.09e-05	1.08e-05	1.65e-05	9.12e-06	2.75e-05	1.9945e-05	9.39147e-06	1.38675e-05	8.09902e-06	1.43825	0.524319	0.187392	0.236281
O60741	HCN1	Potassium/sodium hyperpolarization-activated cyclic nucleotide-gated channel 1 (Brain cyclic nucleotide-gated channel 1) (BCNG-1)	1.39e-05	3.45e-06	1.18e-05	1.14e-05	1.14e-05	8.7e-06	7.9e-06	1.06e-05	1.12e-05	1.96e-06	1.99e-05	1.28e-05	2.09e-05	2.46e-05	1.19e-05	2.44e-05	9.89375e-06	3.19916e-06	1.59575e-05	7.84617e-06	0.620006	-0.689645	0.0624761	0.123474
O60749	SNX2	Sorting nexin-2 (Transformation-related gene 9 protein) (TRG-9)	1.96e-05	3.85e-05	2.88e-05	3.46e-05	3.1e-05	5.23e-05	8.4e-05	2.94e-05	6.06e-05	8.89e-05	3.98e-05	5e-05	5.47e-05	3.9e-05	5.28e-05	6.23e-05	3.9775e-05	2.01893e-05	5.60125e-05	1.57781e-05	0.710109	-0.493887	0.0947022	0.162598
O60763	USO1	General vesicular transport factor p115 (Protein USO1 homolog) (Transcytosis-associated protein) (TAP) (Vesicle-docking protein)	2.84e-05	4.79e-05	3.12e-05	3.22e-05	2.03e-05	3.05e-05	3.06e-05	2.57e-05	3.26e-05	3.32e-05	2.82e-05	3.66e-05	6.04e-05	3.72e-05	6.15e-05	2.96e-05	3.085e-05	7.8981e-06	3.99125e-05	1.33425e-05	0.772941	-0.37157	0.120531	0.183953
O60784	TOM1	Target of Myb protein 1	5.61e-05	4.77e-05	7.1e-05	6.03e-05	7.4e-05	4.04e-05	6.27e-05	5.21e-05	3e-05	3.56e-05	5e-05	5.93e-05	5.53e-05	5.65e-05	5.38e-05	7.31e-05	5.80375e-05	1.13807e-05	5.17e-05	1.35706e-05	1.12258	0.166821	0.328668	0.322412
O60814	HIST1H2BK	Histone H2B type 1-K (H2B K) (HIRA-interacting protein 1)	0.00224	0.00301	0.00236	0.00232	0.00107	0.003	0.00467	0.00242	0.00369	0.00256	0.00254	0.000907	0.000972	0.00182	0.00137	0.00182	0.00263625	0.0010171	0.00195988	0.000938201	1.34511	0.427726	0.18846	0.236836
O60825	PFKFB2	6-phosphofructo-2-kinase/fructose-2,6-bisphosphatase 2 (6PF-2-K/Fru-2,6-P2ase 2) (PFK/FBPase 2) (6PF-2-K/Fru-2,6-P2ase heart-type isozyme) [Includes: 6-phosphofructo-2-kinase (EC 2.7.1.105); Fructose-2,6-bisphosphatase (EC 3.1.3.46)]	1.1e-05	2.54e-05	2.75e-05	2.7e-05	3.19e-05	3.22e-05	3.99e-05	2.41e-05	2.55e-05	3.73e-05	8.78e-05	5.31e-05	3.78e-05	1.81e-05	1.45e-05	2.56e-05	2.7375e-05	8.31139e-06	3.74625e-05	2.37984e-05	0.730731	-0.452588	0.276711	0.294858
O60831	PRAF2	PRA1 family protein 2	7.3e-05	6.59e-05	8.03e-05	0.000102	9.64e-05	4.8e-05	6.98e-05	7.4e-05	5.5e-05	2.45e-05	2.49e-05	4.99e-05	5.21e-05	5.06e-05	3.43e-05	6.57e-05	7.6175e-05	1.71041e-05	4.4625e-05	1.49852e-05	1.707	0.771465	0.0015272	0.023512
O60861	GAS7	Growth arrest-specific protein 7 (GAS-7)	2.8e-05	1.16e-05	3.9e-05	1.2e-05	2.89e-05	2.14e-05	1.8e-05	2.86e-05	2.64e-05	1.51e-05	2.28e-05	2.3e-05	4.68e-05	3.61e-05	5.29e-05	4.46e-05	2.34375e-05	9.44275e-06	3.34625e-05	1.36115e-05	0.700411	-0.513727	0.109021	0.173974
O60884	DNAJA2	DnaJ homolog subfamily A member 2 (Cell cycle progression restoration gene 3 protein) (Dnj3) (Dj3) (HIRA-interacting protein 4) (Renal carcinoma antigen NY-REN-14)	5.91e-05	6.88e-05	8.29e-05	9.09e-05	8.02e-05	6.49e-05	8.98e-05	6.95e-05	4.89e-05	3.07e-05	5.26e-05	4.34e-05	4.69e-05	3.56e-05	5.14e-05	7.25e-05	7.57625e-05	1.18331e-05	4.775e-05	1.25851e-05	1.58665	0.665983	0.000423116	0.0139084
O60925	PFDN1	Prefoldin subunit 1	5.22e-05	4.51e-05	4.45e-05	1.59e-05	6.68e-06	4.61e-07	3.09e-05	1.12e-05	1.26e-05	1.71e-05	2.31e-05	3.92e-05	3.47e-05	4.05e-05	3.62e-05	3.07e-05	2.58676e-05	1.98707e-05	2.92625e-05	1.04768e-05	0.883985	-0.177905	0.675549	0.482611
O60936	NOL3	Nucleolar protein 3 (Apoptosis repressor with CARD) (Muscle-enriched cytoplasmic protein) (Myp) (Nucleolar protein of 30 kDa) (Nop30)	4.07e-06	1.72e-05	2.12e-05	2.47e-05	2.01e-05	1.9e-05	2.03e-05	2.04e-05	1.15e-06	2.44e-06	1.35e-05	1.65e-05	8.84e-06	9.77e-06	1.95e-05	1.97e-05	1.83713e-05	6.15482e-06	1.1425e-05	7.16609e-06	1.60799	0.685256	0.0563954	0.117059
O75044	SRGAP2	SLIT-ROBO Rho GTPase-activating protein 2 (srGAP2) (Formin-binding protein 2) (Rho GTPase-activating protein 34)	1.01e-05	8.74e-06	5.57e-06	2.65e-06	1.48e-05	4.06e-06	1.16e-05	1.84e-05	1.51e-05	1.67e-05	6.51e-06	1.49e-05	1.78e-05	1.2e-05	1.1e-05	1.2e-05	9.49e-06	5.40645e-06	1.32512e-05	3.63249e-06	0.716159	-0.481648	0.124684	0.187066
O75061	DNAJC6	Putative tyrosine-protein phosphatase auxilin (EC 3.1.3.48) (DnaJ homolog subfamily C member 6)	9.55e-05	8.45e-05	0.000119	0.000136	7.94e-05	9.88e-05	7.56e-05	0.000103	0.000109	0.000108	7.64e-05	9.22e-05	0.000135	0.000182	0.000137	0.000104	9.8975e-05	2.04913e-05	0.00011795	3.27745e-05	0.839127	-0.253039	0.186685	0.236281
O75077	ADAM23	Disintegrin and metalloproteinase domain-containing protein 23 (ADAM 23) (Metalloproteinase-like, disintegrin-like, and cysteine-rich protein 3) (MDC-3)	6.89e-05	4.49e-05	5.03e-05	4.55e-05	9.74e-05	0.00013	8.44e-05	7.77e-05	6.72e-05	0.000144	3.12e-05	9.27e-05	5.49e-05	6.61e-05	4.5e-05	5.52e-05	7.48875e-05	2.93887e-05	6.95375e-05	3.50308e-05	1.07694	0.106934	0.745598	0.504136
O75083	WDR1	WD repeat-containing protein 1 (Actin-interacting protein 1) (AIP1) (NORI-1)	0.000244	0.000156	0.000272	0.000167	0.000141	0.000288	0.000341	0.000275	0.000266	0.000267	0.00015	0.000293	0.000219	0.000244	0.00015	0.000197	0.0002355	7.25002e-05	0.00022325	5.40839e-05	1.05487	0.0770669	0.707428	0.493296
O75110	ATP9A	Probable phospholipid-transporting ATPase IIA (EC 3.6.3.1) (ATPase class II type 9A)	2.71e-05	2.17e-05	2.96e-05	1.8e-05	2.18e-05	2.9e-05	3.18e-05	2.25e-05	1.61e-05	7.43e-06	1.27e-05	1.69e-05	2.52e-05	1.52e-05	2.73e-05	2.01e-05	2.51875e-05	4.83896e-06	1.76162e-05	6.48115e-06	1.42979	0.515801	0.019118	0.0640677
O75116	ROCK2	Rho-associated protein kinase 2 (EC 2.7.11.1) (Rho kinase 2) (Rho-associated, coiled-coil-containing protein kinase 2) (Rho-associated, coiled-coil-containing protein kinase II) (ROCK-II) (p164 ROCK-2)	3.51e-05	3.51e-05	3.23e-05	2.6e-05	4.08e-05	0.000321	2.39e-05	0.000314	4.03e-05	4.44e-05	2.8e-05	3.95e-05	5.49e-05	4.39e-05	3.27e-05	5.07e-05	0.000103525	0.000132189	4.18e-05	8.80568e-06	2.47667	1.3084	0.208727	0.250333
O75122	CLASP2	CLIP-associating protein 2 (Cytoplasmic linker-associated protein 2) (Protein Orbit homolog 2) (hOrbit2)	3.46e-05	2.99e-05	2.95e-05	3.59e-05	4.69e-05	4.18e-05	3.89e-05	3.3e-05	5.2e-05	4.9e-05	4.28e-05	4.76e-05	5.18e-05	3.95e-05	3.76e-05	4.69e-05	3.63125e-05	5.98222e-06	4.59e-05	5.41136e-06	0.791122	-0.338028	0.00465423	0.031682
O75131	CPNE3	Copine-3 (Copine III)	0.000105	9.62e-05	9.75e-05	9.2e-05	0.000185	0.000118	0.000136	7.67e-05	0.000122	1.82e-05	8.14e-05	8.61e-05	0.000138	8.84e-05	2.59e-05	0.000138	0.0001133	3.398e-05	8.725e-05	4.61787e-05	1.29857	0.376921	0.219603	0.257414
O75145	PPFIA3	Liprin-alpha-3 (Protein tyrosine phosphatase receptor type f polypeptide-interacting protein alpha-3) (PTPRF-interacting protein alpha-3)	2.95e-05	2.34e-05	3.53e-05	3.2e-05	2.95e-05	2.67e-05	3.58e-05	2.95e-05	2.63e-05	1.87e-05	1.73e-05	4.01e-05	3.9e-05	3.88e-05	3.16e-05	3.39e-05	3.02125e-05	4.15019e-06	3.07125e-05	9.07767e-06	0.98372	-0.0236804	0.889347	0.558514
O75146	HIP1R	Huntingtin-interacting protein 1-related protein (HIP1-related protein) (Huntingtin-interacting protein 12) (HIP-12)	9.04e-06	1.88e-05	2.34e-05	2.27e-05	2.33e-05	2.87e-05	3.48e-05	2.08e-05	2.97e-05	2.23e-05	3.22e-05	2.57e-05	2.95e-05	7.01e-06	1.3e-05	7.13e-06	2.26925e-05	7.45151e-06	2.08175e-05	1.0344e-05	1.09007	0.124419	0.68372	0.485969
O75165	DNAJC13	DnaJ homolog subfamily C member 13 (Required for receptor-mediated endocytosis 8) (RME-8)	4.3e-06	4.42e-06	6.4e-06	6.33e-06	5.84e-06	3.93e-06	8.51e-06	3.91e-06	2.09e-06	1.38e-06	5e-06	3.59e-06	3.63e-06	2.24e-06	3.94e-06	5.75e-06	5.455e-06	1.61501e-06	3.4525e-06	1.49203e-06	1.58001	0.659938	0.0219797	0.0694316
O75223	GGCT	Gamma-glutamylcyclotransferase (EC 2.3.2.4) (Cytochrome c-releasing factor 21)	2.35e-05	2.43e-05	3.09e-05	2.16e-05	2.75e-05	2.64e-05	2.34e-05	3.78e-05	3.63e-05	7.36e-05	4.65e-05	4.85e-05	5.81e-05	2.18e-05	3.25e-05	3.88e-05	2.6925e-05	5.26545e-06	4.45125e-05	1.60837e-05	0.604886	-0.725264	0.0107699	0.0464928
O75251	NDUFS7	NADH dehydrogenase [ubiquinone] iron-sulfur protein 7, mitochondrial (EC 1.6.5.3) (EC 1.6.99.3) (Complex I-20kD) (CI-20kD) (NADH-ubiquinone oxidoreductase 20 kDa subunit) (PSST subunit)	0.000127	0.000103	0.000134	0.000133	0.000132	0.000138	0.000101	0.000106	0.000162	0.000174	7.85e-05	0.000154	0.000137	0.000163	0.000129	0.000145	0.00012175	1.55999e-05	0.000142812	2.98543e-05	0.852516	-0.2302	0.0987361	0.165847
O75306	NDUFS2	NADH dehydrogenase [ubiquinone] iron-sulfur protein 2, mitochondrial (EC 1.6.5.3) (EC 1.6.99.3) (Complex I-49kD) (CI-49kD) (NADH-ubiquinone oxidoreductase 49 kDa subunit)	0.000228	0.000125	0.000233	0.000166	0.000376	0.000228	0.000275	0.000216	0.000276	9.73e-05	0.000183	0.000292	0.0003	0.000192	0.000156	0.000247	0.000230875	7.43245e-05	0.000217912	7.24258e-05	1.05948	0.083363	0.729133	0.500822
O75323	GBAS	Protein NipSnap homolog 2 (NipSnap2) (Glioblastoma-amplified sequence)	0.000117	0.000126	9.69e-05	0.000116	0.000192	0.000159	0.000127	0.000136	0.00016	0.000116	5.61e-05	0.000266	0.000221	0.000162	0.000292	0.000182	0.000133737	2.95075e-05	0.000181888	7.72452e-05	0.735276	-0.443642	0.121813	0.184822
O75334	PPFIA2	Liprin-alpha-2 (Protein tyrosine phosphatase receptor type f polypeptide-interacting protein alpha-2) (PTPRF-interacting protein alpha-2)	2.73e-05	1.26e-05	1.82e-05	1.44e-05	1.2e-05	1.12e-05	8.17e-06	1.75e-05	2.21e-05	1.27e-05	1.67e-05	2.39e-05	2.82e-05	2.52e-05	4.18e-05	2.36e-05	1.51712e-05	5.90102e-06	2.4275e-05	8.61954e-06	0.624974	-0.678131	0.0272458	0.077018
O75335	PPFIA4	Liprin-alpha-4 (Protein tyrosine phosphatase receptor type f polypeptide-interacting protein alpha-4) (PTPRF-interacting protein alpha-4)	1.15e-05	4.19e-06	1.26e-05	1.43e-05	1.1e-05	1.07e-05	7.21e-06	1.6e-05	1.77e-05	3.19e-06	1.47e-05	2.28e-05	2.82e-05	1.82e-05	1.02e-05	2.28e-05	1.09375e-05	3.77016e-06	1.72237e-05	7.89661e-06	0.635024	-0.655116	0.0615891	0.122348
O75340	PDCD6	Programmed cell death protein 6 (Apoptosis-linked gene 2 protein) (Probable calcium-binding protein ALG-2)	6.86e-05	6.64e-05	6.42e-05	5.94e-05	6.7e-05	7.59e-05	6.97e-05	7.08e-05	5.16e-05	4.38e-05	6.21e-05	5.16e-05	3.28e-05	6.21e-05	6.47e-05	5.11e-05	6.775e-05	4.85445e-06	5.2475e-05	1.06939e-05	1.29109	0.368591	0.00247932	0.0253639
O75347	TBCA	Tubulin-specific chaperone A (TCP1-chaperonin cofactor A) (Tubulin-folding cofactor A) (CFA)	2.12e-05	5.45e-05	3.66e-05	3.26e-05	0.000108	4.07e-05	5.2e-05	1.61e-05	2.84e-05	6.96e-05	6.36e-05	6.95e-05	0.000138	8.24e-05	9.45e-05	6.09e-05	4.52125e-05	2.86664e-05	7.58625e-05	3.15273e-05	0.59598	-0.746665	0.0613025	0.122192
O75363	BCAS1	Breast carcinoma-amplified sequence 1 (Amplified and overexpressed in breast cancer) (Novel amplified in breast cancer 1)	9.6e-05	0.000118	6.94e-05	5.74e-05	0.000101	0.000166	6.72e-05	0.000102	7.7e-05	0.000327	0.000336	0.000129	0.00015	0.000129	5.69e-05	6.51e-05	9.7125e-05	3.47683e-05	0.00015875	0.000111739	0.611811	-0.708842	0.158545	0.21439
O75367	H2AFY	Core histone macro-H2A.1 (Histone macroH2A1) (mH2A1) (Histone H2A.y) (H2A/y) (Medulloblastoma antigen MU-MB-50.205)	8.06e-05	0.000115	0.000106	0.000104	7.3e-05	0.000119	7.79e-05	5.72e-05	0.000105	6.75e-05	0.000104	6.59e-05	6.06e-05	5.93e-05	7.93e-05	6.61e-05	9.15875e-05	2.23525e-05	7.59625e-05	1.86095e-05	1.20569	0.269863	0.150901	0.208193
O75368	SH3BGRL	SH3 domain-binding glutamic acid-rich-like protein	0.000115	0.000164	9.33e-05	9.82e-05	0.000117	0.000106	0.000248	9.54e-05	9.86e-05	8.6e-05	0.000141	0.000137	6.53e-05	0.000115	0.000129	0.000106	0.000129613	5.29205e-05	0.000109737	2.61739e-05	1.18111	0.240148	0.357167	0.339031
O75369	FLNB	Filamin-B (FLN-B) (ABP-278) (ABP-280 homolog) (Actin-binding-like protein) (Beta-filamin) (Filamin homolog 1) (Fh1) (Filamin-3) (Thyroid autoantigen) (Truncated actin-binding protein) (Truncated ABP)	4.34e-05	3.28e-05	1.86e-05	2.81e-05	2.1e-05	2.21e-05	7.08e-05	1.33e-05	4.2e-06	2.18e-05	2.3e-05	7.63e-06	1.13e-05	6.78e-06	4.95e-05	6.26e-06	3.12625e-05	1.84977e-05	1.63087e-05	1.51911e-05	1.91692	0.938787	0.0990064	0.165847
O75380	NDUFS6	NADH dehydrogenase [ubiquinone] iron-sulfur protein 6, mitochondrial (Complex I-13kD-A) (CI-13kD-A) (NADH-ubiquinone oxidoreductase 13 kDa-A subunit)	8.79e-05	2.11e-05	7.53e-05	8.53e-05	2.62e-05	6.43e-05	7.65e-05	6.12e-05	5.43e-05	4.49e-05	7.3e-05	0.000133	7.38e-05	0.000102	3.76e-05	8.46e-05	6.2225e-05	2.55254e-05	7.54e-05	3.14474e-05	0.825265	-0.27707	0.37313	0.346395
O75390	CS	Citrate synthase, mitochondrial (EC 2.3.3.1) (Citrate (Si)-synthase)	0.000644	0.000535	0.000712	0.000773	0.000505	0.000606	0.000653	0.00059	0.000662	0.000301	0.000351	0.000602	0.000641	0.000719	0.000619	0.000655	0.00062725	8.8369e-05	0.00056875	0.000154303	1.10286	0.141246	0.367865	0.344659
O75396	SEC22B	Vesicle-trafficking protein SEC22b (ER-Golgi SNARE of 24 kDa) (ERS-24) (ERS24) (SEC22 vesicle-trafficking protein homolog B) (SEC22 vesicle-trafficking protein-like 1)	5.12e-05	9.48e-05	5.84e-05	7.23e-05	6.77e-05	8.29e-05	0.000103	7.19e-05	6.99e-05	4.76e-05	6.13e-05	6.77e-05	5.54e-05	7.71e-05	8.59e-05	4.11e-05	7.5275e-05	1.75256e-05	6.325e-05	1.49754e-05	1.19012	0.251105	0.162234	0.217344
O75431	MTX2	Metaxin-2 (Mitochondrial outer membrane import complex protein 2)	1.53e-05	2.88e-05	2.61e-05	1.38e-05	1.29e-05	2.64e-05	1.74e-05	2.28e-05	2.16e-05	5.39e-05	1.57e-05	3.56e-05	4.23e-05	4.69e-05	5.15e-05	6.15e-05	2.04375e-05	6.32025e-06	4.1125e-05	1.59414e-05	0.49696	-1.0088	0.0042101	0.0313536
O75439	PMPCB	Mitochondrial-processing peptidase subunit beta (EC 3.4.24.64) (Beta-MPP) (P-52)	8.87e-06	5.47e-06	3.7e-06	1.25e-05	5.14e-06	7.06e-06	1.19e-05	6.17e-06	2.37e-06	6.62e-06	2.76e-06	1.47e-05	2.61e-05	1.18e-05	1.44e-05	1.57e-05	7.60125e-06	3.21265e-06	1.18063e-05	7.85901e-06	0.643833	-0.635242	0.183037	0.234204
O75475	PSIP1	PC4 and SFRS1-interacting protein (CLL-associated antigen KW-7) (Dense fine speckles 70 kDa protein) (DFS 70) (Lens epithelium-derived growth factor) (Transcriptional coactivator p75/p52)	1.8e-05	1.59e-05	1.37e-05	2.61e-05	4.08e-05	6.11e-06	2.44e-05	6.64e-06	2.25e-05	2.83e-05	4.86e-05	3.92e-05	1.57e-05	8.43e-06	5.41e-05	3.63e-05	1.89562e-05	1.14169e-05	3.16413e-05	1.58495e-05	0.599099	-0.739133	0.0875612	0.154556
O75489	NDUFS3	NADH dehydrogenase [ubiquinone] iron-sulfur protein 3, mitochondrial (EC 1.6.5.3) (EC 1.6.99.3) (Complex I-30kD) (CI-30kD) (NADH-ubiquinone oxidoreductase 30 kDa subunit)	0.000333	0.000245	0.00041	0.000309	0.00037	0.000307	0.000298	0.000299	0.000404	0.000182	0.000171	0.000272	0.000279	0.000249	0.000267	0.000399	0.000321375	5.01339e-05	0.000277875	8.63389e-05	1.15655	0.209822	0.238114	0.270695
O75506	HSBP1	Heat shock factor-binding protein 1 (Nasopharyngeal carcinoma-associated antigen 13) (NPC-A-13)	3.95e-05	3.43e-05	4.38e-05	8.1e-05	4.76e-05	6.1e-05	4.79e-05	5.48e-05	6.19e-06	9.97e-06	5.25e-05	1.83e-05	1.92e-05	4.45e-05	2.68e-05	4.21e-05	5.12375e-05	1.46294e-05	2.7445e-05	1.7082e-05	1.86692	0.900657	0.00970055	0.0438573
O75508	CLDN11	Claudin-11 (Oligodendrocyte-specific protein)	0.000948	0.00172	0.00105	0.00108	0.000494	0.000137	0.000667	0.00161	0.00156	0.00231	0.00257	0.000473	0.00237	0.00116	0.000975	0.000956	0.00096325	0.000534922	0.00154675	0.000782478	0.622757	-0.683258	0.103569	0.169126
O75534	CSDE1	Cold shock domain-containing protein E1 (N-ras upstream gene protein) (Protein UNR)	2.23e-05	1.55e-05	2.74e-05	2.64e-05	2.54e-05	1.69e-05	1.3e-05	1.74e-05	3.67e-05	3.2e-05	2.16e-05	2.12e-05	2.94e-05	1.64e-05	2.74e-05	3.04e-05	2.05375e-05	5.52241e-06	2.68875e-05	6.67221e-06	0.763831	-0.388675	0.0570382	0.117719
O75569	PRKRA	Interferon-inducible double-stranded RNA-dependent protein kinase activator A (PKR-associated protein X) (PKR-associating protein X) (Protein activator of the interferon-induced protein kinase) (Protein kinase, interferon-inducible double-stranded RNA-dependent activator)	2.54e-05	2.61e-05	3.82e-05	2.53e-05	4.89e-05	3.47e-05	3.93e-05	3.71e-05	3.7e-05	2.85e-05	3.32e-05	4.59e-05	3.91e-05	4.64e-05	6.02e-05	4.1e-05	3.4375e-05	8.35614e-06	4.14125e-05	9.68909e-06	0.830063	-0.268707	0.142083	0.201352
O75643	SNRNP200	U5 small nuclear ribonucleoprotein 200 kDa helicase (EC 3.6.4.13) (Activating signal cointegrator 1 complex subunit 3-like 1) (BRR2 homolog) (U5 snRNP-specific 200 kDa protein) (U5-200KD)	9.98e-06	1.18e-05	5.43e-06	1.11e-05	3.28e-06	1.27e-05	1.39e-05	4.81e-06	5.48e-06	1.21e-06	1.11e-05	7.86e-06	9.12e-06	1.08e-05	9.87e-06	8.02e-06	9.125e-06	4.0321e-06	7.9325e-06	3.26539e-06	1.15033	0.202049	0.52617	0.423099
O75663	TIPRL	TIP41-like protein (Putative MAPK-activating protein PM10) (Type 2A-interacting protein) (TIP)	2.13e-05	3.27e-05	4.3e-05	4.51e-05	2.79e-05	3.12e-05	2.63e-05	3.37e-05	1.31e-05	4.94e-06	3.53e-05	3.28e-05	4.62e-05	4.68e-05	3.5e-05	2.98e-05	3.265e-05	8.08031e-06	3.04925e-05	1.47228e-05	1.07076	0.0986286	0.721768	0.498684
O75689	ADAP1	Arf-GAP with dual PH domain-containing protein 1 (Centaurin-alpha-1) (Cnt-a1) (Putative MAPK-activating protein PM25)	1.56e-05	2.08e-05	1.98e-05	1.56e-05	1.06e-05	1.97e-05	2.03e-05	1.97e-05	2.33e-05	4.86e-05	1.89e-05	3.15e-05	3.82e-05	2.6e-05	7.83e-06	3.78e-05	1.77625e-05	3.54519e-06	2.90163e-05	1.27848e-05	0.612157	-0.708026	0.0309177	0.083504
O75746	SLC25A12	Calcium-binding mitochondrial carrier protein Aralar1 (Mitochondrial aspartate glutamate carrier 1) (Solute carrier family 25 member 12)	0.000283	0.000243	0.000289	0.000376	0.000457	0.000313	0.000302	0.000349	0.000436	0.000906	0.000239	0.000464	0.000393	0.000329	0.00034	0.000293	0.0003265	6.65904e-05	0.000425	0.000207876	0.768235	-0.38038	0.222605	0.258783
O75781	PALM	Paralemmin-1 (Paralemmin)	0.000167	0.000194	0.000178	0.000121	0.000163	9e-05	0.000184	0.000149	0.000151	0.000147	8.28e-05	0.000245	0.000156	0.000201	0.000266	0.000279	0.00015575	3.48702e-05	0.000190975	6.85078e-05	0.815552	-0.294152	0.21591	0.25524
O75822	EIF3J	Eukaryotic translation initiation factor 3 subunit J (eIF3j) (Eukaryotic translation initiation factor 3 subunit 1) (eIF-3-alpha) (eIF3 p35)	1.35e-05	1.09e-05	9.92e-06	2.81e-06	1.91e-05	1.36e-05	1.35e-05	1.25e-05	2.33e-05	3.31e-05	2.64e-05	8.48e-06	3.62e-05	3.9e-05	1.62e-05	3.24e-05	1.19788e-05	4.59361e-06	2.6885e-05	1.04784e-05	0.445555	-1.16632	0.00244868	0.0253639
O75828	CBR3	Carbonyl reductase [NADPH] 3 (EC 1.1.1.184) (NADPH-dependent carbonyl reductase 3) (Short chain dehydrogenase/reductase family 21C member 2)	0.000496	0.000701	0.000482	0.000526	0.000672	0.000978	0.00075	0.000605	0.000678	0.00104	0.00097	0.000482	0.000272	0.000504	0.000409	0.000238	0.00065125	0.00016475	0.000574125	0.000299875	1.13433	0.181847	0.534049	0.426411
O75844	ZMPSTE24	CAAX prenyl protease 1 homolog (EC 3.4.24.84) (Farnesylated proteins-converting enzyme 1) (FACE-1) (Prenyl protein-specific endoprotease 1) (Zinc metalloproteinase Ste24 homolog)	1.03e-05	5.76e-06	9.35e-06	7.64e-06	1.26e-05	8.95e-06	1.01e-05	1.29e-05	1.07e-05	6.67e-06	7.33e-06	8.36e-06	7.06e-06	5.68e-06	6.95e-06	5.94e-06	9.7e-06	2.37914e-06	7.33625e-06	1.59127e-06	1.3222	0.402942	0.0348932	0.089252
O75874	IDH1	Isocitrate dehydrogenase [NADP] cytoplasmic (IDH) (EC 1.1.1.42) (Cytosolic NADP-isocitrate dehydrogenase) (IDP) (NADP(+)-specific ICDH) (Oxalosuccinate decarboxylase)	0.000135	5.02e-05	3.72e-05	2.36e-05	0.000146	2.9e-05	0.000202	0.000134	0.000147	1.49e-05	0.000126	0.000124	0.000112	0.000132	6.84e-05	0.000132	9.4625e-05	6.75825e-05	0.000107038	4.39112e-05	0.884036	-0.177823	0.669763	0.482006
O75891	ALDH1L1	Cytosolic 10-formyltetrahydrofolate dehydrogenase (10-FTHFDH) (FDH) (EC 1.5.1.6) (Aldehyde dehydrogenase family 1 member L1)	0.000106	0.00016	0.000101	0.000186	0.000149	0.000129	0.000238	9.46e-05	6.52e-05	7.72e-05	4.12e-05	9.26e-05	7.22e-05	5.57e-05	9.23e-05	8.78e-05	0.00014545	4.90226e-05	7.3025e-05	1.83822e-05	1.99178	0.994061	0.00156243	0.023512
O75899	GABBR2	Gamma-aminobutyric acid type B receptor subunit 2 (GABA-B receptor 2) (GABA-B-R2) (GABA-BR2) (GABABR2) (Gb2) (G-protein coupled receptor 51) (HG20)	4.02e-05	4.01e-05	6.38e-05	5.41e-05	1.84e-05	3e-05	2.25e-05	3.65e-05	3.32e-05	3.27e-05	1.73e-05	2.73e-05	3.64e-05	3.29e-05	4.03e-05	4.49e-05	3.82e-05	1.52336e-05	3.3125e-05	8.32771e-06	1.15321	0.205652	0.42222	0.37292
O75915	ARL6IP5	PRA1 family protein 3 (ADP-ribosylation factor-like protein 6-interacting protein 5) (ARL-6-interacting protein 5) (Aip-5) (Cytoskeleton-related vitamin A-responsive protein) (Dermal papilla-derived protein 11) (GTRAP3-18) (Glutamate transporter EAAC1-interacting protein) (JM5) (Prenylated Rab acceptor protein 2) (Protein JWa) (Putative MAPK-activating protein PM27)	0.000184	0.000155	0.000183	0.000222	8.9e-05	0.000116	0.0002	0.000154	0.000195	2.46e-05	0.000114	0.000142	0.000201	0.000104	0.000181	0.000274	0.000162875	4.39494e-05	0.00015445	7.55983e-05	1.05455	0.0766253	0.78921	0.521399
O75947	ATP5H	ATP synthase subunit d, mitochondrial (ATPase subunit d)	0.000622	0.0005	0.000663	0.000572	0.000865	0.000554	0.000591	0.000548	0.000622	0.000322	0.000438	0.000828	0.000796	0.000754	0.000629	0.000737	0.000614375	0.000112574	0.00064075	0.000179066	0.958837	-0.0606421	0.72957	0.500822
O75955	FLOT1	Flotillin-1	0.000106	0.000109	0.000137	0.000122	0.000137	0.000107	0.000113	0.000111	0.000115	7.41e-05	5.38e-05	0.000128	9.68e-05	0.000272	8.86e-05	0.000179	0.00011775	1.28591e-05	0.000125912	7.01099e-05	0.935173	-0.0966945	0.750806	0.506446
O75962	TRIO	Triple functional domain protein (EC 2.7.11.1) (PTPRF-interacting protein)	2.97e-06	3.96e-06	7.99e-06	7.13e-06	7.9e-06	2.84e-06	5.71e-06	6.03e-06	1.15e-05	1.5e-06	1.13e-05	8.96e-06	1.67e-05	8.2e-06	1.01e-05	1.39e-05	5.56625e-06	2.09608e-06	1.027e-05	4.47275e-06	0.541991	-0.883659	0.0174807	0.0609944
O75964	ATP5L	ATP synthase subunit g, mitochondrial (ATPase subunit g)	0.000446	0.00049	0.000506	0.000452	0.000515	0.000418	0.000465	0.00046	2.51e-05	0.000577	0.00013	0.000348	0.000325	0.000492	0.000354	0.000361	0.000469	3.26059e-05	0.000326513	0.000178087	1.43639	0.52245	0.0429502	0.0995053
O76003	GLRX3	Glutaredoxin-3 (PKC-interacting cousin of thioredoxin) (PICOT) (PKC-theta-interacting protein) (PKCq-interacting protein) (Thioredoxin-like protein 2)	1.07e-05	1.38e-05	1.22e-05	1.24e-05	1.1e-05	2.13e-05	1.96e-05	1.17e-05	1.18e-05	2.76e-05	3.06e-05	2.73e-05	2.39e-05	1.7e-05	2.6e-05	2.76e-05	1.40875e-05	4.06393e-06	2.3975e-05	6.34952e-06	0.587591	-0.767115	0.00233225	0.0252004
O76024	WFS1	Wolframin	3.04e-05	1.55e-05	3.15e-05	3.08e-05	3.96e-05	1.23e-05	3.91e-05	1.65e-05	3.32e-05	3.7e-06	1.96e-05	1.56e-05	7.24e-05	1.26e-05	0.0001	5.96e-05	2.69625e-05	1.0757e-05	3.95875e-05	3.414e-05	0.681086	-0.554091	0.335402	0.325043
O76041	NEBL	Nebulette (Actin-binding Z-disk protein)	5.81e-05	9.16e-05	4.88e-05	6.96e-05	2.23e-05	2.32e-05	8.26e-05	4.41e-05	3.11e-05	6.64e-06	1.82e-05	2.6e-05	1.69e-05	1.86e-05	3.33e-05	9.33e-05	5.50375e-05	2.55283e-05	3.0505e-05	2.67781e-05	1.80421	0.851369	0.0817297	0.146955
O76054	SEC14L2	SEC14-like protein 2 (Alpha-tocopherol-associated protein) (TAP) (hTAP) (Squalene transfer protein) (Supernatant protein factor) (SPF)	2.41e-05	3.05e-05	3.6e-05	3.61e-05	4.15e-05	3.65e-05	4.43e-05	2.5e-05	2.68e-05	2.69e-05	3.79e-05	3.06e-05	3.3e-05	3.08e-05	2.78e-05	3.11e-05	3.425e-05	7.24825e-06	3.06125e-05	3.68992e-06	1.11882	0.161983	0.226539	0.260352
O76070	SNCG	Gamma-synuclein (Breast cancer-specific gene 1 protein) (Persyn) (Synoretin) (SR)	0.000221	0.000187	0.000154	0.000153	0.000185	0.000209	0.000192	0.000191	0.000175	0.000461	0.000193	0.000337	0.000348	0.000339	0.000228	0.000192	0.0001865	2.36885e-05	0.000284125	0.000102135	0.656401	-0.60735	0.0196471	0.0654612
O94760	DDAH1	N(G),N(G)-dimethylarginine dimethylaminohydrolase 1 (DDAH-1) (Dimethylarginine dimethylaminohydrolase 1) (EC 3.5.3.18) (DDAHI) (Dimethylargininase-1)	0.00211	0.000612	0.00192	0.00141	0.000943	0.00207	0.00152	0.000636	0.00194	0.000633	0.00159	0.002	0.00146	0.00186	0.00199	0.00141	0.00140263	0.000615436	0.00161038	0.000460641	0.870993	-0.199267	0.457331	0.392536
O94811	TPPP	Tubulin polymerization-promoting protein (TPPP) (25 kDa brain-specific protein) (TPPP/p25) (p24) (p25-alpha)	0.00122	0.00107	0.00138	0.0016	0.000853	0.00111	0.001	0.0011	0.000796	0.000995	0.00125	0.000701	0.000966	0.00145	0.00102	0.00115	0.00116663	0.000232778	0.001041	0.000241025	1.12068	0.164371	0.306911	0.311807
O94819	KBTBD11	Kelch repeat and BTB domain-containing protein 11 (Chronic myelogenous leukemia-associated protein) (Kelch domain-containing protein 7B)	0.00014	0.000173	0.000131	0.000106	0.000111	0.000166	0.000135	0.000159	0.000228	8.07e-05	0.000138	0.000187	0.000169	0.000128	0.000132	0.000131	0.000140125	2.4579e-05	0.000149213	4.46007e-05	0.939097	-0.090654	0.621599	0.463057
O94826	TOMM70	Mitochondrial import receptor subunit TOM70 (Mitochondrial precursor proteins import receptor) (Translocase of outer membrane 70 kDa subunit) (Translocase of outer mitochondrial membrane protein 70)	0.000122	0.000163	0.000158	0.000164	0.000146	0.000112	0.000116	0.000113	0.000141	0.000144	0.000103	0.000155	0.00018	0.000179	0.000144	0.00019	0.00013675	2.32794e-05	0.0001545	2.81983e-05	0.885113	-0.176066	0.191349	0.238394
O94830	DDHD2	Phospholipase DDHD2 (EC 3.1.1.-) (DDHD domain-containing protein 2) (KIAA0725p) (SAM, WWE and DDHD domain-containing protein 1)	7.57e-06	6.26e-06	4.85e-06	1.35e-05	9.87e-06	1.8e-06	3.68e-06	5.36e-06	1.72e-05	2.69e-06	1.04e-05	1.16e-05	1.1e-05	9.71e-06	4.96e-06	7.22e-06	6.61125e-06	3.69411e-06	9.3475e-06	4.45299e-06	0.707275	-0.499657	0.202342	0.245347
O94856	NFASC	Neurofascin	0.000486	0.000413	0.000438	0.000285	0.000937	0.000627	0.000445	0.000522	0.000679	0.000498	0.000687	0.000863	0.000698	0.000772	0.000605	0.000564	0.000519125	0.000194758	0.00067075	0.000115788	0.773947	-0.369693	0.0792479	0.144534
O94903	PROSC	Proline synthase co-transcribed bacterial homolog protein	5.99e-05	3.54e-05	5.32e-05	7.08e-05	7.18e-05	4.54e-05	5.23e-05	3.95e-05	4.87e-05	2.26e-05	3.46e-05	3.03e-05	3.54e-05	2.45e-05	2.69e-05	3.24e-05	5.35375e-05	1.34477e-05	3.1925e-05	8.20135e-06	1.67698	0.745863	0.00166306	0.0235383
O94905	ERLIN2	Erlin-2 (Endoplasmic reticulum lipid raft-associated protein 2) (Stomatin-prohibitin-flotillin-HflC/K domain-containing protein 2) (SPFH domain-containing protein 2)	5.57e-05	7.79e-05	5.22e-05	6.71e-05	5.13e-05	8.89e-05	0.000116	4.21e-05	2.17e-05	4.65e-05	7.21e-05	3.97e-05	3.49e-05	4.64e-05	4.93e-05	4.47e-05	6.89e-05	2.44476e-05	4.44125e-05	1.428e-05	1.55137	0.633538	0.028244	0.0794511
O94919	ENDOD1	Endonuclease domain-containing 1 protein (EC 3.1.30.-)	8.92e-05	0.000113	7.78e-05	0.000119	7.04e-05	0.000132	0.000113	9.38e-05	0.000107	0.00019	0.000182	8.01e-05	8.83e-05	9.12e-05	7.43e-05	7.34e-05	0.000101025	2.15097e-05	0.000110788	4.76901e-05	0.911881	-0.133083	0.605905	0.457258
O94925	GLS	Glutaminase kidney isoform, mitochondrial (GLS) (EC 3.5.1.2) (K-glutaminase) (L-glutamine amidohydrolase)	0.000417	0.00025	0.000391	0.000204	0.000239	0.000338	0.000308	0.000352	0.000388	0.000451	0.000386	0.000463	0.000414	0.000482	0.000466	0.000386	0.000312375	7.59642e-05	0.0004295	4.03909e-05	0.727299	-0.459379	0.0017657	0.0239043
O94967	WDR47	WD repeat-containing protein 47 (Neuronal enriched MAP-interacting protein) (Nemitin)	2.36e-05	2.68e-05	4.16e-05	2.39e-05	1.83e-05	3.58e-05	2.83e-05	2.23e-05	2.98e-05	2.42e-05	1.87e-05	3.61e-05	4.81e-05	2.44e-05	3.45e-05	2.59e-05	2.7575e-05	7.64045e-06	3.02125e-05	9.21372e-06	0.912702	-0.131785	0.543142	0.428652
O94973	AP2A2	AP-2 complex subunit alpha-2 (100 kDa coated vesicle protein C) (Adaptor protein complex AP-2 subunit alpha-2) (Adaptor-related protein complex 2 subunit alpha-2) (Alpha-adaptin C) (Alpha2-adaptin) (Clathrin assembly protein complex 2 alpha-C large chain) (Huntingtin yeast partner J) (Huntingtin-interacting protein 9) (HIP-9) (Huntingtin-interacting protein J) (Plasma membrane adaptor HA2/AP2 ada…	0.00027	0.000307	0.000248	0.000293	0.000285	0.000181	0.000225	0.000189	0.000343	0.000164	0.000285	0.000366	0.000546	0.000466	0.000411	0.000501	0.00024975	4.75597e-05	0.00038525	0.00012397	0.64828	-0.62531	0.0119597	0.049383
O94985	CLSTN1	Calsyntenin-1 (Alcadein-alpha) (Alc-alpha) (Alzheimer-related cadherin-like protein) (Non-classical cadherin XB31alpha) [Cleaved into: Soluble Alc-alpha (SAlc-alpha); CTF1-alpha (C-terminal fragment 1-alpha)]	1.42e-05	1.77e-05	1.84e-05	1.9e-05	3.08e-05	1.66e-05	2.08e-05	1.53e-05	1.64e-05	1.11e-05	9.8e-06	2.98e-05	3.33e-05	3.29e-05	2.74e-05	3.47e-05	1.91e-05	5.16776e-06	2.4425e-05	1.03493e-05	0.781986	-0.354786	0.213928	0.253416
O95057	DIRAS1	GTP-binding protein Di-Ras1 (Distinct subgroup of the Ras family member 1) (Ras-related inhibitor of cell growth) (Rig) (Small GTP-binding tumor suppressor 1)	2.85e-05	3.27e-05	3.49e-05	4.19e-05	3.81e-05	2.17e-05	3.23e-05	2.13e-05	2.44e-05	6.44e-06	1.58e-05	1.81e-05	2.9e-05	4e-05	3.08e-05	4.44e-05	3.1425e-05	7.31334e-06	2.61175e-05	1.26383e-05	1.20322	0.266896	0.321346	0.31885
O95139	NDUFB6	NADH dehydrogenase [ubiquinone] 1 beta subcomplex subunit 6 (Complex I-B17) (CI-B17) (NADH-ubiquinone oxidoreductase B17 subunit)	0.000202	0.000131	0.000173	0.000271	0.000144	0.000168	0.000159	0.000141	0.000208	0.000191	0.000124	0.000125	0.000237	8.27e-05	0.000173	0.000181	0.000173625	4.51851e-05	0.000165213	5.08259e-05	1.05092	0.0716518	0.731639	0.500822
O95140	MFN2	Mitofusin-2 (EC 3.6.5.-) (Transmembrane GTPase MFN2)	2.77e-05	2.74e-05	3.4e-05	3.19e-05	2.21e-05	2.67e-05	3.28e-05	2.54e-05	2.96e-05	1.45e-05	1e-05	2.44e-05	2.46e-05	3.44e-05	3.11e-05	2.46e-05	2.85e-05	4.0701e-06	2.415e-05	8.25383e-06	1.18012	0.238939	0.202559	0.245347
O95167	NDUFA3	NADH dehydrogenase [ubiquinone] 1 alpha subcomplex subunit 3 (Complex I-B9) (CI-B9) (NADH-ubiquinone oxidoreductase B9 subunit)	0.000145	5.77e-05	0.000148	9.34e-05	1.63e-05	9.66e-05	0.000107	0.00012	0.000135	7.77e-06	7.31e-05	0.000124	6.85e-05	8.11e-05	9.71e-05	0.000127	9.8e-05	4.40715e-05	8.91962e-05	4.17203e-05	1.0987	0.135799	0.687784	0.487428
O95168	NDUFB4	NADH dehydrogenase [ubiquinone] 1 beta subcomplex subunit 4 (Complex I-B15) (CI-B15) (NADH-ubiquinone oxidoreductase B15 subunit)	0.000225	0.000138	0.000276	0.00021	9.97e-05	0.000192	0.000177	0.000236	0.000271	0.000134	9.5e-05	0.00012	0.00011	0.000168	0.000152	0.000169	0.000194213	5.60945e-05	0.000152375	5.48581e-05	1.27457	0.35001	0.153733	0.211092
O95169	NDUFB8	NADH dehydrogenase [ubiquinone] 1 beta subcomplex subunit 8, mitochondrial (Complex I-ASHI) (CI-ASHI) (NADH-ubiquinone oxidoreductase ASHI subunit)	0.000149	0.000108	0.00015	0.000207	0.000166	0.000143	0.000149	0.000141	0.000166	0.000131	0.000103	0.000156	0.000147	0.000121	0.000138	0.000151	0.000151625	2.77228e-05	0.000139125	2.03921e-05	1.08985	0.124126	0.321692	0.31885
O95182	NDUFA7	NADH dehydrogenase [ubiquinone] 1 alpha subcomplex subunit 7 (Complex I-B14.5a) (CI-B14.5a) (NADH-ubiquinone oxidoreductase subunit B14.5a)	2.72e-05	4.43e-05	3.09e-05	4.48e-05	3.14e-05	2.65e-05	4.33e-05	2.65e-05	4.16e-05	3.71e-05	7.39e-05	3.43e-05	3.85e-05	5.62e-05	5.11e-05	4.58e-05	3.43625e-05	8.30902e-06	4.73125e-05	1.30188e-05	0.726288	-0.461386	0.0325914	0.085833
O95197	RTN3	Reticulon-3 (Homolog of ASY protein) (HAP) (Neuroendocrine-specific protein-like 2) (NSP-like protein 2) (Neuroendocrine-specific protein-like II) (NSP-like protein II) (NSPLII)	0.000367	0.000324	0.000253	0.000122	0.000315	0.00024	0.000204	0.00031	0.000747	0.000786	0.000627	0.000819	0.000936	0.000851	0.000699	0.000647	0.000266875	7.86683e-05	0.000764	0.000105312	0.349313	-1.51741	4.03117e-08	4.66066e-05
O95202	LETM1	LETM1 and EF-hand domain-containing protein 1, mitochondrial (Leucine zipper-EF-hand-containing transmembrane protein 1)	0.000111	9.57e-05	0.000148	0.000111	0.000146	0.000108	0.000151	0.000105	0.00011	7.78e-05	8.86e-05	0.000158	0.00014	0.000125	0.000119	0.000135	0.000121962	2.2398e-05	0.000119175	2.66092e-05	1.02339	0.033356	0.823947	0.535777
O95219	SNX4	Sorting nexin-4	2.25e-05	1.13e-05	4.38e-05	1.33e-05	2.74e-05	1.16e-05	1.55e-05	1.61e-05	2.61e-05	1.37e-05	1.85e-05	1.56e-05	3.04e-05	2.22e-05	1.89e-05	2.5e-05	2.01875e-05	1.10439e-05	2.13e-05	5.65938e-06	0.94777	-0.0773912	0.803517	0.526937
O95232	LUC7L3	Luc7-like protein 3 (Cisplatin resistance-associated-overexpressed protein) (Luc7A) (Okadaic acid-inducible phosphoprotein OA48-18) (cAMP regulatory element-associated protein 1) (CRE-associated protein 1) (CREAP-1)	1.72e-05	1.03e-05	4.76e-06	7.65e-06	5.46e-06	9.8e-07	1.02e-05	6.19e-06	3.49e-06	3.78e-06	4.94e-06	3.43e-06	5.41e-06	4.99e-06	3.72e-06	4.03e-06	7.8425e-06	4.84325e-06	4.22375e-06	7.71269e-07	1.85676	0.892789	0.0556516	0.116368
O95248	SBF1	Myotubularin-related protein 5 (SET-binding factor 1) (Sbf1)	2.88e-05	3.21e-05	4.05e-05	4.35e-05	3.59e-05	3.22e-05	2.99e-05	3.13e-05	3.81e-05	2.27e-05	2.9e-05	3.3e-05	3.48e-05	3.94e-05	3.55e-05	3.39e-05	3.4275e-05	5.25758e-06	3.33e-05	5.32702e-06	1.02928	0.0416345	0.718048	0.49687
O95292	VAPB	Vesicle-associated membrane protein-associated protein B/C (VAMP-B/VAMP-C) (VAMP-associated protein B/C) (VAP-B/VAP-C)	0.000359	0.000277	0.000413	0.000403	0.00044	0.000423	0.000355	0.00033	0.00037	0.000435	0.000372	0.00047	0.000361	0.000315	0.000404	0.000358	0.000375	5.4827e-05	0.000385625	4.88173e-05	0.972447	-0.040308	0.688463	0.487428
O95299	NDUFA10	NADH dehydrogenase [ubiquinone] 1 alpha subcomplex subunit 10, mitochondrial (Complex I-42kD) (CI-42kD) (NADH-ubiquinone oxidoreductase 42 kDa subunit)	0.000202	0.000163	0.000221	0.000184	0.000236	0.000159	0.000205	0.00011	0.00025	0.000126	0.000108	0.00023	0.000244	0.000196	0.000212	0.000283	0.000185	4.0306e-05	0.000206125	6.09741e-05	0.897514	-0.155994	0.427352	0.37573
O95319	CELF2	CUGBP Elav-like family member 2 (CELF-2) (Bruno-like protein 3) (CUG triplet repeat RNA-binding protein 2) (CUG-BP2) (CUG-BP- and ETR-3-like factor 2) (ELAV-type RNA-binding protein 3) (ETR-3) (Neuroblastoma apoptosis-related RNA-binding protein) (hNAPOR) (RNA-binding protein BRUNOL-3)	7.65e-06	1.27e-05	1.32e-05	4.46e-06	2.68e-05	1.06e-05	2.15e-05	1.17e-05	1.87e-05	8.86e-06	1.43e-05	1.73e-05	2.78e-05	3.04e-05	2.01e-05	3.84e-05	1.35762e-05	7.26211e-06	2.19825e-05	9.5745e-06	0.617594	-0.69527	0.0678854	0.130159
O95336	PGLS	6-phosphogluconolactonase (6PGL) (EC 3.1.1.31)	0.000107	0.000153	0.000112	0.000137	9.43e-05	0.000138	0.000177	0.000113	5.61e-05	5.45e-05	0.000133	6.76e-05	8.45e-05	6.52e-05	7.4e-05	7.87e-05	0.000128912	2.74071e-05	7.67e-05	2.49974e-05	1.68074	0.749094	0.00136564	0.023512
O95352	ATG7	Ubiquitin-like modifier-activating enzyme ATG7 (ATG12-activating enzyme E1 ATG7) (Autophagy-related protein 7) (APG7-like) (hAGP7) (Ubiquitin-activating enzyme E1-like protein)	2.62e-05	1.84e-05	2.49e-05	3.56e-05	2.83e-05	1.56e-05	3.2e-05	1.7e-05	1.67e-05	9.84e-06	1.94e-05	1.07e-05	1.16e-05	1.9e-05	2.31e-05	2.15e-05	2.475e-05	7.26164e-06	1.648e-05	5.14452e-06	1.50182	0.586712	0.0198475	0.065939
O95372	LYPLA2	Acyl-protein thioesterase 2 (APT-2) (EC 3.1.2.-) (Lysophospholipase II) (LPL-II) (LysoPLA II)	6.93e-06	1.61e-05	6.58e-06	7.41e-06	9.49e-06	8.87e-06	1e-05	7.29e-06	2.16e-06	1.6e-06	4.24e-06	1.43e-05	2.5e-05	4e-06	2.59e-05	2.86e-05	9.08375e-06	3.09849e-06	1.3225e-05	1.17124e-05	0.686862	-0.541908	0.350043	0.333639
O95373	IPO7	Importin-7 (Imp7) (Ran-binding protein 7) (RanBP7)	2.36e-05	2.64e-05	2.57e-05	3.52e-05	5.16e-05	3.15e-05	3.7e-05	3.24e-05	3.92e-05	1.52e-05	2.76e-05	3.26e-05	4.02e-05	2.44e-05	2.89e-05	4.37e-05	3.2925e-05	8.90084e-06	3.1475e-05	9.4347e-06	1.04607	0.0649771	0.756522	0.507855
O95394	PGM3	Phosphoacetylglucosamine mutase (PAGM) (EC 5.4.2.3) (Acetylglucosamine phosphomutase) (N-acetylglucosamine-phosphate mutase) (Phosphoglucomutase-3) (PGM 3)	8.37e-06	1.9e-05	4.92e-06	5.08e-06	6.68e-06	2.79e-05	2.13e-05	1.17e-05	1.16e-05	7.69e-06	2.68e-05	1.61e-05	1.54e-05	4.2e-06	8.16e-06	1.23e-05	1.31188e-05	8.60124e-06	1.27812e-05	6.93788e-06	1.02641	0.0376013	0.932384	0.57205
O95433	AHSA1	Activator of 90 kDa heat shock protein ATPase homolog 1 (AHA1) (p38)	9.99e-05	8.84e-05	0.000108	9.87e-05	9.51e-05	0.000119	0.000101	9.53e-05	5.07e-05	4.96e-05	5.94e-05	8.26e-05	7.05e-05	6.93e-05	7.2e-05	0.000112	0.000100675	9.29451e-06	7.07625e-05	2.0085e-05	1.42272	0.508649	0.00186469	0.0242604
O95502	NPTXR	Neuronal pentraxin receptor	1.2e-05	1.07e-05	1.55e-05	1.34e-05	9.82e-06	5.15e-06	6.36e-06	7.74e-06	3.75e-06	5.02e-06	1.05e-05	2.68e-06	2.62e-05	2.38e-05	1.43e-05	2.02e-05	1.00838e-05	3.54876e-06	1.33062e-05	9.30173e-06	0.757821	-0.400072	0.375421	0.347208
O95563	MPC2	Mitochondrial pyruvate carrier 2 (Brain protein 44)	1.61e-05	2.04e-05	4.18e-05	2.69e-05	9.61e-06	8.56e-06	3.15e-05	3.74e-05	7.46e-05	3.9e-05	2.37e-05	8e-05	4.39e-05	5.65e-05	3.49e-05	4.08e-05	2.40338e-05	1.2432e-05	4.9175e-05	1.9656e-05	0.488739	-1.03286	0.00852188	0.0415392
O95573	ACSL3	Long-chain-fatty-acid--CoA ligase 3 (EC 6.2.1.3) (Long-chain acyl-CoA synthetase 3) (LACS 3)	2.59e-05	2.08e-05	2.79e-05	2.34e-05	1.73e-05	2.79e-05	2.78e-05	1.93e-05	2.96e-05	8.99e-06	1.74e-05	2.63e-05	4.23e-05	3.31e-05	2.86e-05	3.38e-05	2.37875e-05	4.2374e-06	2.75112e-05	1.02941e-05	0.864646	-0.209818	0.36013	0.340447
O95670	ATP6V1G2	V-type proton ATPase subunit G 2 (V-ATPase subunit G 2) (V-ATPase 13 kDa subunit 2) (Vacuolar proton pump subunit G 2)	0.000194	0.000159	0.000133	6.86e-05	3.8e-05	0.000142	0.000106	0.000152	0.000114	0.000229	0.000127	0.000196	0.00019	0.000206	0.000263	0.000236	0.000124075	5.08543e-05	0.000195125	5.18141e-05	0.635874	-0.653186	0.015101	0.0555217
O95674	CDS2	Phosphatidate cytidylyltransferase 2 (EC 2.7.7.41) (CDP-DAG synthase 2) (CDP-DG synthase 2) (CDP-diacylglycerol synthase 2) (CDS 2) (CDP-diglyceride pyrophosphorylase 2) (CDP-diglyceride synthase 2) (CTP:phosphatidate cytidylyltransferase 2)	5.07e-05	6.15e-05	5.44e-05	6.95e-05	5.53e-05	4.12e-05	5.62e-05	6.1e-05	8.27e-05	2.99e-05	2.85e-05	4.28e-05	3.47e-05	5.25e-05	4.65e-05	6.43e-05	5.6225e-05	8.34365e-06	4.77375e-05	1.853e-05	1.1778	0.236089	0.25716	0.284787
O95741	CPNE6	Copine-6 (Copine VI) (Neuronal-copine) (N-copine)	0.000113	0.000126	0.000102	0.000115	0.00017	0.000139	0.000157	9.58e-05	0.00011	4.45e-05	0.00012	0.000153	0.000205	0.000106	5.94e-05	0.00014	0.000127225	2.62734e-05	0.000117237	5.11602e-05	1.08519	0.117948	0.630909	0.467762
O95747	OXSR1	Serine/threonine-protein kinase OSR1 (EC 2.7.11.1) (Oxidative stress-responsive 1 protein)	1.02e-05	1.42e-05	1.72e-05	1.79e-05	2.4e-05	2.17e-05	2.99e-05	1.68e-05	2.15e-05	1.29e-05	2.82e-05	1.71e-05	2.26e-05	1.83e-05	1.97e-05	2.55e-05	1.89875e-05	6.10467e-06	2.0725e-05	4.84171e-06	0.916164	-0.126322	0.538378	0.42692
O95757	HSPA4L	Heat shock 70 kDa protein 4L (Heat shock 70-related protein APG-1) (Osmotic stress protein 94)	9.91e-05	0.0001	6.08e-05	7.23e-05	0.000105	0.000122	6.18e-05	6.82e-05	0.000269	8.59e-05	8.53e-05	0.000171	0.000145	0.000138	0.000101	0.000112	8.615e-05	2.31444e-05	0.0001384	6.07506e-05	0.622471	-0.683921	0.0392891	0.0952206
O95782	AP2A1	AP-2 complex subunit alpha-1 (100 kDa coated vesicle protein A) (Adaptor protein complex AP-2 subunit alpha-1) (Adaptor-related protein complex 2 subunit alpha-1) (Alpha-adaptin A) (Alpha1-adaptin) (Clathrin assembly protein complex 2 alpha-A large chain) (Plasma membrane adaptor HA2/AP2 adaptin alpha A subunit)	0.00033	0.000361	0.000307	0.000282	0.000421	0.000254	0.000265	0.000252	0.000416	0.000187	0.000305	0.000434	0.00059	0.000481	0.000456	0.000567	0.000309	5.932e-05	0.0004295	0.000132304	0.719441	-0.475051	0.033923	0.0875453
O95831	AIFM1	Apoptosis-inducing factor 1, mitochondrial (EC 1.1.1.-) (Programmed cell death protein 8)	9.21e-05	8.7e-05	0.000104	0.000115	0.000134	8.02e-05	0.000102	8.81e-05	7.2e-05	4.2e-05	4.16e-05	8.59e-05	8.1e-05	6.97e-05	7.57e-05	8.04e-05	0.0001003	1.75879e-05	6.85375e-05	1.72875e-05	1.46343	0.549356	0.0026624	0.02562
O95847	SLC25A27	Mitochondrial uncoupling protein 4 (UCP 4) (Solute carrier family 25 member 27)	1.93e-05	1.92e-05	4.17e-05	1.75e-05	4.02e-05	1.75e-05	2.05e-05	2.17e-05	2.47e-05	4.04e-06	8.28e-06	1.88e-05	2.13e-05	2.28e-05	1.92e-05	3.54e-05	2.47e-05	1.01347e-05	1.9315e-05	9.70409e-06	1.2788	0.354789	0.29604	0.306971
O95861	BPNT1	3'(2'),5'-bisphosphate nucleotidase 1 (EC 3.1.3.7) (Bisphosphate 3'-nucleotidase 1) (PAP-inositol 1,4-phosphatase) (PIP)	2.09e-05	3.09e-05	1.72e-05	1.62e-05	3.46e-05	1.93e-05	3.03e-05	1.6e-05	2.33e-05	2.65e-05	2.93e-05	4.92e-05	3.89e-05	2.69e-05	3.24e-05	2.9e-05	2.3175e-05	7.53084e-06	3.19375e-05	8.38211e-06	0.725636	-0.462682	0.0451457	0.10135
O95865	DDAH2	N(G),N(G)-dimethylarginine dimethylaminohydrolase 2 (DDAH-2) (Dimethylarginine dimethylaminohydrolase 2) (EC 3.5.3.18) (DDAHII) (Dimethylargininase-2) (Protein G6a) (S-phase protein)	0.000181	0.000222	4.56e-05	4.95e-05	8.99e-05	0.000248	0.000275	0.000167	5.3e-05	0.000212	9.43e-05	0.000108	0.000146	0.000161	0.000139	0.000136	0.00015975	8.90539e-05	0.000131162	4.74111e-05	1.21795	0.284461	0.436258	0.380667
O95970	LGI1	Leucine-rich glioma-inactivated protein 1 (Epitempin-1)	3.85e-05	4.82e-05	6.41e-05	3.73e-05	8.16e-05	8.16e-05	4.35e-05	3.98e-05	7.28e-05	6.54e-06	4.23e-05	9.98e-05	8.71e-05	8.8e-05	7.24e-05	8.26e-05	5.4325e-05	1.88579e-05	6.89425e-05	3.0384e-05	0.787975	-0.343777	0.266968	0.291436
O95989	NUDT3	Diphosphoinositol polyphosphate phosphohydrolase 1 (DIPP-1) (EC 3.6.1.52) (Diadenosine 5',5'''-P1,P6-hexaphosphate hydrolase 1) (EC 3.6.1.-) (Nucleoside diphosphate-linked moiety X motif 3) (Nudix motif 3)	0.000105	7.91e-05	0.000109	5.84e-05	4.87e-05	7.87e-05	8.43e-05	7.11e-05	6.2e-05	5.89e-05	2.67e-05	5.4e-05	6.49e-05	9.16e-05	9.56e-05	9.74e-05	7.92875e-05	2.07309e-05	6.88875e-05	2.4515e-05	1.15097	0.202851	0.375063	0.347208
O96005	CLPTM1	Cleft lip and palate transmembrane protein 1	1.26e-05	1e-05	9.52e-06	1.59e-05	1.34e-05	1.29e-05	1.04e-05	1.23e-05	1.49e-05	1.95e-05	1.4e-05	2.07e-05	1.34e-05	1.9e-05	2.26e-05	2.82e-05	1.21275e-05	2.10477e-06	1.90375e-05	4.98424e-06	0.637032	-0.650562	0.00282825	0.02562
O96008	TOMM40	Mitochondrial import receptor subunit TOM40 homolog (Protein Haymaker) (Translocase of outer membrane 40 kDa subunit homolog) (p38.5)	4.65e-05	3.87e-05	5.42e-05	7.39e-05	4.5e-05	4.9e-05	2.66e-05	3.13e-05	4.54e-05	1.89e-05	1.12e-05	3.74e-05	2.98e-05	3.88e-05	2.7e-05	4.48e-05	4.565e-05	1.46417e-05	3.16625e-05	1.2259e-05	1.44177	0.52784	0.0572413	0.117719
P00338	LDHA	L-lactate dehydrogenase A chain (LDH-A) (EC 1.1.1.27) (Cell proliferation-inducing gene 19 protein) (LDH muscle subunit) (LDH-M) (Renal carcinoma antigen NY-REN-59)	0.0013	0.00203	0.00114	0.00128	0.00137	0.000956	0.00109	0.000982	0.00145	0.00127	0.002	0.00225	0.00273	0.0021	0.00215	0.00219	0.0012685	0.000342141	0.0020175	0.000462439	0.628748	-0.669445	0.00245996	0.0253639
P00352	ALDH1A1	Retinal dehydrogenase 1 (RALDH 1) (RalDH1) (EC 1.2.1.36) (ALDH-E1) (ALHDII) (Aldehyde dehydrogenase family 1 member A1) (Aldehyde dehydrogenase, cytosolic)	0.000111	0.000118	6.88e-05	5.9e-05	0.000119	0.000145	0.000122	6.96e-05	0.000116	0.000113	0.000143	8.35e-05	0.000181	0.000108	0.000179	0.000152	0.00010155	3.13377e-05	0.000134438	3.51095e-05	0.75537	-0.404745	0.0681296	0.130411
P00367	GLUD1	Glutamate dehydrogenase 1, mitochondrial (GDH 1) (EC 1.4.1.3)	0.00079	0.00109	0.0008	0.00098	0.000743	0.00109	0.0011	0.000847	0.00104	0.000881	0.000726	0.00126	0.00106	0.00123	0.00117	0.00112	0.00093	0.000151638	0.00106087	0.000180709	0.876635	-0.189952	0.138928	0.199284
P00387	CYB5R3	NADH-cytochrome b5 reductase 3 (B5R) (Cytochrome b5 reductase) (EC 1.6.2.2) (Diaphorase-1) [Cleaved into: NADH-cytochrome b5 reductase 3 membrane-bound form; NADH-cytochrome b5 reductase 3 soluble form]	0.000198	0.000143	0.000154	0.000182	9.58e-05	0.000281	0.000338	0.000173	0.000216	5.72e-05	7.24e-05	9.53e-05	8.52e-05	0.000138	0.000161	0.000122	0.0001956	7.81297e-05	0.000118387	5.24199e-05	1.6522	0.72439	0.0358781	0.0913672
P00390	GSR	Glutathione reductase, mitochondrial (GR) (GRase) (EC 1.8.1.7)	0.000143	6.46e-05	7.43e-05	0.000158	0.000181	9.89e-05	0.000236	7.82e-05	0.000121	0.00011	9.64e-05	0.000132	0.000143	0.000111	0.000105	0.000132	0.00012925	6.07284e-05	0.0001188	1.5899e-05	1.08796	0.121629	0.645007	0.473727
P00403	MT-CO2	Cytochrome c oxidase subunit 2 (Cytochrome c oxidase polypeptide II)	0.000624	0.000682	0.00112	0.00125	0.00147	0.00105	0.000868	0.00111	0.000565	0.00079	0.00061	0.00118	0.00086	0.00108	0.000932	0.00126	0.00102175	0.000284991	0.000909625	0.000253746	1.12327	0.167698	0.419863	0.371805
P00441	SOD1	Superoxide dismutase [Cu-Zn] (EC 1.15.1.1) (Superoxide dismutase 1) (hSod1)	0.00128	0.00172	0.00113	0.0011	0.00125	0.00144	0.00145	0.0012	0.00161	0.00106	0.00117	0.00101	0.00106	0.00114	0.00113	0.00124	0.00132125	0.000205874	0.0011775	0.000189114	1.12208	0.166176	0.167878	0.221567
P00450	CP	Ceruloplasmin (EC 1.16.3.1) (Ferroxidase)	7.87e-05	5.63e-05	1.83e-05	2.95e-06	5.13e-05	1.06e-05	6.49e-05	4.22e-05	3.38e-05	2.05e-05	2.35e-05	7.26e-06	7.75e-06	2.19e-05	6.75e-05	1.19e-05	4.06563e-05	2.73089e-05	2.42637e-05	1.96227e-05	1.6756	0.744675	0.189597	0.237192
P00491	PNP	Purine nucleoside phosphorylase (PNP) (EC 2.4.2.1) (Inosine phosphorylase) (Inosine-guanosine phosphorylase)	2.72e-05	4.34e-05	1.8e-05	1.76e-05	2.22e-05	2.81e-05	5.22e-05	3.3e-05	3.1e-05	2.12e-05	2.18e-05	2.1e-05	1.12e-05	1.97e-05	2.4e-05	2.21e-05	3.02125e-05	1.22538e-05	2.15e-05	5.43297e-06	1.40523	0.490809	0.0873067	0.154343
P00492	HPRT1	Hypoxanthine-guanine phosphoribosyltransferase (HGPRT) (HGPRTase) (EC 2.4.2.8)	0.000374	0.000323	0.000368	0.000342	0.00039	0.000384	0.000307	0.000385	0.000364	0.000195	0.000238	0.000361	0.000309	0.000379	0.000374	0.000367	0.000359125	3.12978e-05	0.000323375	7.03074e-05	1.11055	0.151278	0.210003	0.251603
P00505	GOT2	Aspartate aminotransferase, mitochondrial (mAspAT) (EC 2.6.1.1) (EC 2.6.1.7) (Fatty acid-binding protein) (FABP-1) (Glutamate oxaloacetate transaminase 2) (Kynurenine aminotransferase 4) (Kynurenine aminotransferase IV) (Kynurenine--oxoglutarate transaminase 4) (Kynurenine--oxoglutarate transaminase IV) (Plasma membrane-associated fatty acid-binding protein) (FABPpm) (Transaminase A)	0.00101	0.00099	0.00116	0.00148	0.00101	0.00124	0.00111	0.00106	0.0012	0.00125	0.000763	0.00109	0.00141	0.00147	0.00139	0.00131	0.0011325	0.000164382	0.00123537	0.000227017	0.916726	-0.125438	0.3168	0.316569
P00558	PGK1	Phosphoglycerate kinase 1 (EC 2.7.2.3) (Cell migration-inducing gene 10 protein) (Primer recognition protein 2) (PRP 2)	0.00237	0.0015	0.00249	0.00206	0.0028	0.00162	0.00217	0.00258	0.00267	0.00147	0.002	0.00276	0.00262	0.00166	0.00216	0.0022	0.00219875	0.000457366	0.0021925	0.000474575	1.00285	0.00410674	0.978981	0.584481
P00568	AK1	Adenylate kinase isoenzyme 1 (AK 1) (EC 2.7.4.3) (EC 2.7.4.6) (ATP-AMP transphosphorylase 1) (ATP:AMP phosphotransferase) (Adenylate monophosphate kinase) (Myokinase)	0.000274	0.000473	0.000286	0.000315	0.000203	0.000258	0.000455	0.000262	0.000203	0.000111	0.000235	0.000254	0.000232	0.000212	0.000207	0.000222	0.00031575	9.68677e-05	0.0002095	4.31774e-05	1.50716	0.591832	0.0132714	0.0520456
P00738	HP	Haptoglobin (Zonulin) [Cleaved into: Haptoglobin alpha chain; Haptoglobin beta chain]	0.000797	0.000783	0.000652	0.00027	0.000472	0.000276	0.000151	0.000292	0.000408	0.000172	0.000183	8.59e-05	0.000156	0.000576	0.000397	0.000158	0.000461625	0.000253136	0.000266988	0.000171273	1.72901	0.789949	0.0932384	0.161133
P00915	CA1	Carbonic anhydrase 1 (EC 4.2.1.1) (Carbonate dehydratase I) (Carbonic anhydrase B) (CAB) (Carbonic anhydrase I) (CA-I)	0.000521	0.000606	0.0003	0.000311	0.000299	0.000145	0.000322	0.000469	0.000116	0.000571	0.000241	0.000263	0.000283	0.000173	0.000911	0.000194	0.000371625	0.000148626	0.000344	0.000266628	1.08031	0.111439	0.801698	0.526343
P00918	CA2	Carbonic anhydrase 2 (EC 4.2.1.1) (Carbonate dehydratase II) (Carbonic anhydrase C) (CAC) (Carbonic anhydrase II) (CA-II)	0.000655	0.00058	0.000544	0.00066	0.000224	0.00102	0.000894	0.000705	0.000987	0.000896	0.00156	0.000463	0.00037	0.00041	0.000387	0.000244	0.00066025	0.000237955	0.000664625	0.000448083	0.993417	-0.00952816	0.980885	0.584481
P01009	SERPINA1	Alpha-1-antitrypsin (Alpha-1 protease inhibitor) (Alpha-1-antiproteinase) (Serpin A1) [Cleaved into: Short peptide from AAT (SPAAT)]	0.000649	0.000345	0.000235	0.000135	0.000305	9.68e-05	0.000348	0.00025	0.00047	0.000252	0.000251	0.000417	5.27e-05	0.000129	0.00026	0.000145	0.000295475	0.00016955	0.000247088	0.000141885	1.19583	0.258014	0.545832	0.429297
P01011	SERPINA3	Alpha-1-antichymotrypsin (ACT) (Cell growth-inhibiting gene 24/25 protein) (Serpin A3) [Cleaved into: Alpha-1-antichymotrypsin His-Pro-less]	0.000139	0.000211	7.93e-05	7.91e-05	0.000111	5.79e-05	9.89e-05	7.75e-05	8.92e-05	0.000115	6.63e-05	0.000103	3.05e-05	3.68e-05	5.18e-05	5.5e-05	0.000106712	4.89135e-05	6.845e-05	3.09281e-05	1.55898	0.640607	0.0825309	0.148165
P01019	AGT	Angiotensinogen (Serpin A8) [Cleaved into: Angiotensin-1 (Angiotensin 1-10) (Angiotensin I) (Ang I); Angiotensin-2 (Angiotensin 1-8) (Angiotensin II) (Ang II); Angiotensin-3 (Angiotensin 2-8) (Angiotensin III) (Ang III) (Des-Asp[1]-angiotensin II); Angiotensin-4 (Angiotensin 3-8) (Angiotensin IV) (Ang IV); Angiotensin 1-9; Angiotensin 1-7; Angiotensin 1-5; Angiotensin 1-4]	8.43e-06	2.93e-05	1.09e-05	1.71e-05	4.64e-06	0.00021	0.000281	1.4e-05	4.06e-05	2.11e-05	3.11e-05	8.67e-06	6.78e-06	6.39e-06	1.87e-05	1.04e-05	7.19213e-05	0.000109047	1.79675e-05	1.2524e-05	4.00285	2.00103	0.186146	0.235979
P01023	A2M	Alpha-2-macroglobulin (Alpha-2-M) (C3 and PZP-like alpha-2-macroglobulin domain-containing protein 5)	0.000211	0.000182	0.00012	0.000144	0.000237	0.000163	0.000226	0.000186	0.000132	0.00014	0.000109	5.54e-05	5.24e-05	8.6e-05	0.000123	4.92e-05	0.000183625	4.04367e-05	9.3375e-05	3.76344e-05	1.96653	0.975654	0.000396305	0.0137455
P01024	C3	Complement C3 (C3 and PZP-like alpha-2-macroglobulin domain-containing protein 1) [Cleaved into: Complement C3 beta chain; C3-beta-c (C3bc); Complement C3 alpha chain; C3a anaphylatoxin; Acylation stimulating protein (ASP) (C3adesArg); Complement C3b alpha' chain; Complement C3c alpha' chain fragment 1; Complement C3dg fragment; Complement C3g fragment; Complement C3d fragment; Complement C3f fra…	0.000123	0.000105	6.43e-05	6.97e-05	0.0001	7.38e-05	9.56e-05	7.97e-05	6.82e-05	5.59e-05	5.58e-05	6.15e-05	5.07e-05	4.59e-05	0.000106	6.31e-05	8.88875e-05	2.02716e-05	6.33875e-05	1.86051e-05	1.40229	0.487782	0.020126	0.0666728
P01034	CST3	Cystatin-C (Cystatin-3) (Gamma-trace) (Neuroendocrine basic polypeptide) (Post-gamma-globulin)	0.000144	0.000103	9.74e-05	0.000111	8.09e-05	0.000133	0.000259	0.000186	0.000131	0.000288	0.000222	0.000216	0.000162	0.000171	0.000186	6.99e-05	0.000139287	5.83775e-05	0.000180737	6.51193e-05	0.770662	-0.37583	0.201416	0.245092
P01116	KRAS	GTPase KRas (K-Ras 2) (Ki-Ras) (c-K-ras) (c-Ki-ras) [Cleaved into: GTPase KRas, N-terminally processed]	0.00013	7.32e-05	0.000169	7.76e-05	0.000102	0.000133	0.00011	0.000117	0.000136	0.000114	5.67e-05	0.000102	0.000124	0.000117	0.000152	0.000179	0.000113975	3.11691e-05	0.000122587	3.60542e-05	0.929744	-0.105094	0.61723	0.461289
P01834	IGKC	Ig kappa chain C region	0.000605	0.000374	0.000203	0.000181	0.00023	3.18e-05	0.000222	0.000154	0.000103	0.000139	9.57e-05	0.000218	0.000307	0.000124	0.000124	0.000107	0.0002501	0.000171707	0.000152212	7.34004e-05	1.6431	0.716418	0.160323	0.216036
P01857	IGHG1	Ig gamma-1 chain C region	0.0012	0.000924	0.000444	0.000233	0.00023	0.0002	0.000932	0.000463	0.000332	0.000255	0.000332	0.000392	0.000351	0.00029	0.000373	0.000199	0.00057825	0.00038658	0.0003155	6.41939e-05	1.83281	0.874053	0.0787276	0.144058
P02042	HBD	Hemoglobin subunit delta (Delta-globin) (Hemoglobin delta chain)	0.0266	0.0375	0.0267	0.0178	0.00898	0.00857	0.0195	0.0389	0.0139	0.0267	0.0056	0.00791	0.00754	0.012	0.0293	0.0155	0.0230687	0.0115496	0.0148062	0.0088303	1.55804	0.639734	0.130267	0.190615
P02462	COL4A1	Collagen alpha-1(IV) chain [Cleaved into: Arresten]	5.27e-05	5.75e-05	7.12e-06	3.2e-05	2.01e-06	2.45e-06	7.91e-06	1.6e-05	5.57e-05	1.37e-05	5.03e-05	1.07e-05	4.62e-05	6.14e-05	2.33e-05	5.39e-05	2.22112e-05	2.24885e-05	3.94e-05	2.02427e-05	0.563737	-0.826905	0.130412	0.190615
P02511	CRYAB	Alpha-crystallin B chain (Alpha(B)-crystallin) (Heat shock protein beta-5) (HspB5) (Renal carcinoma antigen NY-REN-27) (Rosenthal fiber component)	0.00104	0.00123	0.000673	0.00101	0.00117	0.00287	0.00114	0.00132	0.00231	0.0036	0.00534	0.00182	0.0017	0.00209	0.00136	0.00123	0.00130663	0.000660863	0.00243125	0.00138651	0.537429	-0.895853	0.0573242	0.117719
P02545	LMNA	Prelamin-A/C [Cleaved into: Lamin-A/C (70 kDa lamin) (Renal carcinoma antigen NY-REN-32)]	0.000349	0.000168	0.00012	0.000146	0.000127	0.000221	0.00029	0.000148	0.000152	0.000349	0.000239	0.000117	0.000128	0.000135	0.000139	9.11e-05	0.000196125	8.36616e-05	0.000168762	8.45982e-05	1.16214	0.216779	0.525919	0.423099
P02549	SPTA1	Spectrin alpha chain, erythrocytic 1 (Erythroid alpha-spectrin)	1.62e-05	1.49e-05	3.45e-05	8.65e-06	9.4e-06	3.71e-06	6.93e-06	2.47e-05	4.45e-06	1.44e-05	1.97e-06	2.91e-06	2.05e-06	1.83e-06	1.04e-05	4.8e-06	1.48737e-05	1.02813e-05	5.35125e-06	4.61637e-06	2.77949	1.47482	0.0314757	0.0844334
P02647	APOA1	Apolipoprotein A-I (Apo-AI) (ApoA-I) (Apolipoprotein A1) [Cleaved into: Proapolipoprotein A-I (ProapoA-I); Truncated apolipoprotein A-I (Apolipoprotein A-I(1-242))]	0.000409	0.000192	9.55e-05	0.000123	0.000148	0.000106	0.000141	0.000193	0.00011	0.000204	9.09e-05	5.37e-05	6.22e-05	0.000147	0.000216	1.2e-05	0.000175938	0.000100735	0.000111975	7.25388e-05	1.57122	0.651886	0.16707	0.221006
P02649	APOE	Apolipoprotein E (Apo-E)	0.000207	0.000212	0.000397	0.000252	0.000195	0.000251	0.000326	0.000146	5.9e-05	7.68e-05	6.06e-05	0.000125	0.000114	0.000151	0.000113	0.00012	0.00024825	7.97312e-05	0.000102425	3.31997e-05	2.42372	1.27723	0.000295833	0.013155
P02671	FGA	Fibrinogen alpha chain [Cleaved into: Fibrinopeptide A; Fibrinogen alpha chain]	0.00145	0.000446	9.7e-05	4.88e-05	0.000214	1.25e-05	4.27e-05	0.000166	1.75e-05	5.15e-05	6.63e-05	0.000142	2.29e-05	4.05e-05	8.98e-05	2.55e-05	0.000309625	0.000481307	5.7e-05	4.20971e-05	5.43202	2.44149	0.161308	0.21646
P02675	FGB	Fibrinogen beta chain [Cleaved into: Fibrinopeptide B; Fibrinogen beta chain]	0.0013	0.000352	0.000176	7.66e-05	0.000106	7.34e-05	0.00013	0.000137	8.59e-05	0.000175	9.84e-05	0.00012	7.81e-05	5.13e-05	8.42e-05	4.66e-05	0.000293875	0.000416128	9.24375e-05	4.09204e-05	3.17918	1.66865	0.194527	0.24102
P02679	FGG	Fibrinogen gamma chain	0.00148	0.000399	0.000187	0.000111	0.000264	0.000104	0.000189	0.000181	6.44e-05	0.000189	0.000128	0.000163	0.000128	8.59e-05	0.000161	8.02e-05	0.000364375	0.000460393	0.000124937	4.48206e-05	2.91646	1.54422	0.165267	0.219416
P02686	MBP	Myelin basic protein (MBP) (Myelin A1 protein) (Myelin membrane encephalitogenic protein)	0.0167	0.0249	0.0182	0.0157	0.00696	0.0376	0.0129	0.031	0.0316	0.0889	0.0551	0.0243	0.021	0.0243	0.0118	0.0146	0.020495	0.0100419	0.03395	0.0258881	0.603682	-0.72814	0.192093	0.239063
P02689	PMP2	Myelin P2 protein (Peripheral myelin protein 2)	4.79e-05	0.000119	4.67e-05	3.29e-05	6.96e-05	0.000109	2.97e-05	9.09e-05	0.000242	0.00122	0.000302	0.000118	5.01e-05	5.89e-05	2.37e-05	5.8e-05	6.82125e-05	3.45692e-05	0.000259088	0.000400889	0.26328	-1.92533	0.201046	0.244985
P02730	SLC4A1	Band 3 anion transport protein (Anion exchange protein 1) (AE 1) (Anion exchanger 1) (Solute carrier family 4 member 1) (CD antigen CD233)	9.93e-05	0.000104	6.58e-05	9.35e-05	9.84e-05	1.6e-05	5.41e-05	0.000117	4.4e-05	4.57e-05	1.6e-05	1.42e-05	1.69e-05	1.62e-05	6.03e-05	3.38e-05	8.10125e-05	3.33778e-05	3.08875e-05	1.76328e-05	2.62282	1.39112	0.00212918	0.024719
P02751	FN1	Fibronectin (FN) (Cold-insoluble globulin) (CIG) [Cleaved into: Anastellin; Ugl-Y1; Ugl-Y2; Ugl-Y3]	5.08e-05	1.98e-05	1.11e-05	5.09e-05	7.75e-06	1.17e-05	0.000232	0.000257	9.15e-06	1.24e-05	2.62e-06	1.83e-06	3.4e-06	7.24e-06	1.84e-05	6.44e-06	8.01312e-05	0.000103087	7.685e-06	5.59634e-06	10.427	3.38225	0.0671194	0.130121
P02766	TTR	Transthyretin (ATTR) (Prealbumin) (TBPA)	9.47e-05	7.86e-05	5.88e-05	0.000163	3.91e-05	6.28e-05	0.000206	9.29e-05	5.01e-05	4.43e-06	3.46e-05	2.42e-05	3.21e-05	1.93e-05	4.88e-05	4.2e-05	9.94875e-05	5.67318e-05	3.19413e-05	1.55785e-05	3.1147	1.63909	0.005843	0.0337771
P02768	ALB	Serum albumin	0.00494	0.00314	0.00161	0.00195	0.00372	0.00283	0.00283	0.00328	0.00173	0.00176	0.00312	0.00153	0.00191	0.00311	0.00429	0.00265	0.0030375	0.00103241	0.0025125	0.00095703	1.20896	0.273761	0.309375	0.313456
P02774	GC	Vitamin D-binding protein (DBP) (VDB) (Gc protein-derived macrophage activating factor) (Gc-MAF) (GcMAF) (Gc-globulin) (Group-specific component) (Gc) (Vitamin D-binding protein-macrophage activating factor) (DBP-maf)	2.31e-05	2.58e-05	1.65e-05	1.22e-05	1.5e-05	4.05e-06	2.75e-05	1.25e-05	6.79e-06	7.5e-06	8.74e-06	1.08e-05	5.27e-06	8.56e-06	1.68e-05	3.98e-06	1.70812e-05	7.92906e-06	8.555e-06	3.94614e-06	1.99664	0.997574	0.0165	0.0589458
P02787	TF	Serotransferrin (Transferrin) (Beta-1 metal-binding globulin) (Siderophilin)	0.000167	0.000138	7.24e-05	8.14e-05	0.000139	0.000173	0.000124	0.000147	0.000142	0.000301	0.000257	0.000168	0.000155	0.000193	0.000173	0.000116	0.000130225	3.65813e-05	0.000188125	6.16081e-05	0.692226	-0.530685	0.0383809	0.0942129
P02792	FTL	Ferritin light chain (Ferritin L subunit)	0.00059	0.000829	0.000606	0.000778	0.00137	0.00216	0.00222	0.00078	0.000515	0.000591	0.00117	0.000758	0.000829	0.000786	0.000489	0.000691	0.00116662	0.000676023	0.000728625	0.00021793	1.60113	0.679092	0.103034	0.16897
P02794	FTH1	Ferritin heavy chain (Ferritin H subunit) (EC 1.16.3.1) (Cell proliferation-inducing gene 15 protein) [Cleaved into: Ferritin heavy chain, N-terminally processed]	0.00144	0.00182	0.00145	0.00113	0.00153	0.00345	0.00213	0.00179	0.00241	0.00341	0.0034	0.00208	0.00254	0.00222	0.00125	0.00195	0.0018425	0.000716275	0.0024075	0.000726946	0.765317	-0.385871	0.13969	0.199881
P03886	MT-ND1	NADH-ubiquinone oxidoreductase chain 1 (EC 1.6.5.3) (NADH dehydrogenase subunit 1)	6.86e-05	4.8e-05	0.00018	8.48e-05	6.66e-05	6.6e-05	4.55e-05	5.33e-05	0.00013	3.56e-05	2.82e-05	4.19e-05	4.88e-05	6.66e-05	4.64e-05	7.41e-05	7.66e-05	4.36925e-05	5.895e-05	3.24657e-05	1.29941	0.377853	0.374616	0.347208
P03897	MT-ND3	NADH-ubiquinone oxidoreductase chain 3 (EC 1.6.5.3) (NADH dehydrogenase subunit 3)	6.97e-05	8.77e-05	2.97e-05	4.26e-05	1.43e-05	3.62e-05	1.97e-05	3.32e-05	9.67e-05	1.79e-05	4.64e-05	0.000101	9.81e-05	0.000116	0.000114	0.000107	4.16375e-05	2.50201e-05	8.71375e-05	3.54689e-05	0.477837	-1.06541	0.0102393	0.0451843
P03915	MT-ND5	NADH-ubiquinone oxidoreductase chain 5 (EC 1.6.5.3) (NADH dehydrogenase subunit 5)	7.31e-05	7.11e-05	0.000156	2.23e-05	0.000128	6.32e-05	6.1e-05	8.61e-05	0.000136	6.51e-05	3.12e-05	0.000172	0.000111	0.000145	0.000115	0.000139	8.26e-05	4.16833e-05	0.000114287	4.58108e-05	0.722739	-0.468454	0.169899	0.223469
P04040	CAT	Catalase (EC 1.11.1.6)	7.46e-05	0.000103	6.28e-05	7.22e-05	5.21e-05	3.66e-05	7.44e-05	9.04e-05	3.09e-05	5.96e-05	4.73e-05	3.62e-05	3.19e-05	4.3e-05	7.12e-05	4.62e-05	7.07625e-05	2.08178e-05	4.57875e-05	1.39039e-05	1.54545	0.628031	0.0135855	0.0527079
P04075	ALDOA	Fructose-bisphosphate aldolase A (EC 4.1.2.13) (Lung cancer antigen NY-LU-1) (Muscle-type aldolase)	0.00384	0.00287	0.00312	0.00367	0.00628	0.00389	0.00349	0.00334	0.00365	0.00266	0.00342	0.00436	0.00461	0.00474	0.00437	0.00435	0.0038125	0.00105632	0.00402	0.000713142	0.948383	-0.0764582	0.652238	0.475412
P04080	CSTB	Cystatin-B (CPI-B) (Liver thiol proteinase inhibitor) (Stefin-B)	0.000286	4.34e-05	0.000224	3.54e-05	0.000668	0.000198	0.000648	6.93e-05	9.05e-05	0.000389	0.000226	7.88e-05	8.3e-05	0.000102	0.000205	7.86e-05	0.000271513	0.000255088	0.000156612	0.000110888	1.73366	0.793819	0.26216	0.287842
P04083	ANXA1	Annexin A1 (Annexin I) (Annexin-1) (Calpactin II) (Calpactin-2) (Chromobindin-9) (Lipocortin I) (Phospholipase A2 inhibitory protein) (p35)	8.97e-05	0.000187	7.28e-05	0.000185	8.32e-05	0.000127	0.000298	5.69e-05	4.78e-05	3.96e-05	6.07e-05	2.31e-05	4.36e-05	4.67e-05	6.58e-05	4.03e-05	0.00013745	8.14974e-05	4.595e-05	1.31771e-05	2.99129	1.58077	0.00730824	0.0385774
P04156	PRNP	Major prion protein (PrP) (ASCR) (PrP27-30) (PrP33-35C) (CD antigen CD230)	9.97e-05	0.000102	5.6e-05	3.54e-05	5.55e-05	7.98e-05	2.75e-05	5.97e-05	0.00012	4.58e-05	0.00014	0.000148	0.000184	0.000141	0.000132	0.000125	6.445e-05	2.7442e-05	0.000129475	3.90557e-05	0.497779	-1.00642	0.00175681	0.0239043
P04179	SOD2	Superoxide dismutase [Mn], mitochondrial (EC 1.15.1.1)	0.000445	0.000388	0.000398	0.000493	0.000355	0.000645	0.000771	0.000481	0.000341	0.000485	0.000266	0.000523	0.000471	0.000484	0.00043	0.000522	0.000497	0.000142329	0.00044025	9.15825e-05	1.1289	0.174923	0.359014	0.339948
P04181	OAT	Ornithine aminotransferase, mitochondrial (EC 2.6.1.13) (Ornithine delta-aminotransferase) (Ornithine--oxo-acid aminotransferase) [Cleaved into: Ornithine aminotransferase, hepatic form; Ornithine aminotransferase, renal form]	2.19e-05	1.85e-05	2.61e-05	3.01e-05	1.55e-05	2.99e-05	3.8e-05	2.42e-05	1.92e-05	1.88e-05	2.31e-05	3.27e-05	2.12e-05	1.62e-05	2.39e-05	2.34e-05	2.5525e-05	7.17909e-06	2.23125e-05	4.96917e-06	1.14398	0.194059	0.315661	0.31625
P04216	THY1	Thy-1 membrane glycoprotein (CDw90) (Thy-1 antigen) (CD antigen CD90)	0.00041	0.000592	0.000436	0.000589	0.000495	0.000468	0.000497	0.000515	0.000996	0.000628	0.000375	0.000968	0.000949	0.00134	0.00111	0.0017	0.00050025	6.53163e-05	0.00100825	0.000405287	0.496157	-1.01113	0.00353466	0.0291901
P04264	KRT1	Keratin, type II cytoskeletal 1 (67 kDa cytokeratin) (Cytokeratin-1) (CK-1) (Hair alpha protein) (Keratin-1) (K1) (Type-II keratin Kb1)	0.000163	0.00029	9.32e-05	0.000205	0.000203	9.77e-05	0.000224	0.000168	0.000139	0.000119	0.000171	0.000159	0.00015	8.57e-05	0.000145	0.000159	0.000180488	6.53874e-05	0.000140962	2.7232e-05	1.28039	0.356588	0.136818	0.197156
P04271	S100B	Protein S100-B (S-100 protein beta chain) (S-100 protein subunit beta) (S100 calcium-binding protein B)	0.000394	0.000558	0.000288	0.000523	0.000216	0.000265	0.00105	0.000486	3.14e-05	3.67e-05	0.000647	0.000275	0.000264	0.000314	8.68e-05	0.000436	0.0004725	0.000265276	0.000261363	0.000212471	1.80783	0.854262	0.100742	0.167198
P04350	TUBB4A	Tubulin beta-4A chain (Tubulin 5 beta) (Tubulin beta-4 chain)	0.0146	0.0139	0.0142	0.0161	0.0182	0.015	0.0106	0.0139	0.0154	0.0103	0.0179	0.0142	0.0154	0.015	0.0131	0.0169	0.0145625	0.00215469	0.014775	0.00233834	0.985618	-0.0209001	0.852787	0.544339
P04406	GAPDH	Glyceraldehyde-3-phosphate dehydrogenase (GAPDH) (EC 1.2.1.12) (Peptidyl-cysteine S-nitrosylase GAPDH) (EC 2.6.99.-)	0.0135	0.0136	0.0135	0.0123	0.00858	0.0147	0.0137	0.0117	0.0117	0.00934	0.00923	0.0106	0.00789	0.00934	0.01	0.0103	0.0126975	0.00189828	0.0098	0.00112987	1.29566	0.373691	0.00233146	0.0252004
P04424	ASL	Argininosuccinate lyase (ASAL) (EC 4.3.2.1) (Arginosuccinase)	7.33e-06	1.11e-05	1.66e-05	9.16e-06	1.08e-05	1.38e-05	9.99e-06	1e-05	1.13e-05	5.99e-06	3.96e-06	9.07e-06	1.28e-05	1.57e-05	7.43e-06	1.06e-05	1.10975e-05	2.8797e-06	9.60625e-06	3.80171e-06	1.15524	0.208189	0.391419	0.35774
P04632	CAPNS1	Calpain small subunit 1 (CSS1) (Calcium-activated neutral proteinase small subunit) (CANP small subunit) (Calcium-dependent protease small subunit) (CDPS) (Calcium-dependent protease small subunit 1) (Calpain regulatory subunit)	8.73e-05	0.000142	9.23e-05	0.000122	0.000157	0.000115	0.000157	0.000102	6.71e-05	0.000132	9.23e-05	0.000108	9.12e-05	0.000109	0.000124	0.000118	0.000121825	2.77358e-05	0.0001052	2.09483e-05	1.15803	0.211676	0.197545	0.243264
P04792	HSPB1	Heat shock protein beta-1 (HspB1) (28 kDa heat shock protein) (Estrogen-regulated 24 kDa protein) (Heat shock 27 kDa protein) (HSP 27) (Stress-responsive protein 27) (SRP27)	0.000711	0.00101	0.000316	0.000805	0.000371	0.00104	0.00117	0.000504	0.000281	0.000306	0.000172	0.000275	0.000142	0.000191	0.0004	0.000156	0.000740875	0.000321713	0.000240375	8.98776e-05	3.08216	1.62394	0.000827166	0.0191266
P04843	RPN1	Dolichyl-diphosphooligosaccharide--protein glycosyltransferase subunit 1 (EC 2.4.99.18) (Dolichyl-diphosphooligosaccharide--protein glycosyltransferase 67 kDa subunit) (Ribophorin I) (RPN-I) (Ribophorin-1)	3.92e-05	4.32e-05	3.18e-05	4.96e-05	6.96e-05	5.41e-05	6.9e-05	4.49e-05	4.72e-05	6.03e-05	2.78e-05	1.72e-05	3.37e-05	3.14e-05	3.53e-05	3.97e-05	5.0175e-05	1.35331e-05	3.6575e-05	1.29537e-05	1.37184	0.456111	0.0592129	0.12015
P04844	RPN2	Dolichyl-diphosphooligosaccharide--protein glycosyltransferase subunit 2 (EC 2.4.99.18) (Dolichyl-diphosphooligosaccharide--protein glycosyltransferase 63 kDa subunit) (RIBIIR) (Ribophorin II) (RPN-II) (Ribophorin-2)	3.05e-05	3.59e-05	3.1e-05	4.94e-05	3.36e-05	2.73e-05	6.27e-05	2.75e-05	2.5e-05	2.65e-05	1.69e-05	1.06e-05	1.55e-05	2.87e-05	2.68e-05	9.42e-05	3.72375e-05	1.24737e-05	3.0525e-05	2.65299e-05	1.2199	0.286765	0.527705	0.423099
P04899	GNAI2	Guanine nucleotide-binding protein G(i) subunit alpha-2 (Adenylate cyclase-inhibiting G alpha protein)	0.0018	0.0018	0.00169	0.00117	0.000794	0.00208	0.00209	0.00182	0.00231	0.00174	0.00242	0.00307	0.00258	0.00238	0.00234	0.00176	0.0016555	0.000449904	0.002325	0.00042995	0.712043	-0.489964	0.00877244	0.0416559
P05023	ATP1A1	Sodium/potassium-transporting ATPase subunit alpha-1 (Na(+)/K(+) ATPase alpha-1 subunit) (EC 3.6.3.9) (Sodium pump subunit alpha-1)	0.00297	0.00239	0.00301	0.00276	0.00416	0.0038	0.00297	0.00278	0.00475	0.00471	0.004	0.00563	0.00498	0.00486	0.00379	0.00369	0.003105	0.000582777	0.00455125	0.000668974	0.68223	-0.55167	0.000404225	0.0137455
P05026	ATP1B1	Sodium/potassium-transporting ATPase subunit beta-1 (Sodium/potassium-dependent ATPase subunit beta-1)	0.00213	0.00194	0.00224	0.00222	0.00156	0.002	0.00172	0.00193	0.0028	0.0027	0.00201	0.00247	0.00267	0.00311	0.00238	0.0025	0.0019675	0.000237532	0.00258	0.000324081	0.762597	-0.391007	0.000717358	0.0184011
P05060	CHGB	Secretogranin-1 (Chromogranin-B) (CgB) (Secretogranin I) (SgI) [Cleaved into: PE-11; GAWK peptide; CCB peptide]	1.35e-05	4.09e-06	1.1e-05	5.24e-06	8.12e-06	2.49e-06	5.09e-06	1.63e-05	2.43e-06	5.92e-06	7.25e-06	7.9e-06	1.06e-05	1.02e-05	1.11e-05	7.57e-06	8.22875e-06	4.92036e-06	7.87125e-06	2.85822e-06	1.04542	0.0640805	0.861504	0.548396
P05067	APP	Amyloid beta A4 protein (ABPP) (APPI) (APP) (Alzheimer disease amyloid protein) (Amyloid precursor protein) (Beta-amyloid precursor protein) (Cerebral vascular amyloid peptide) (CVAP) (PreA4) (Protease nexin-II) (PN-II) [Cleaved into: N-APP; Soluble APP-alpha (S-APP-alpha); Soluble APP-beta (S-APP-beta); C99; Beta-amyloid protein 42 (Beta-APP42); Beta-amyloid protein 40 (Beta-APP40); C83; P3(42);…	4.28e-05	6.3e-05	0.000128	4.58e-05	3.74e-05	1.02e-05	4.47e-05	3.56e-05	4.11e-05	5.15e-05	3.98e-05	4.04e-05	6.88e-05	6.48e-05	4.54e-05	4.73e-05	5.09375e-05	3.44211e-05	4.98875e-05	1.12026e-05	1.02105	0.0300498	0.935773	0.572433
P05090	APOD	Apolipoprotein D (Apo-D) (ApoD)	9.71e-05	0.000157	0.000101	7.9e-05	0.000308	0.000226	4.97e-05	0.000211	0.000228	0.000242	0.000327	0.000226	0.000228	0.000357	0.000291	0.000161	0.0001536	8.8404e-05	0.0002575	6.34012e-05	0.596505	-0.745394	0.0172119	0.0608036
P05091	ALDH2	Aldehyde dehydrogenase, mitochondrial (EC 1.2.1.3) (ALDH class 2) (ALDH-E2) (ALDHI)	0.000421	0.000451	0.000462	0.000666	0.000495	0.000629	0.000748	0.000389	0.000458	0.000511	0.000351	0.000467	0.000466	0.000491	0.000488	0.000348	0.000532625	0.000130722	0.0004475	6.28035e-05	1.19022	0.251232	0.119101	0.183002
P05129	PRKCG	Protein kinase C gamma type (PKC-gamma) (EC 2.7.11.13)	7.55e-05	0.000128	0.000107	5.45e-05	0.000119	9.91e-05	5.16e-05	5.91e-05	0.000115	8.62e-05	0.000116	0.000135	0.000173	0.000194	0.000146	0.00018	8.6725e-05	3.04041e-05	0.00014315	3.71907e-05	0.605833	-0.723008	0.00503382	0.0319773
P05141	SLC25A5	ADP/ATP translocase 2 (ADP,ATP carrier protein 2) (ADP,ATP carrier protein, fibroblast isoform) (Adenine nucleotide translocator 2) (ANT 2) (Solute carrier family 25 member 5) [Cleaved into: ADP/ATP translocase 2, N-terminally processed]	0.00151	0.000566	0.00156	0.00182	0.00214	0.00147	0.00173	0.00153	0.00207	0.000871	0.00127	0.00178	0.00182	0.00209	0.00154	0.00179	0.00154075	0.000451896	0.00165387	0.000413801	0.9316	-0.102217	0.609699	0.457745
P05165	PCCA	Propionyl-CoA carboxylase alpha chain, mitochondrial (PCCase subunit alpha) (EC 6.4.1.3) (Propanoyl-CoA:carbon dioxide ligase subunit alpha)	5.58e-05	4.65e-05	4.37e-05	7.25e-05	7e-05	4.63e-05	7.83e-05	4.37e-05	3.57e-05	4.5e-05	1.78e-05	6.74e-05	4.82e-05	5.08e-05	5.05e-05	4.38e-05	5.71e-05	1.43568e-05	4.49e-05	1.41602e-05	1.27171	0.346775	0.109095	0.173974
P05166	PCCB	Propionyl-CoA carboxylase beta chain, mitochondrial (PCCase subunit beta) (EC 6.4.1.3) (Propanoyl-CoA:carbon dioxide ligase subunit beta)	4.63e-05	4.33e-05	5.14e-05	5.61e-05	6.48e-05	4.69e-05	6.55e-05	4.86e-05	6.23e-05	3.02e-05	2.9e-05	6.09e-05	5.37e-05	5.68e-05	4.62e-05	6.5e-05	5.28625e-05	8.47735e-06	5.05125e-05	1.41442e-05	1.04652	0.0656042	0.692979	0.488294
P05198	EIF2S1	Eukaryotic translation initiation factor 2 subunit 1 (Eukaryotic translation initiation factor 2 subunit alpha) (eIF-2-alpha) (eIF-2A) (eIF-2alpha)	2.66e-05	3.62e-05	3.32e-05	3.58e-05	4.55e-05	3.62e-05	4.1e-05	3.35e-05	2.89e-05	3.03e-05	3.18e-05	4.25e-05	3.5e-05	2.45e-05	2.25e-05	2.59e-05	3.6e-05	5.57827e-06	3.0175e-05	6.42378e-06	1.19304	0.254643	0.0732528	0.136379
P05386	RPLP1	60S acidic ribosomal protein P1	0.000115	0.000149	0.000122	0.000165	0.000104	0.000114	0.000151	8.45e-05	0.000102	2.67e-05	0.000113	0.000116	0.000137	0.000126	7.58e-05	0.000201	0.000125563	2.71523e-05	0.000112187	4.99217e-05	1.11922	0.162494	0.516424	0.42096
P05387	RPLP2	60S acidic ribosomal protein P2 (Renal carcinoma antigen NY-REN-44)	0.000127	6.73e-05	0.00015	0.000142	6.06e-05	0.000114	0.000126	8.08e-05	0.000161	0.000187	0.000118	0.000149	0.000101	0.000144	0.000169	0.000166	0.000108462	3.43976e-05	0.000149375	2.8198e-05	0.726109	-0.461742	0.0209092	0.0675259
P05388	RPLP0	60S acidic ribosomal protein P0 (60S ribosomal protein L10E)	0.000117	0.000121	0.000107	0.000169	0.000177	0.000148	0.000177	0.000122	0.000123	0.000104	0.000129	0.000121	0.000138	0.000105	0.000119	0.000165	0.00014225	2.90455e-05	0.0001255	1.95667e-05	1.13347	0.180741	0.197572	0.243264
P05413	FABP3	Fatty acid-binding protein, heart (Fatty acid-binding protein 3) (Heart-type fatty acid-binding protein) (H-FABP) (Mammary-derived growth inhibitor) (MDGI) (Muscle fatty acid-binding protein) (M-FABP)	0.0002	8.16e-05	9.4e-05	7.6e-05	0.000182	0.000157	0.000148	0.00017	0.000115	0.000173	0.000193	0.000257	0.000254	0.000271	0.00023	0.000214	0.000138575	4.81416e-05	0.000213375	5.19256e-05	0.649443	-0.622724	0.0097842	0.0438573
P05455	SSB	Lupus La protein (La autoantigen) (La ribonucleoprotein) (Sjoegren syndrome type B antigen) (SS-B)	5.99e-06	2.03e-05	3.57e-05	3.86e-05	2.47e-05	2.7e-05	4.63e-05	2.63e-05	3.01e-05	7.05e-06	3.37e-05	2.6e-05	2.86e-05	2.67e-05	3e-05	3.21e-05	2.81112e-05	1.23343e-05	2.67812e-05	8.37325e-06	1.04966	0.0699243	0.804449	0.527249
P05556	ITGB1	Integrin beta-1 (Fibronectin receptor subunit beta) (Glycoprotein IIa) (GPIIA) (VLA-4 subunit beta) (CD antigen CD29)	5.93e-05	6.86e-05	3.67e-05	5.43e-05	2.52e-05	6.85e-05	9.63e-05	5.26e-05	2.95e-05	2.53e-05	1.68e-05	1.37e-05	1.95e-05	1.91e-05	2.86e-05	2.06e-05	5.76875e-05	2.15896e-05	2.16375e-05	5.63406e-06	2.66609	1.41472	0.00043687	0.0139084
P05771	PRKCB	Protein kinase C beta type (PKC-B) (PKC-beta) (EC 2.7.11.13)	0.000169	0.000177	0.000122	0.00011	0.000253	0.000187	0.00018	0.000164	0.000222	0.000128	8.28e-05	0.000245	0.000264	0.000275	0.000253	0.000232	0.00017025	4.35357e-05	0.000212725	6.93721e-05	0.800329	-0.321335	0.164518	0.219386
P05937	CALB1	Calbindin (Calbindin D28) (D-28K) (Vitamin D-dependent calcium-binding protein, avian-type)	8.71e-05	1.07e-05	0.000105	0.000102	0.000132	1.04e-05	0.000117	7.52e-05	3.71e-05	2.62e-05	5.09e-05	7.89e-05	0.000126	2.27e-05	8.3e-05	0.000116	7.9925e-05	4.61396e-05	6.76e-05	3.9744e-05	1.18232	0.241624	0.576097	0.442269
P06241	FYN	Tyrosine-protein kinase Fyn (EC 2.7.10.2) (Proto-oncogene Syn) (Proto-oncogene c-Fyn) (Src-like kinase) (SLK) (p59-Fyn)	4.98e-05	2.96e-05	3.76e-05	2.7e-05	3.9e-05	5.86e-05	5.77e-05	3.64e-05	6.4e-05	3.8e-05	9.46e-05	7.08e-05	0.000123	6.13e-05	6.92e-05	5.45e-05	4.19625e-05	1.20793e-05	7.1925e-05	2.60816e-05	0.58342	-0.777393	0.0105786	0.0463159
P06396	GSN	Gelsolin (AGEL) (Actin-depolymerizing factor) (ADF) (Brevin)	0.000447	0.000667	0.000477	0.000442	0.000401	0.00102	0.000717	0.000646	0.000556	0.00127	0.0015	0.000619	0.000612	0.000451	0.00042	0.000401	0.000602125	0.000206937	0.000728625	0.00041802	0.826385	-0.275113	0.455775	0.392073
P06576	ATP5B	ATP synthase subunit beta, mitochondrial (EC 3.6.3.14)	0.00342	0.00255	0.00352	0.00308	0.00557	0.00338	0.00314	0.0032	0.00411	0.00338	0.00268	0.00494	0.00408	0.00424	0.00397	0.00333	0.0034825	0.000894599	0.00384125	0.000690206	0.906606	-0.141453	0.384351	0.352115
P06702	S100A9	Protein S100-A9 (Calgranulin-B) (Calprotectin L1H subunit) (Leukocyte L1 complex heavy chain) (Migration inhibitory factor-related protein 14) (MRP-14) (p14) (S100 calcium-binding protein A9)	2.73e-05	3.15e-05	3.72e-05	1.95e-05	1.43e-05	1.06e-05	3.88e-05	3.34e-05	1.12e-05	2.78e-05	2.67e-05	1.5e-05	5.56e-06	1.88e-05	1.77e-05	2.44e-05	2.6575e-05	1.0621e-05	1.8395e-05	7.76591e-06	1.44469	0.530756	0.100499	0.167184
P06733	ENO1	Alpha-enolase (EC 4.2.1.11) (2-phospho-D-glycerate hydro-lyase) (C-myc promoter-binding protein) (Enolase 1) (MBP-1) (MPB-1) (Non-neural enolase) (NNE) (Phosphopyruvate hydratase) (Plasminogen-binding protein)	0.00435	0.00507	0.00495	0.00584	0.00644	0.00591	0.00659	0.00438	0.00408	0.00325	0.00456	0.00401	0.00487	0.0034	0.00414	0.00457	0.00544125	0.000877666	0.00411	0.000566594	1.32391	0.4048	0.00287356	0.02562
P06744	GPI	Glucose-6-phosphate isomerase (GPI) (EC 5.3.1.9) (Autocrine motility factor) (AMF) (Neuroleukin) (NLK) (Phosphoglucose isomerase) (PGI) (Phosphohexose isomerase) (PHI) (Sperm antigen 36) (SA-36)	0.00109	0.000991	0.000983	0.00116	0.00165	0.00109	0.00124	0.00104	0.000696	0.000997	0.00114	0.00134	0.00128	0.00122	0.00119	0.00106	0.0011555	0.000217265	0.00111537	0.000202708	1.03597	0.0509884	0.708242	0.493296
P06748	NPM1	Nucleophosmin (NPM) (Nucleolar phosphoprotein B23) (Nucleolar protein NO38) (Numatrin)	0.000136	0.000195	0.000163	0.000196	0.000133	0.00014	0.000233	0.000135	9.49e-05	2.41e-05	5.02e-05	5.48e-05	6.77e-05	7.04e-05	0.000874	9.38e-05	0.000166375	3.75383e-05	0.000166237	0.000286916	1.00083	0.0011928	0.998947	0.586858
P06753	TPM3	Tropomyosin alpha-3 chain (Gamma-tropomyosin) (Tropomyosin-3) (Tropomyosin-5) (hTM5)	0.00142	0.000716	0.000704	0.000488	0.000196	0.000689	0.000868	0.000777	0.000703	0.000584	0.000662	0.000738	0.00067	0.000743	0.000826	0.000612	0.00073225	0.000347149	0.00069225	7.7682e-05	1.05778	0.0810431	0.75515	0.507855
P06756	ITGAV	Integrin alpha-V (Vitronectin receptor subunit alpha) (CD antigen CD51) [Cleaved into: Integrin alpha-V heavy chain; Integrin alpha-V light chain]	2.7e-05	2.68e-05	2.96e-05	4.02e-05	2.85e-05	3.58e-05	4.45e-05	2.47e-05	1.81e-05	6.78e-06	2.35e-05	2.73e-05	1.53e-05	1.88e-05	1.91e-05	2.32e-05	3.21375e-05	7.18251e-06	1.901e-05	6.21815e-06	1.69056	0.757499	0.00157562	0.023512
P07093	SERPINE2	Glia-derived nexin (GDN) (Peptidase inhibitor 7) (PI-7) (Protease nexin 1) (PN-1) (Protease nexin I) (Serpin E2)	1.8e-05	1.01e-05	2.43e-05	2e-05	2.83e-05	1.71e-05	1.49e-05	1.24e-05	8.85e-06	5.89e-06	1.07e-05	1.65e-05	2.53e-05	1.85e-05	1.46e-05	1.98e-05	1.81375e-05	6.02161e-06	1.50175e-05	6.35938e-06	1.20776	0.272331	0.330735	0.322412
P07099	EPHX1	Epoxide hydrolase 1 (EC 3.3.2.9) (Epoxide hydratase) (Microsomal epoxide hydrolase)	0.000129	0.000175	0.000126	0.000158	0.000122	0.000249	0.000416	8.95e-05	0.000116	0.000166	0.000132	0.000113	6.98e-05	7.79e-05	0.000141	0.00114	0.000183062	0.000105534	0.000244462	0.000363226	0.748837	-0.417277	0.653186	0.475557
P07108	DBI	Acyl-CoA-binding protein (ACBP) (Diazepam-binding inhibitor) (DBI) (Endozepine) (EP)	0.000341	0.000645	0.000383	0.000739	0.000168	0.000899	0.000799	0.000338	5.86e-05	3.58e-05	0.000569	0.000254	0.000282	0.00036	0.000178	0.000183	0.000539	0.00026458	0.00024005	0.000171671	2.24537	1.16695	0.017912	0.0617682
P07195	LDHB	L-lactate dehydrogenase B chain (LDH-B) (EC 1.1.1.27) (LDH heart subunit) (LDH-H) (Renal carcinoma antigen NY-REN-46)	0.00288	0.00336	0.003	0.00281	0.00378	0.00329	0.0038	0.00254	0.0023	0.0028	0.00277	0.00355	0.00358	0.00287	0.00325	0.00308	0.0031825	0.000456344	0.003025	0.000431377	1.05207	0.0732254	0.489722	0.408805
P07196	NEFL	Neurofilament light polypeptide (NF-L) (68 kDa neurofilament protein) (Neurofilament triplet L protein)	0.00167	0.00159	0.0013	0.00191	0.00272	0.00343	0.00134	0.00195	0.00287	0.00829	0.00558	0.00335	0.00256	0.0035	0.00159	0.00203	0.00198875	0.000734408	0.00372125	0.0022036	0.534431	-0.903925	0.0533691	0.113216
P07197	NEFM	Neurofilament medium polypeptide (NF-M) (160 kDa neurofilament protein) (Neurofilament 3) (Neurofilament triplet M protein)	0.00125	0.0016	0.00118	0.0011	0.00172	0.00266	0.00114	0.00156	0.0024	0.00695	0.00463	0.00235	0.00213	0.00268	0.00105	0.00156	0.00152625	0.000515002	0.00296875	0.00191869	0.514105	-0.959864	0.0591689	0.12015
P07203	GPX1	Glutathione peroxidase 1 (GPx-1) (GSHPx-1) (EC 1.11.1.9) (Cellular glutathione peroxidase)	9.75e-05	0.000118	0.000101	6.63e-05	0.000146	0.000109	0.000142	8.62e-05	3.47e-05	8.99e-05	3.97e-05	6.73e-05	4.05e-05	7.99e-05	8.53e-05	6.03e-05	0.00010825	2.69229e-05	6.22e-05	2.19649e-05	1.74035	0.799381	0.00215941	0.024719
P07237	P4HB	Protein disulfide-isomerase (PDI) (EC 5.3.4.1) (Cellular thyroid hormone-binding protein) (Prolyl 4-hydroxylase subunit beta) (p55)	8.01e-05	8.42e-05	7.94e-05	9.95e-05	8.89e-05	8.01e-05	0.000128	6.33e-05	9.11e-05	0.00011	7.35e-05	7.73e-05	0.000102	9.32e-05	8.32e-05	9.52e-05	8.79375e-05	1.911e-05	9.06875e-05	1.22969e-05	0.969676	-0.0444252	0.737224	0.502266
P07311	ACYP1	Acylphosphatase-1 (EC 3.6.1.7) (Acylphosphatase, erythrocyte isozyme) (Acylphosphatase, organ-common type isozyme) (Acylphosphate phosphohydrolase 1)	2.04e-05	2.59e-05	2.72e-05	2.55e-05	3.48e-05	2.29e-05	3.77e-05	3.45e-05	2.85e-05	4.24e-05	3.3e-05	3.28e-05	3.56e-05	3.78e-05	5.4e-05	3.72e-05	2.86125e-05	6.26383e-06	3.76625e-05	7.77522e-06	0.759708	-0.396483	0.0225106	0.0700428
P07339	CTSD	Cathepsin D (EC 3.4.23.5) [Cleaved into: Cathepsin D light chain; Cathepsin D heavy chain]	0.000469	0.000542	0.000463	0.00051	0.000499	0.000554	0.000761	0.000378	0.000444	0.000176	0.000492	0.000513	0.000566	0.000755	0.000539	0.000442	0.000522	0.000110998	0.000490875	0.000161221	1.06341	0.0886941	0.659767	0.47854
P07355	ANXA2	Annexin A2 (Annexin II) (Annexin-2) (Calpactin I heavy chain) (Calpactin-1 heavy chain) (Chromobindin-8) (Lipocortin II) (Placental anticoagulant protein IV) (PAP-IV) (Protein I) (p36)	0.000165	0.000281	0.000106	0.000276	0.000179	0.000182	0.000745	0.000152	9.89e-05	7.74e-05	9.87e-05	6.62e-05	0.000102	5.22e-05	0.00023	9.16e-05	0.00026075	0.000204579	0.000102125	5.46147e-05	2.55324	1.35233	0.0524655	0.112539
P07384	CAPN1	Calpain-1 catalytic subunit (EC 3.4.22.52) (Calcium-activated neutral proteinase 1) (CANP 1) (Calpain mu-type) (Calpain-1 large subunit) (Cell proliferation-inducing gene 30 protein) (Micromolar-calpain) (muCANP)	9.35e-05	9.87e-05	7.3e-05	6.33e-05	0.000136	0.000101	0.000128	7.58e-05	0.000119	5.11e-05	6.38e-05	9.17e-05	7.23e-05	6.61e-05	8.01e-05	5.1e-05	9.61625e-05	2.58254e-05	7.43875e-05	2.26686e-05	1.29272	0.370414	0.0947135	0.162598
P07437	TUBB	Tubulin beta chain (Tubulin beta-5 chain)	0.0124	0.0131	0.0139	0.0159	0.0153	0.0125	0.0108	0.0125	0.0114	0.0103	0.0157	0.011	0.0118	0.0133	0.013	0.0182	0.0133	0.00166905	0.0130875	0.00266321	1.01624	0.0232367	0.851089	0.544243
P07602	PSAP	Prosaposin (Proactivator polypeptide) [Cleaved into: Saposin-A (Protein A); Saposin-B-Val; Saposin-B (Cerebroside sulfate activator) (CSAct) (Dispersin) (Sphingolipid activator protein 1) (SAP-1) (Sulfatide/GM1 activator); Saposin-C (A1 activator) (Co-beta-glucosidase) (Glucosylceramidase activator) (Sphingolipid activator protein 2) (SAP-2); Saposin-D (Component C) (Protein C)]	0.00118	0.00174	0.000857	0.00077	0.000459	0.00182	0.00228	0.00119	0.00111	0.00156	0.001	0.00222	0.00148	0.00279	0.00247	0.000777	0.001287	0.000613419	0.00167587	0.000737251	0.767957	-0.380902	0.27067	0.293287
P07737	PFN1	Profilin-1 (Epididymis tissue protein Li 184a) (Profilin I)	0.000592	0.000615	0.000505	0.000647	0.000819	0.000721	0.000791	0.000504	0.000515	0.000432	0.000536	0.000352	0.000418	0.000464	0.000467	0.000494	0.00064925	0.000119772	0.00045975	5.88382e-05	1.41218	0.497925	0.00127399	0.023512
P07814	EPRS	Bifunctional glutamate/proline--tRNA ligase (Bifunctional aminoacyl-tRNA synthetase) (Cell proliferation-inducing gene 32 protein) (Glutamatyl-prolyl-tRNA synthetase) [Includes: Glutamate--tRNA ligase (EC 6.1.1.17) (Glutamyl-tRNA synthetase) (GluRS); Proline--tRNA ligase (EC 6.1.1.15) (Prolyl-tRNA synthetase)]	2.52e-05	2.83e-05	3.39e-05	3.57e-05	3.66e-05	3.52e-05	3.8e-05	2.9e-05	1.86e-05	2.87e-05	2.36e-05	3.69e-05	2.56e-05	2.69e-05	2.44e-05	2.71e-05	3.27375e-05	4.61796e-06	2.6475e-05	5.20378e-06	1.23654	0.306313	0.0233	0.0701522
P07858	CTSB	Cathepsin B (EC 3.4.22.1) (APP secretase) (APPS) (Cathepsin B1) [Cleaved into: Cathepsin B light chain; Cathepsin B heavy chain]	1.36e-05	5.92e-05	1.36e-05	1.61e-05	8.89e-06	1.48e-05	1.33e-05	1.02e-05	7.93e-05	6.21e-06	4.15e-05	1.02e-05	5.11e-05	3.94e-05	3.45e-05	7.02e-05	1.87113e-05	1.65265e-05	4.15512e-05	2.56992e-05	0.450317	-1.15099	0.0529135	0.112922
P07900	HSP90AA1	Heat shock protein HSP 90-alpha (Heat shock 86 kDa) (HSP 86) (HSP86) (Lipopolysaccharide-associated protein 2) (LAP-2) (LPS-associated protein 2) (Renal carcinoma antigen NY-REN-38)	0.00229	0.00227	0.00231	0.00234	0.00239	0.00294	0.00264	0.00206	0.00241	0.00326	0.0018	0.0018	0.00164	0.00214	0.0019	0.00184	0.002405	0.000268701	0.00209875	0.000526781	1.14592	0.196507	0.165073	0.219416
P07910	HNRNPC	Heterogeneous nuclear ribonucleoproteins C1/C2 (hnRNP C1/C2)	8.27e-05	0.000148	0.000137	0.000184	0.000146	7.48e-05	0.000126	0.000106	0.000129	9.32e-05	0.000119	9.62e-05	0.000102	0.000101	0.000122	0.000138	0.000125562	3.63786e-05	0.00011255	1.6629e-05	1.11562	0.15784	0.37308	0.346395
P07947	YES1	Tyrosine-protein kinase Yes (EC 2.7.10.2) (Proto-oncogene c-Yes) (p61-Yes)	4.98e-05	2.96e-05	3.69e-05	2.47e-05	3.77e-05	5.86e-05	5.77e-05	3.41e-05	6.4e-05	3.8e-05	9.13e-05	7.08e-05	0.000123	6.13e-05	6.92e-05	4.85e-05	4.11375e-05	1.27442e-05	7.07625e-05	2.63419e-05	0.581346	-0.782531	0.0125136	0.0505864
P07954	FH	Fumarate hydratase, mitochondrial (Fumarase) (EC 4.2.1.2)	0.00038	0.000305	0.00041	0.00033	0.000456	0.000382	0.000399	0.000379	0.000319	0.000193	0.000231	0.000347	0.00032	0.00033	0.000342	0.000392	0.000380125	4.65478e-05	0.00030925	6.50533e-05	1.22918	0.2977	0.0251693	0.0731145
P08133	ANXA6	Annexin A6 (67 kDa calelectrin) (Annexin VI) (Annexin-6) (Calphobindin-II) (CPB-II) (Chromobindin-20) (Lipocortin VI) (Protein III) (p68) (p70)	0.000582	0.000486	0.000489	0.000711	0.000655	0.000659	0.000605	0.000534	0.000691	0.000567	0.000576	0.000687	0.000555	0.000556	0.000513	0.000512	0.000590125	8.28673e-05	0.000582125	6.99315e-05	1.01374	0.0196916	0.837704	0.540184
P08134	RHOC	Rho-related GTP-binding protein RhoC (Rho cDNA clone 9) (h9)	0.000167	0.000298	0.000106	0.000143	0.00014	0.000231	0.000126	0.000179	0.000187	0.000174	0.000326	0.000344	0.00047	0.000477	0.000449	0.000446	0.00017375	6.29552e-05	0.000359125	0.000123657	0.483815	-1.04747	0.002035	0.024719
P08195	SLC3A2	4F2 cell-surface antigen heavy chain (4F2hc) (4F2 heavy chain antigen) (Lymphocyte activation antigen 4F2 large subunit) (Solute carrier family 3 member 2) (CD antigen CD98)	0.000196	0.000198	0.00021	0.000295	0.000208	0.000295	0.000342	0.000204	0.000258	0.00022	0.000198	0.00022	0.000243	0.000235	0.000245	0.000185	0.0002435	5.76641e-05	0.0002255	2.4756e-05	1.07982	0.110794	0.430773	0.377303
P08237	PFKM	ATP-dependent 6-phosphofructokinase, muscle type (ATP-PFK) (PFK-M) (EC 2.7.1.11) (6-phosphofructokinase type A) (Phosphofructo-1-kinase isozyme A) (PFK-A) (Phosphohexokinase)	0.000382	0.000388	0.000396	0.000473	0.000399	0.000463	0.000478	0.000376	0.000421	0.000342	0.000239	0.000364	0.000295	0.000329	0.00033	0.000349	0.000419375	4.38176e-05	0.000333625	5.25682e-05	1.25703	0.330013	0.00323903	0.0271966
P08238	HSP90AB1	Heat shock protein HSP 90-beta (HSP 90) (Heat shock 84 kDa) (HSP 84) (HSP84)	0.00229	0.00227	0.00231	0.00234	0.00258	0.00294	0.00257	0.00202	0.00241	0.00326	0.0018	0.0018	0.00168	0.00214	0.0019	0.00184	0.002415	0.000276767	0.00210375	0.000521973	1.14795	0.19906	0.158387	0.21439
P08247	SYP	Synaptophysin (Major synaptic vesicle protein p38)	0.00124	0.00089	0.00126	0.000972	0.00197	0.000867	0.00101	0.0011	0.00176	0.000251	0.000837	0.00134	0.00253	0.00226	0.00206	0.00215	0.00116362	0.000357089	0.0016485	0.000782939	0.705869	-0.502528	0.13332	0.193156
P08559	PDHA1	Pyruvate dehydrogenase E1 component subunit alpha, somatic form, mitochondrial (EC 1.2.4.1) (PDHE1-A type I)	0.000233	0.00025	0.000295	0.000287	0.000123	0.000305	0.00026	0.000291	0.00036	0.000454	0.00014	0.00018	0.00019	0.000291	0.000293	0.000289	0.0002555	5.90109e-05	0.000274625	0.000103175	0.93036	-0.10414	0.656009	0.477216
P08572	COL4A2	Collagen alpha-2(IV) chain [Cleaved into: Canstatin]	0.000101	7.39e-05	4.95e-05	3.84e-05	1.51e-05	3.7e-05	5.48e-05	4.63e-05	0.000102	6.85e-05	9.9e-06	1.72e-05	5.34e-05	5.74e-05	9.25e-05	0.000102	5.2e-05	2.59085e-05	6.28625e-05	3.58232e-05	0.827202	-0.273688	0.498462	0.411348
P08574	CYC1	Cytochrome c1, heme protein, mitochondrial (Complex III subunit 4) (Complex III subunit IV) (Cytochrome b-c1 complex subunit 4) (Ubiquinol-cytochrome-c reductase complex cytochrome c1 subunit) (Cytochrome c-1)	0.000143	0.000127	0.000144	0.000112	9.3e-05	9.71e-05	0.000196	0.000179	0.000317	0.000163	0.000177	0.000329	0.000182	0.000149	0.000211	0.000264	0.000136388	3.69942e-05	0.000224	7.04699e-05	0.608873	-0.715787	0.00762475	0.0388344
P08621	SNRNP70	U1 small nuclear ribonucleoprotein 70 kDa (U1 snRNP 70 kDa) (U1-70K) (snRNP70)	6.99e-06	1.33e-05	7.61e-06	1.4e-05	2.03e-05	2.14e-05	1.91e-05	1.37e-05	1.96e-05	2.89e-05	2.61e-05	1.05e-05	9.91e-06	1.44e-05	1.56e-05	7.91e-06	1.455e-05	5.45884e-06	1.6615e-05	7.68914e-06	0.875715	-0.191467	0.545611	0.429297
P08670	VIM	Vimentin	0.00173	0.00237	0.00102	0.00256	0.0025	0.00182	0.00701	0.0014	0.000647	0.00449	0.00359	0.000412	0.00176	0.00218	0.00233	0.00153	0.00255125	0.00188207	0.00211737	0.00138307	1.20491	0.268927	0.607511	0.457574
P08708	RPS17	40S ribosomal protein S17	5.5e-05	3.76e-05	6.68e-05	8.01e-05	3.68e-05	5.25e-05	8.29e-05	3.81e-05	3.01e-05	1.63e-05	3.36e-05	4.57e-05	3.86e-05	3.09e-05	4.24e-05	6.45e-05	5.6225e-05	1.87522e-05	3.77625e-05	1.40605e-05	1.48891	0.574257	0.0427909	0.0993433
P08754	GNAI3	Guanine nucleotide-binding protein G(k) subunit alpha (G(i) alpha-3)	0.00173	0.0018	0.00162	0.00105	0.000683	0.00196	0.002	0.00173	0.00231	0.00174	0.00237	0.00307	0.00258	0.00238	0.00234	0.00176	0.00157163	0.000463025	0.00231875	0.000428734	0.67779	-0.56109	0.00477567	0.031682
P08758	ANXA5	Annexin A5 (Anchorin CII) (Annexin V) (Annexin-5) (Calphobindin I) (CBP-I) (Endonexin II) (Lipocortin V) (Placental anticoagulant protein 4) (PP4) (Placental anticoagulant protein I) (PAP-I) (Thromboplastin inhibitor) (Vascular anticoagulant-alpha) (VAC-alpha)	0.000372	0.000606	0.000394	0.000829	0.000676	0.000562	0.00126	0.000419	0.000311	0.000302	0.000528	0.000263	0.000278	0.000248	0.000283	0.00025	0.00063975	0.00029516	0.000307875	9.17752e-05	2.07795	1.05516	0.00887867	0.0418984
P08865	RPSA	40S ribosomal protein SA (37 kDa laminin receptor precursor) (37LRP) (37/67 kDa laminin receptor) (LRP/LR) (67 kDa laminin receptor) (67LR) (Colon carcinoma laminin-binding protein) (Laminin receptor 1) (LamR) (Laminin-binding protein precursor p40) (LBP/p40) (Multidrug resistance-associated protein MGr1-Ag) (NEM/1CHD4)	7.81e-05	8.41e-05	5.87e-05	4.19e-05	8.84e-05	0.000106	0.000114	5.38e-05	0.00012	8.62e-05	0.000185	0.000108	0.000276	0.000128	0.000107	0.00011	7.8125e-05	2.53168e-05	0.000140025	6.20742e-05	0.557936	-0.841828	0.0205076	0.0669729
P09104	ENO2	Gamma-enolase (EC 4.2.1.11) (2-phospho-D-glycerate hydro-lyase) (Enolase 2) (Neural enolase) (Neuron-specific enolase) (NSE)	0.00504	0.00479	0.00512	0.0062	0.00661	0.00518	0.0049	0.00457	0.00427	0.00325	0.00373	0.00406	0.00449	0.00434	0.00458	0.00547	0.00530125	0.000716488	0.00427375	0.000650866	1.24042	0.31083	0.00950714	0.0437918
P09110	ACAA1	3-ketoacyl-CoA thiolase, peroxisomal (EC 2.3.1.16) (Acetyl-CoA acyltransferase) (Beta-ketothiolase) (Peroxisomal 3-oxoacyl-CoA thiolase)	3.61e-05	4.41e-05	3.99e-05	4.18e-05	3.95e-05	4.5e-05	3.75e-05	3.05e-05	2.37e-05	3.07e-05	4.12e-05	3.83e-05	3.21e-05	2.91e-05	2.86e-05	3.86e-05	3.93e-05	4.67669e-06	3.27875e-05	6.0177e-06	1.19863	0.261383	0.0298833	0.0825114
P09211	GSTP1	Glutathione S-transferase P (EC 2.5.1.18) (GST class-pi) (GSTP1-1)	0.000833	0.000895	0.000823	0.00116	0.000817	0.00121	0.00151	0.000758	0.000645	0.000394	0.000809	0.000782	0.000728	0.000623	0.000787	0.000667	0.00100075	0.000265139	0.000679375	0.000134819	1.47305	0.558802	0.00854821	0.0415392
P09382	LGALS1	Galectin-1 (Gal-1) (14 kDa laminin-binding protein) (HLBP14) (14 kDa lectin) (Beta-galactoside-binding lectin L-14-I) (Galaptin) (HBL) (HPL) (Lactose-binding lectin 1) (Lectin galactoside-binding soluble 1) (Putative MAPK-activating protein PM12) (S-Lac lectin 1)	0.000569	0.00059	0.000258	0.000525	0.00076	0.000706	0.000854	0.000484	0.000679	0.000518	0.000423	0.000874	0.000598	0.000728	0.000719	0.000446	0.00059325	0.000184427	0.000623125	0.000155544	0.952056	-0.0708814	0.731373	0.500822
P09417	QDPR	Dihydropteridine reductase (EC 1.5.1.34) (HDHPR) (Quinoid dihydropteridine reductase) (Short chain dehydrogenase/reductase family 33C member 1)	0.00108	0.00108	0.000861	0.0011	0.0011	0.00207	0.000962	0.00107	0.00128	0.0014	0.00271	0.00169	0.00124	0.000915	0.000655	0.000768	0.00116537	0.000375038	0.00133225	0.000653906	0.874742	-0.193071	0.541301	0.428063
P09429	HMGB1	High mobility group protein B1 (High mobility group protein 1) (HMG-1)	8.05e-05	9.88e-05	4.8e-05	4.16e-05	0.000126	9.08e-05	0.000141	4.37e-05	0.00013	0.000211	0.000254	0.000113	9.66e-05	0.00011	0.000133	0.000117	8.38e-05	3.78117e-05	0.000145575	5.60343e-05	0.575648	-0.79674	0.0216085	0.0688232
P09455	RBP1	Retinol-binding protein 1 (Cellular retinol-binding protein) (CRBP) (Cellular retinol-binding protein I) (CRBP-I)	3.74e-05	8.48e-05	4.62e-05	2.5e-05	3.16e-05	6.99e-05	5.56e-05	6.39e-05	3.86e-05	5.98e-05	0.000113	7.28e-05	5.02e-05	2.44e-05	3.47e-05	7.83e-05	5.18e-05	2.05025e-05	5.8975e-05	2.86875e-05	0.878338	-0.187151	0.574062	0.441881
P09471	GNAO1	Guanine nucleotide-binding protein G(o) subunit alpha	0.00324	0.0034	0.0036	0.00324	0.00336	0.00404	0.00388	0.00363	0.00417	0.00376	0.00397	0.00509	0.00456	0.00398	0.00384	0.00368	0.00354875	0.000294882	0.00413125	0.000475047	0.859002	-0.219267	0.010616	0.0463159
P09493	TPM1	Tropomyosin alpha-1 chain (Alpha-tropomyosin) (Tropomyosin-1)	0.00154	0.000715	0.000663	0.00047	0.000167	0.000645	0.000851	0.000758	0.000692	0.000499	0.000585	0.000654	0.000586	0.000671	0.000843	0.00055	0.000726125	0.000390588	0.000635	0.000106094	1.1435	0.193461	0.534527	0.426499
P09496	CLTA	Clathrin light chain A (Lca)	0.000174	7.22e-05	0.000144	0.00016	0.000138	0.00015	0.000184	0.000195	0.000232	0.000168	0.000247	0.00033	0.000229	0.000327	0.000304	0.000121	0.00015215	3.78962e-05	0.00024475	7.47983e-05	0.621655	-0.685815	0.0074742	0.0385774
P09497	CLTB	Clathrin light chain B (Lcb)	0.000242	0.000302	0.000274	0.000275	0.000182	0.000173	0.000211	0.000212	0.000193	7.77e-05	0.000102	0.000309	0.000353	0.000461	0.000366	0.000394	0.000233875	4.69146e-05	0.000281962	0.000141154	0.829454	-0.269766	0.375991	0.347208
P09525	ANXA4	Annexin A4 (35-beta calcimedin) (Annexin IV) (Annexin-4) (Carbohydrate-binding protein p33/p41) (Chromobindin-4) (Endonexin I) (Lipocortin IV) (P32.5) (PP4-X) (Placental anticoagulant protein II) (PAP-II) (Protein II)	7.54e-05	0.000109	1.95e-05	0.000126	6.27e-05	7.12e-05	0.00022	6.71e-05	5.67e-05	3.36e-05	3.01e-05	2.95e-05	4.03e-05	3.42e-05	5.32e-05	3.34e-05	9.38625e-05	6.00526e-05	3.8875e-05	1.04848e-05	2.41447	1.27171	0.0230604	0.0701522
P09543	CNP	2',3'-cyclic-nucleotide 3'-phosphodiesterase (CNP) (CNPase) (EC 3.1.4.37)	0.0053	0.007	0.00392	0.00337	0.00786	0.0103	0.00378	0.00589	0.0103	0.0136	0.0154	0.00651	0.00814	0.00849	0.00409	0.006	0.0059275	0.00237791	0.00906625	0.00385603	0.653798	-0.613082	0.0702559	0.133159
P09622	DLD	Dihydrolipoyl dehydrogenase, mitochondrial (EC 1.8.1.4) (Dihydrolipoamide dehydrogenase) (Glycine cleavage system L protein)	0.000299	0.000293	0.000417	0.000498	0.000352	0.000281	0.000413	0.000311	0.000407	0.000304	0.000291	0.000527	0.000462	0.000479	0.000406	0.000501	0.000358	7.74468e-05	0.000422125	8.75711e-05	0.84809	-0.237711	0.143099	0.201761
P09669	COX6C	Cytochrome c oxidase subunit 6C (Cytochrome c oxidase polypeptide VIc)	0.000254	0.000294	0.000242	0.000166	0.000619	0.000459	0.000511	0.000199	0.000281	0.000287	2.57e-05	0.000495	0.000484	0.000695	0.000682	0.000484	0.000343	0.000164943	0.000429213	0.000223572	0.799138	-0.323484	0.394933	0.359387
P09874	PARP1	Poly [ADP-ribose] polymerase 1 (PARP-1) (EC 2.4.2.30) (ADP-ribosyltransferase diphtheria toxin-like 1) (ARTD1) (NAD(+) ADP-ribosyltransferase 1) (ADPRT 1) (Poly[ADP-ribose] synthase 1)	2.36e-05	2.97e-05	2.13e-05	3.95e-05	4.97e-05	5.95e-05	6.54e-05	3.42e-05	7.77e-05	4.95e-05	5.03e-05	1.5e-05	4.66e-05	7e-05	6.41e-05	5.35e-05	4.03625e-05	1.63754e-05	5.33375e-05	1.89968e-05	0.756738	-0.402135	0.165489	0.219416
P09936	UCHL1	Ubiquitin carboxyl-terminal hydrolase isozyme L1 (UCH-L1) (EC 3.4.19.12) (EC 6.-.-.-) (Neuron cytoplasmic protein 9.5) (PGP 9.5) (PGP9.5) (Ubiquitin thioesterase L1)	0.00507	0.00316	0.00378	0.00383	0.00201	0.00504	0.00283	0.00463	0.00484	0.00625	0.00451	0.00606	0.00501	0.0056	0.00623	0.00462	0.00379375	0.00109512	0.00539	0.000732159	0.70385	-0.506661	0.00408486	0.0312764
P09960	LTA4H	Leukotriene A-4 hydrolase (LTA-4 hydrolase) (EC 3.3.2.6) (Leukotriene A(4) hydrolase)	7.22e-05	8.05e-05	8.15e-05	9.72e-05	0.0001	8.91e-05	0.000122	7.02e-05	4.72e-05	4.6e-05	6.92e-05	8.03e-05	6.87e-05	7.26e-05	7.03e-05	8.07e-05	8.90875e-05	1.7077e-05	6.6875e-05	1.33496e-05	1.33215	0.413756	0.0116771	0.0483892
P09972	ALDOC	Fructose-bisphosphate aldolase C (EC 4.1.2.13) (Brain-type aldolase)	0.0031	0.00156	0.00193	0.00206	0.00506	0.00235	0.0019	0.00156	0.00172	0.0017	0.00193	0.00267	0.00236	0.00179	0.00175	0.00189	0.00244	0.00116821	0.00197625	0.000351728	1.23466	0.304116	0.300492	0.309279
P0CG48	UBC	Polyubiquitin-C [Cleaved into: Ubiquitin]	0.00199	0.00261	0.00187	0.00185	0.00206	0.00282	0.00368	0.00236	0.0023	0.00292	0.00252	0.00187	0.0024	0.00235	0.00166	0.00166	0.002405	0.000624202	0.00221	0.000444747	1.08824	0.121991	0.483601	0.40675
P0DMV9	HSPA1B	Heat shock 70 kDa protein 1B (Heat shock 70 kDa protein 2) (HSP70-2) (HSP70.2)	0.00205	0.00175	0.00186	0.00132	0.00149	0.00167	0.00188	0.00165	0.00153	0.00205	0.00273	0.00236	0.00222	0.00218	0.00185	0.00192	0.00170875	0.000231235	0.002105	0.00036004	0.811758	-0.300879	0.0202066	0.066731
P10114	RAP2A	Ras-related protein Rap-2a (RbBP-30)	0.000188	0.000136	0.00018	0.000168	0.000172	0.000103	0.00016	0.00017	0.000218	0.000151	0.000119	0.000208	0.000182	0.000191	0.000212	0.000213	0.000159625	2.75574e-05	0.00018675	3.51801e-05	0.854752	-0.226422	0.108047	0.173258
P10155	TROVE2	60 kDa SS-A/Ro ribonucleoprotein (60 kDa Ro protein) (60 kDa ribonucleoprotein Ro) (RoRNP) (Ro 60 kDa autoantigen) (Sjoegren syndrome antigen A2) (Sjoegren syndrome type A antigen) (SS-A) (TROVE domain family member 2)	1.42e-05	4.12e-05	3.11e-05	3.76e-05	3.18e-05	1.62e-05	4.6e-05	1.05e-05	2.1e-05	9.25e-06	2.31e-05	2.11e-05	2.03e-05	1.73e-05	2.54e-05	2.53e-05	2.8575e-05	1.33509e-05	2.03437e-05	5.22449e-06	1.40461	0.490168	0.126691	0.187362
P10515	DLAT	Dihydrolipoyllysine-residue acetyltransferase component of pyruvate dehydrogenase complex, mitochondrial (EC 2.3.1.12) (70 kDa mitochondrial autoantigen of primary biliary cirrhosis) (PBC) (Dihydrolipoamide acetyltransferase component of pyruvate dehydrogenase complex) (M2 antigen complex 70 kDa subunit) (Pyruvate dehydrogenase complex component E2) (PDC-E2) (PDCE2)	0.000293	0.000263	0.000345	0.000362	0.00044	0.000297	0.000295	0.000239	0.000404	0.000119	0.000168	0.00037	0.000342	0.000372	0.000345	0.000441	0.00031675	6.36929e-05	0.000320125	0.00011434	0.989457	-0.0152907	0.94289	0.574355
P10599	TXN	Thioredoxin (Trx) (ATL-derived factor) (ADF) (Surface-associated sulphydryl protein) (SASP)	0.000463	0.000446	0.00045	0.000354	0.000235	0.000539	0.000505	0.00044	0.000455	0.00038	0.000307	0.000357	0.000352	0.000367	0.000385	0.000349	0.000429	9.49767e-05	0.000369	4.21799e-05	1.1626	0.217357	0.124746	0.187066
P10606	COX5B	Cytochrome c oxidase subunit 5B, mitochondrial (Cytochrome c oxidase polypeptide Vb)	0.00053	0.00041	0.000516	0.000397	0.000899	0.000601	0.000591	0.000526	0.000851	0.00054	0.000429	0.000769	0.000597	0.00065	0.000537	0.000481	0.00055875	0.000156119	0.00060675	0.000143764	0.92089	-0.118899	0.532693	0.425916
P10636	MAPT	Microtubule-associated protein tau (Neurofibrillary tangle protein) (Paired helical filament-tau) (PHF-tau)	0.000961	0.00122	0.00125	0.00118	0.00124	0.00282	0.00418	0.00124	0.000588	0.000932	0.000808	0.000777	0.00117	0.00143	0.00135	0.00132	0.00176137	0.00113687	0.00104688	0.000312154	1.68251	0.750613	0.10854	0.173567
P10645	CHGA	Chromogranin-A (CgA) (Pituitary secretory protein I) (SP-I) [Cleaved into: Vasostatin-1 (Vasostatin I); Vasostatin-2 (Vasostatin II); EA-92; ES-43; Pancreastatin; SS-18; WA-8; WE-14; LF-19; Catestatin (SL21); AL-11; GV-19; GR-44; ER-37; GE-25; Serpinin-RRG; Serpinin; p-Glu serpinin precursor]	1.17e-05	2.41e-05	3.44e-05	2.43e-05	6.1e-05	1.1e-05	3.01e-05	7.16e-05	9.66e-06	1.16e-05	1.51e-05	1.01e-05	1e-05	2.12e-05	1.04e-05	1.63e-05	3.3525e-05	2.19568e-05	1.3045e-05	4.1371e-06	2.56995	1.36174	0.0212829	0.0683511
P10768	ESD	S-formylglutathione hydrolase (FGH) (EC 3.1.2.12) (Esterase D) (Methylumbelliferyl-acetate deacetylase) (EC 3.1.1.56)	0.000197	0.000237	0.000172	0.000183	0.000247	0.000222	0.000243	0.000179	0.000111	4.34e-05	0.000194	0.000144	0.000116	0.000227	0.000212	0.000185	0.00021	3.0785e-05	0.00015405	6.1967e-05	1.36319	0.446991	0.0382744	0.0942129
P10809	HSPD1	60 kDa heat shock protein, mitochondrial (60 kDa chaperonin) (Chaperonin 60) (CPN60) (Heat shock protein 60) (HSP-60) (Hsp60) (HuCHA60) (Mitochondrial matrix protein P1) (P60 lymphocyte protein)	0.00122	0.00106	0.00127	0.00142	0.00177	0.00137	0.0016	0.00111	0.00123	0.00066	0.00111	0.00164	0.00154	0.00121	0.00129	0.00159	0.0013525	0.000241764	0.00128375	0.000319372	1.05355	0.0752643	0.634862	0.468709
P10909	CLU	Clusterin (Aging-associated gene 4 protein) (Apolipoprotein J) (Apo-J) (Complement cytolysis inhibitor) (CLI) (Complement-associated protein SP-40,40) (Ku70-binding protein 1) (NA1/NA2) (Testosterone-repressed prostate message 2) (TRPM-2) [Cleaved into: Clusterin beta chain (ApoJalpha) (Complement cytolysis inhibitor a chain); Clusterin alpha chain (ApoJbeta) (Complement cytolysis inhibitor b cha…	0.000546	0.00031	0.000303	0.000346	0.000559	0.000266	0.000588	0.0003	0.00014	0.000167	0.000152	0.000307	0.000197	0.000241	0.000264	0.000224	0.00040225	0.000136424	0.0002115	5.82433e-05	1.90189	0.927435	0.00269266	0.02562
P10915	HAPLN1	Hyaluronan and proteoglycan link protein 1 (Cartilage-linking protein 1) (Cartilage-link protein) (Proteoglycan link protein)	6.9e-05	0.000114	6.88e-05	8.13e-05	7.76e-05	9e-05	0.00012	7.53e-05	0.000101	5.31e-05	7.43e-05	0.000131	0.000102	8.91e-05	0.000108	0.000146	8.7e-05	1.97845e-05	0.000100562	2.95741e-05	0.865134	-0.209005	0.299215	0.308874
P11021	HSPA5	78 kDa glucose-regulated protein (GRP-78) (Endoplasmic reticulum lumenal Ca(2+)-binding protein grp78) (Heat shock 70 kDa protein 5) (Immunoglobulin heavy chain-binding protein) (BiP)	0.00227	0.00188	0.00219	0.00198	0.00243	0.00145	0.00201	0.00176	0.00169	0.00159	0.00163	0.00202	0.00198	0.00187	0.00187	0.00196	0.00199625	0.000309097	0.00182625	0.000167241	1.09309	0.128408	0.192816	0.239447
P11047	LAMC1	Laminin subunit gamma-1 (Laminin B2 chain) (Laminin-1 subunit gamma) (Laminin-10 subunit gamma) (Laminin-11 subunit gamma) (Laminin-2 subunit gamma) (Laminin-3 subunit gamma) (Laminin-4 subunit gamma) (Laminin-6 subunit gamma) (Laminin-7 subunit gamma) (Laminin-8 subunit gamma) (Laminin-9 subunit gamma) (S-laminin subunit gamma) (S-LAM gamma)	5.85e-05	3.22e-05	2.85e-05	3.93e-05	3.13e-05	4.65e-05	5.61e-05	2.56e-05	3.48e-05	1.86e-05	1.67e-05	2.11e-05	1.67e-05	2.58e-05	4.22e-05	2.17e-05	3.975e-05	1.26482e-05	2.47e-05	9.23224e-06	1.60931	0.686444	0.0166461	0.0590351
P11137	MAP2	Microtubule-associated protein 2 (MAP-2)	0.000415	0.000287	0.000532	0.000579	0.000962	0.000344	0.000398	0.000438	0.000434	0.000447	0.000299	0.000613	0.000853	0.000493	0.000568	0.000757	0.000494375	0.000210996	0.000558	0.000180774	0.885977	-0.174659	0.527663	0.423099
P11142	HSPA8	Heat shock cognate 71 kDa protein (Heat shock 70 kDa protein 8) (Lipopolysaccharide-associated protein 1) (LAP-1) (LPS-associated protein 1)	0.00294	0.00251	0.00306	0.00307	0.00329	0.00318	0.00275	0.00252	0.0027	0.00275	0.00313	0.0031	0.00292	0.00266	0.00255	0.0026	0.002915	0.000293696	0.00280125	0.000222931	1.04061	0.0574251	0.397618	0.360556
P11169	SLC2A3	Solute carrier family 2, facilitated glucose transporter member 3 (Glucose transporter type 3, brain) (GLUT-3)	0.000112	9.65e-05	0.000124	8.52e-05	3.29e-05	6.96e-05	5.99e-05	6.83e-05	5.78e-05	6.42e-05	5.01e-05	0.000122	0.000104	7.8e-05	0.000129	4.18e-05	8.105e-05	2.95633e-05	8.08625e-05	3.34553e-05	1.00232	0.00334138	0.99069	0.585667
P11177	PDHB	Pyruvate dehydrogenase E1 component subunit beta, mitochondrial (PDHE1-B) (EC 1.2.4.1)	0.000394	0.000358	0.000435	0.000488	0.000581	0.000397	0.000405	0.000299	0.000484	0.000384	0.000293	0.000501	0.000503	0.000519	0.000547	0.000512	0.000419625	8.50914e-05	0.000467875	8.53806e-05	0.896874	-0.157023	0.276591	0.294858
P11216	PYGB	Glycogen phosphorylase, brain form (EC 2.4.1.1)	0.000675	0.00068	0.000579	0.000896	0.000616	0.000751	0.000914	0.000629	0.000493	0.000423	0.000459	0.000503	0.000475	0.000478	0.000538	0.000481	0.0007175	0.000126562	0.00048125	3.33156e-05	1.49091	0.576192	0.000159975	0.00973452
P11217	PYGM	Glycogen phosphorylase, muscle form (EC 2.4.1.1) (Myophosphorylase)	0.000416	0.00047	0.000442	0.000399	0.000309	0.000469	0.000776	0.000405	0.000342	0.000237	0.000254	0.000459	0.000307	0.000338	0.000351	0.000385	0.00046075	0.000137238	0.000334125	7.08448e-05	1.37897	0.463596	0.0360308	0.0914203
P11233	RALA	Ras-related protein Ral-A	0.000165	0.000171	0.000213	0.000202	0.000118	0.000315	0.000217	0.000217	0.00034	0.000366	0.000347	0.000185	0.000261	0.000314	0.000211	0.000254	0.00020225	5.69781e-05	0.00028475	6.68511e-05	0.710272	-0.493556	0.018788	0.0638698
P11234	RALB	Ras-related protein Ral-B	0.000116	9.97e-05	8.68e-05	0.000111	8.74e-05	0.000103	0.000101	0.00012	0.000149	0.000164	0.000194	4.35e-05	0.000165	0.000168	0.000129	0.00018	0.000103112	1.22041e-05	0.000149062	4.68405e-05	0.69174	-0.531698	0.0177703	0.0616117
P11277	SPTB	Spectrin beta chain, erythrocytic (Beta-I spectrin)	0.000302	0.000309	0.000229	0.000118	0.000205	0.00018	0.000162	0.000244	0.000366	0.000303	0.000422	0.000495	0.00054	0.000589	0.00038	0.000408	0.000218625	6.64185e-05	0.000437875	9.59039e-05	0.499286	-1.00206	0.000108992	0.00816462
P11310	ACADM	Medium-chain specific acyl-CoA dehydrogenase, mitochondrial (MCAD) (EC 1.3.8.7)	3e-05	3.18e-05	3.37e-05	2.69e-05	4.02e-05	4.1e-05	5.1e-05	2.56e-05	6.29e-06	2.56e-05	2.41e-05	4.58e-05	2.69e-05	3.09e-05	3.18e-05	3.11e-05	3.5025e-05	8.5351e-06	2.78112e-05	1.09709e-05	1.25938	0.332716	0.16424	0.219268
P11413	G6PD	Glucose-6-phosphate 1-dehydrogenase (G6PD) (EC 1.1.1.49)	2.83e-05	3.63e-05	2.51e-05	1.91e-05	2.77e-05	3.47e-05	6.24e-05	2.32e-05	1.73e-05	3.94e-05	1.74e-05	3.91e-05	3.96e-05	3.84e-05	3.63e-05	2.92e-05	3.21e-05	1.34881e-05	3.20875e-05	9.70573e-06	1.00039	0.000561907	0.998332	0.586796
P11498	PC	Pyruvate carboxylase, mitochondrial (EC 6.4.1.1) (Pyruvic carboxylase) (PCB)	5.87e-05	5.92e-05	8.04e-05	5.89e-05	7.1e-05	8.08e-05	0.000135	6.51e-05	9.44e-05	9.43e-05	5.6e-05	0.000133	0.000105	9.1e-05	7.09e-05	7.25e-05	7.61375e-05	2.54699e-05	8.96375e-05	2.37212e-05	0.849393	-0.235495	0.291124	0.30497
P11532	DMD	Dystrophin	5.64e-06	1.33e-05	7.03e-06	4.25e-06	9.45e-06	7.56e-06	2.3e-05	7.22e-06	1.31e-05	1.36e-05	1.38e-05	1.07e-05	1.01e-05	3.6e-05	1.68e-05	9.69e-06	9.68125e-06	6.02323e-06	1.54738e-05	8.62016e-06	0.625656	-0.676558	0.141553	0.20127
P11586	MTHFD1	C-1-tetrahydrofolate synthase, cytoplasmic (C1-THF synthase) [Cleaved into: C-1-tetrahydrofolate synthase, cytoplasmic, N-terminally processed] [Includes: Methylenetetrahydrofolate dehydrogenase (EC 1.5.1.5); Methenyltetrahydrofolate cyclohydrolase (EC 3.5.4.9); Formyltetrahydrofolate synthetase (EC 6.3.4.3)]	5.56e-05	7.34e-05	5.23e-05	7.82e-05	9.26e-05	7.63e-05	0.000103	7.17e-05	4.05e-05	7.34e-05	6.01e-05	4.39e-05	4.89e-05	6.29e-05	5.42e-05	4.88e-05	7.53875e-05	1.69436e-05	5.40875e-05	1.08895e-05	1.39381	0.47903	0.00972019	0.0438573
P11766	ADH5	Alcohol dehydrogenase class-3 (EC 1.1.1.1) (Alcohol dehydrogenase 5) (Alcohol dehydrogenase class chi chain) (Alcohol dehydrogenase class-III) (Glutathione-dependent formaldehyde dehydrogenase) (FALDH) (FDH) (GSH-FDH) (EC 1.1.1.-) (S-(hydroxymethyl)glutathione dehydrogenase) (EC 1.1.1.284)	0.000213	0.000267	0.000201	0.000238	0.000186	0.000178	0.000381	0.000189	0.0001	7.75e-05	0.000139	0.00014	0.000124	0.000166	0.000211	0.00014	0.000231625	6.72563e-05	0.000137187	4.03856e-05	1.68838	0.755642	0.00427159	0.0313536
P11940	PABPC1	Polyadenylate-binding protein 1 (PABP-1) (Poly(A)-binding protein 1)	4.66e-05	7.35e-05	7.13e-05	7.1e-05	8.16e-05	8.79e-05	7.47e-05	6.53e-05	6.4e-05	5.35e-05	4.41e-05	5.99e-05	9.9e-05	5.56e-05	6.14e-05	4.39e-05	7.14875e-05	1.22121e-05	6.0175e-05	1.73714e-05	1.18799	0.248527	0.154084	0.211323
P12036	NEFH	Neurofilament heavy polypeptide (NF-H) (200 kDa neurofilament protein) (Neurofilament triplet H protein)	0.000222	0.000224	0.000128	0.000242	0.00115	0.000582	0.000166	0.000305	0.000491	0.00502	0.00355	0.000695	0.00129	0.00189	0.000184	0.00106	0.000377375	0.000341618	0.0017725	0.00168127	0.212906	-2.23171	0.0373471	0.0934304
P12081	HARS	Histidine--tRNA ligase, cytoplasmic (EC 6.1.1.21) (Histidyl-tRNA synthetase) (HisRS)	3.37e-05	2.71e-05	2.96e-05	2.03e-05	5.21e-05	4.19e-05	3.79e-05	2.93e-05	3.2e-05	2.17e-05	1.9e-05	1.67e-05	2.64e-05	2.53e-05	3.04e-05	3.31e-05	3.39875e-05	9.87109e-06	2.5575e-05	6.08223e-06	1.32893	0.41027	0.0593395	0.12015
P12109	COL6A1	Collagen alpha-1(VI) chain	0.000194	0.000102	8.75e-05	0.000226	8.6e-05	8.28e-05	0.000266	0.000164	4.13e-05	1.4e-05	1.31e-05	4.68e-06	1.26e-05	3.4e-05	0.000143	6.85e-05	0.000151038	7.18903e-05	4.13975e-05	4.60453e-05	3.64847	1.86729	0.00271785	0.02562
P12110	COL6A2	Collagen alpha-2(VI) chain	0.000121	5.66e-05	4.23e-05	0.000131	0.000119	0.000109	0.000237	0.000108	3.15e-05	1.28e-05	3.75e-06	7.1e-06	2.44e-05	3.99e-05	0.000128	6.95e-05	0.000115488	5.85186e-05	3.96187e-05	4.1516e-05	2.91497	1.54348	0.00972707	0.0438573
P12111	COL6A3	Collagen alpha-3(VI) chain	0.000268	0.000197	7.03e-05	0.000455	0.000297	0.000102	0.000381	0.000181	6.56e-05	1.33e-05	4.56e-05	6.89e-06	1.68e-05	3.75e-05	0.00014	7.09e-05	0.000243912	0.000132659	4.95737e-05	4.35266e-05	4.92019	2.29872	0.00148932	0.023512
P12235	SLC25A4	ADP/ATP translocase 1 (ADP,ATP carrier protein 1) (ADP,ATP carrier protein, heart/skeletal muscle isoform T1) (Adenine nucleotide translocator 1) (ANT 1) (Solute carrier family 25 member 4)	0.00134	0.000687	0.00156	0.00158	0.00156	0.00136	0.00158	0.00146	0.00165	0.000962	0.00126	0.00163	0.00153	0.00205	0.0014	0.00179	0.00139087	0.000300595	0.001534	0.000332672	0.906698	-0.141306	0.38186	0.350945
P12236	SLC25A6	ADP/ATP translocase 3 (ADP,ATP carrier protein 3) (ADP,ATP carrier protein, isoform T2) (ANT 2) (Adenine nucleotide translocator 3) (ANT 3) (Solute carrier family 25 member 6) [Cleaved into: ADP/ATP translocase 3, N-terminally processed]	0.00151	0.000675	0.00161	0.00175	0.00214	0.00147	0.00173	0.00153	0.00207	0.000962	0.00127	0.00179	0.00182	0.00209	0.00154	0.00179	0.00155188	0.000413711	0.0016665	0.000390195	0.931218	-0.102809	0.577647	0.443165
P12268	IMPDH2	Inosine-5'-monophosphate dehydrogenase 2 (IMP dehydrogenase 2) (IMPD 2) (IMPDH 2) (EC 1.1.1.205) (IMPDH-II)	1.51e-05	2.42e-05	1.43e-05	1.24e-05	1.63e-05	3.04e-05	3.39e-05	1.2e-05	9.97e-06	1.64e-05	9.78e-06	7.81e-06	1.24e-05	9.74e-06	1.46e-05	1.52e-05	1.9825e-05	8.54162e-06	1.19875e-05	3.12208e-06	1.65381	0.72579	0.0287237	0.0799491
P12270	TPR	Nucleoprotein TPR (Megator) (NPC-associated intranuclear protein) (Translocated promoter region protein)	3.44e-06	1.18e-05	3.37e-06	6.18e-06	3.68e-06	5.27e-06	4.33e-06	4.29e-06	5.03e-06	2.99e-06	6.67e-06	8.78e-06	6.84e-06	1.42e-05	9.78e-06	5.83e-06	5.295e-06	2.79783e-06	7.515e-06	3.42427e-06	0.704591	-0.505142	0.177494	0.230225
P12271	RLBP1	Retinaldehyde-binding protein 1 (Cellular retinaldehyde-binding protein)	1.4e-05	5.28e-06	2.09e-05	1.69e-05	9.6e-06	2.55e-05	2.77e-05	9.76e-06	4.09e-06	5.36e-06	5.3e-06	9.78e-06	1.95e-05	1.21e-05	5.59e-06	1.09e-05	1.6205e-05	8.02175e-06	9.0775e-06	5.16452e-06	1.78518	0.836072	0.053035	0.112922
P12277	CKB	Creatine kinase B-type (EC 2.7.3.2) (B-CK) (Creatine kinase B chain)	0.00697	0.00597	0.00552	0.00578	0.0108	0.00806	0.00737	0.00698	0.00891	0.00451	0.00547	0.00739	0.0072	0.00539	0.00606	0.00768	0.00718125	0.00169784	0.00657625	0.00145812	1.092	0.12697	0.457205	0.392536
P12532	CKMT1A	Creatine kinase U-type, mitochondrial (EC 2.7.3.2) (Acidic-type mitochondrial creatine kinase) (Mia-CK) (Ubiquitous mitochondrial creatine kinase) (U-MtCK)	0.000942	0.00116	0.000933	0.000928	0.000779	0.000736	0.000821	0.000699	0.00117	0.000744	0.000627	0.0014	0.00113	0.00105	0.00115	0.00134	0.00087475	0.000148476	0.00107638	0.000268435	0.812681	-0.299238	0.084167	0.150402
P12694	BCKDHA	2-oxoisovalerate dehydrogenase subunit alpha, mitochondrial (EC 1.2.4.4) (Branched-chain alpha-keto acid dehydrogenase E1 component alpha chain) (BCKDE1A) (BCKDH E1-alpha)	1.64e-05	1.61e-05	1.37e-05	7.14e-06	3.8e-05	3.53e-05	2.75e-05	3.33e-05	2.64e-05	3.65e-05	2.69e-05	3.82e-05	6.97e-05	4.09e-05	7.65e-05	3.9e-05	2.343e-05	1.15285e-05	4.42625e-05	1.8681e-05	0.529342	-0.917728	0.0177989	0.0616117
P12814	ACTN1	Alpha-actinin-1 (Alpha-actinin cytoskeletal isoform) (F-actin cross-linking protein) (Non-muscle alpha-actinin-1)	0.000579	0.000303	0.000551	0.000632	0.00044	0.00031	0.00039	0.000413	0.00048	0.000438	0.000442	0.000543	0.000561	0.000479	0.000521	0.000476	0.00045225	0.000123174	0.0004925	4.50175e-05	0.918274	-0.123003	0.39998	0.361846
P12931	SRC	Proto-oncogene tyrosine-protein kinase Src (EC 2.7.10.2) (Proto-oncogene c-Src) (pp60c-src) (p60-Src)	3.42e-05	2.13e-05	2.31e-05	2.7e-05	4.23e-05	3.45e-05	4.87e-05	3.66e-05	2.52e-05	3.1e-05	4.05e-05	1.92e-05	5.77e-05	2.44e-05	4.82e-05	3.09e-05	3.34625e-05	9.40227e-06	3.46375e-05	1.31452e-05	0.966077	-0.0497896	0.840036	0.540463
P12956	XRCC6	X-ray repair cross-complementing protein 6 (EC 3.6.4.-) (EC 4.2.99.-) (5'-deoxyribose-5-phosphate lyase Ku70) (5'-dRP lyase Ku70) (70 kDa subunit of Ku antigen) (ATP-dependent DNA helicase 2 subunit 1) (ATP-dependent DNA helicase II 70 kDa subunit) (CTC box-binding factor 75 kDa subunit) (CTC75) (CTCBF) (DNA repair protein XRCC6) (Lupus Ku autoantigen protein p70) (Ku70) (Thyroid-lupus autoantige…	8.06e-05	9.23e-05	6.97e-05	0.000106	9.43e-05	9.64e-05	0.000139	7.86e-05	8.72e-05	8.03e-05	8.23e-05	5.68e-05	6.81e-05	7.56e-05	8.1e-05	6.43e-05	9.46125e-05	2.13205e-05	7.445e-05	1.04026e-05	1.27082	0.345759	0.0306378	0.0834332
P13010	XRCC5	X-ray repair cross-complementing protein 5 (EC 3.6.4.-) (86 kDa subunit of Ku antigen) (ATP-dependent DNA helicase 2 subunit 2) (ATP-dependent DNA helicase II 80 kDa subunit) (CTC box-binding factor 85 kDa subunit) (CTC85) (CTCBF) (DNA repair protein XRCC5) (Ku80) (Ku86) (Lupus Ku autoantigen protein p86) (Nuclear factor IV) (Thyroid-lupus autoantigen) (TLAA) (X-ray repair complementing defective…	6.83e-05	7.72e-05	7.45e-05	9.35e-05	8.16e-05	8.37e-05	9.56e-05	6.41e-05	7.39e-05	2.83e-05	4.71e-05	4.49e-05	5.7e-05	5.62e-05	4.55e-05	4.98e-05	7.98125e-05	1.11443e-05	5.03375e-05	1.30019e-05	1.58555	0.664981	0.000248561	0.0124946
P13073	COX4I1	Cytochrome c oxidase subunit 4 isoform 1, mitochondrial (Cytochrome c oxidase polypeptide IV) (Cytochrome c oxidase subunit IV isoform 1) (COX IV-1)	0.000716	0.000703	0.000832	0.000687	0.00134	0.000753	0.000766	0.000748	0.00108	0.00105	0.000631	0.000978	0.00101	0.00122	0.000975	0.001	0.000818125	0.000215572	0.000993	0.000166595	0.823892	-0.279472	0.0909212	0.158312
P13489	RNH1	Ribonuclease inhibitor (Placental ribonuclease inhibitor) (Placental RNase inhibitor) (Ribonuclease/angiogenin inhibitor 1) (RAI)	0.000132	0.000193	0.000127	7.85e-05	7.48e-05	0.000132	0.000117	0.00017	0.00019	0.000138	0.000217	0.00014	0.00014	6.36e-05	0.000119	0.000137	0.000128038	4.03971e-05	0.000143075	4.57389e-05	0.894898	-0.160205	0.497229	0.410624
P13521	SCG2	Secretogranin-2 (Chromogranin-C) (Secretogranin II) (SgII) [Cleaved into: Secretoneurin (SN); Manserin]	4.12e-05	2.18e-05	3.41e-05	5.4e-05	7.26e-05	2.84e-05	3.76e-05	0.000149	2.12e-05	1.51e-05	2.68e-05	3.24e-05	0.000129	0.000164	0.000174	0.000228	5.48375e-05	4.12074e-05	9.88125e-05	8.46262e-05	0.554965	-0.849531	0.207549	0.249697
P13591	NCAM1	Neural cell adhesion molecule 1 (N-CAM-1) (NCAM-1) (CD antigen CD56)	0.00108	0.000931	0.000984	0.000751	0.000584	0.000814	0.000756	0.000793	0.000984	0.000921	0.0012	0.000949	0.00139	0.00126	0.00124	0.00133	0.000836625	0.000155804	0.00115925	0.000182214	0.721695	-0.470539	0.0019269	0.0242604
P13611	VCAN	Versican core protein (Chondroitin sulfate proteoglycan core protein 2) (Chondroitin sulfate proteoglycan 2) (Glial hyaluronate-binding protein) (GHAP) (Large fibroblast proteoglycan) (PG-M)	0.00177	0.00223	0.00137	0.00109	0.00152	0.00352	0.00232	0.00185	0.00196	0.00296	0.00461	0.00203	0.00243	0.00182	0.00148	0.000928	0.00195875	0.00075431	0.00227725	0.00111855	0.860138	-0.217359	0.515163	0.420627
P13637	ATP1A3	Sodium/potassium-transporting ATPase subunit alpha-3 (Na(+)/K(+) ATPase alpha-3 subunit) (EC 3.6.3.9) (Na(+)/K(+) ATPase alpha(III) subunit) (Sodium pump subunit alpha-3)	0.00297	0.00239	0.00301	0.00276	0.0048	0.0038	0.00297	0.00278	0.00475	0.00471	0.004	0.00563	0.00498	0.00486	0.00379	0.00369	0.003185	0.000764031	0.00455125	0.000668974	0.699808	-0.514969	0.0019305	0.0242604
P13639	EEF2	Elongation factor 2 (EF-2)	0.000101	0.000111	0.000151	0.000102	9.9e-05	0.000109	0.000144	7.62e-05	0.000155	0.000161	0.000178	0.000164	0.000154	0.000139	0.000124	0.00013	0.00011165	2.45696e-05	0.000150625	1.82674e-05	0.741245	-0.431978	0.00289491	0.02562
P13645	KRT10	Keratin, type I cytoskeletal 10 (Cytokeratin-10) (CK-10) (Keratin-10) (K10)	8.26e-05	0.000111	7.48e-05	8.37e-05	8.54e-05	6.29e-05	0.000103	7.46e-05	8.36e-05	0.000109	8.43e-05	0.000109	6.77e-05	0.000101	7.15e-05	0.000136	8.475e-05	1.56192e-05	9.52625e-05	2.28362e-05	0.889647	-0.168695	0.300678	0.309279
P13667	PDIA4	Protein disulfide-isomerase A4 (EC 5.3.4.1) (Endoplasmic reticulum resident protein 70) (ER protein 70) (ERp70) (Endoplasmic reticulum resident protein 72) (ER protein 72) (ERp-72) (ERp72)	0.000198	3.64e-05	3.04e-05	2.39e-05	8.09e-05	7.85e-05	0.000161	0.000235	2.38e-05	2.53e-05	3.3e-05	7.86e-05	2.86e-05	3.25e-05	7.64e-05	6.76e-05	0.000105512	8.17787e-05	4.5725e-05	2.39887e-05	2.30755	1.20636	0.0671903	0.130121
P13693	TPT1	Translationally-controlled tumor protein (TCTP) (Fortilin) (Histamine-releasing factor) (HRF) (p23)	0.000155	0.00013	0.000149	0.000123	4.58e-05	0.000113	0.000163	0.000159	0.000114	4.89e-05	5.28e-05	5.3e-05	8.81e-05	0.000107	9.07e-05	0.000103	0.000129725	3.84393e-05	8.21875e-05	2.67044e-05	1.5784	0.658466	0.0122871	0.0501972
P13716	ALAD	Delta-aminolevulinic acid dehydratase (ALADH) (EC 4.2.1.24) (Porphobilinogen synthase)	9.26e-05	0.000134	0.000143	0.000115	6.44e-05	0.000167	0.000178	0.000149	9.79e-05	5.48e-05	0.00012	7.91e-05	0.000104	7.19e-05	0.000117	8.61e-05	0.000130375	3.80695e-05	9.135e-05	2.25942e-05	1.4272	0.513191	0.0257957	0.0745597
P13726	F3	Tissue factor (TF) (Coagulation factor III) (Thromboplastin) (CD antigen CD142)	2.74e-05	4.28e-05	1.34e-05	3.23e-05	2.05e-05	3.31e-05	5.38e-05	1.6e-05	1.97e-05	5.44e-06	2.05e-05	2.6e-05	2.63e-05	2.36e-05	2.25e-05	3.07e-05	2.99125e-05	1.36993e-05	2.18425e-05	7.50776e-06	1.36946	0.453611	0.166057	0.219917
P13796	LCP1	Plastin-2 (L-plastin) (LC64P) (Lymphocyte cytosolic protein 1) (LCP-1)	7.01e-05	7.04e-05	5.82e-05	4.95e-05	5.71e-05	6.62e-05	6.93e-05	6.11e-05	3.4e-05	2.35e-05	2.78e-05	2.72e-05	3.11e-05	3.4e-05	3.66e-05	6.02e-05	6.27375e-05	7.54282e-06	3.43e-05	1.13126e-05	1.82908	0.871119	3.76437e-05	0.00656685
P13797	PLS3	Plastin-3 (T-plastin)	7.87e-05	7.83e-05	8.05e-05	5.73e-05	6.5e-05	0.000126	7.81e-05	8.28e-05	5.97e-05	0.000118	0.000114	4.47e-05	5.31e-05	4.69e-05	5.23e-05	7.2e-05	8.08375e-05	2.02377e-05	7.00875e-05	2.95747e-05	1.15338	0.205868	0.410453	0.369011
P13798	APEH	Acylamino-acid-releasing enzyme (AARE) (EC 3.4.19.1) (Acyl-peptide hydrolase) (APH) (Acylaminoacyl-peptidase) (Oxidized protein hydrolase) (OPH)	5.57e-05	5.66e-05	5.98e-05	5.95e-05	8.84e-05	6.89e-05	7.24e-05	5.6e-05	4.93e-05	5.36e-05	3.67e-05	4.54e-05	5.44e-05	5.51e-05	4.58e-05	4.36e-05	6.46625e-05	1.1414e-05	4.79875e-05	6.35912e-06	1.34749	0.430271	0.00284324	0.02562
P13804	ETFA	Electron transfer flavoprotein subunit alpha, mitochondrial (Alpha-ETF)	0.000128	0.000162	0.000149	0.000245	0.000257	0.000175	0.000242	0.000165	0.000165	0.000103	0.000125	0.00015	0.000137	0.000134	0.000137	0.000157	0.000190375	4.98224e-05	0.0001385	1.94349e-05	1.37455	0.458958	0.0158427	0.0572393
P13861	PRKAR2A	cAMP-dependent protein kinase type II-alpha regulatory subunit	0.000104	0.000116	0.000125	0.000102	9.26e-05	6.42e-05	0.000151	7.44e-05	6.84e-05	4.25e-05	4.82e-05	4.63e-05	9.85e-05	7.99e-05	0.000108	0.000152	0.00010365	2.77416e-05	8.0475e-05	3.77893e-05	1.28798	0.365108	0.183794	0.234295
P14136	GFAP	Glial fibrillary acidic protein (GFAP)	0.00848	0.0186	0.00512	0.0128	0.0105	0.0159	0.0266	0.0076	0.00638	0.0066	0.022	0.00966	0.008	0.00636	0.00956	0.00337	0.0132	0.00699372	0.00899125	0.00563204	1.46809	0.553944	0.206166	0.248291
P14174	MIF	Macrophage migration inhibitory factor (MIF) (EC 5.3.2.1) (Glycosylation-inhibiting factor) (GIF) (L-dopachrome isomerase) (L-dopachrome tautomerase) (EC 5.3.3.12) (Phenylpyruvate tautomerase)	0.000161	0.00115	0.000246	0.000558	0.000158	0.000318	0.000252	0.000279	0.000892	0.000212	0.000745	0.000102	9.92e-05	3.15e-05	6.36e-05	4.63e-05	0.00039025	0.000331528	0.00027395	0.000342818	1.42453	0.510486	0.501621	0.413071
P14314	PRKCSH	Glucosidase 2 subunit beta (80K-H protein) (Glucosidase II subunit beta) (Protein kinase C substrate 60.1 kDa protein heavy chain) (PKCSH)	9.07e-05	8.3e-05	0.000107	0.000101	7.11e-05	0.000139	0.000149	0.000109	0.000109	6.51e-05	0.000103	9.61e-05	0.000118	9.39e-05	8.46e-05	9.49e-05	0.000106225	2.66021e-05	9.5575e-05	1.59953e-05	1.11143	0.152418	0.348301	0.332527
P14324	FDPS	Farnesyl pyrophosphate synthase (FPP synthase) (FPS) (EC 2.5.1.10) ((2E,6E)-farnesyl diphosphate synthase) (Dimethylallyltranstransferase) (EC 2.5.1.1) (Farnesyl diphosphate synthase) (Geranyltranstransferase)	4.5e-05	6.22e-05	7.29e-05	3.48e-05	4.38e-05	2.55e-05	0.000111	0.00011	4.54e-05	2.75e-05	6.55e-05	2.13e-05	2.56e-05	2.87e-05	2.71e-05	6.2e-05	6.315e-05	3.27449e-05	3.78875e-05	1.74647e-05	1.66678	0.737061	0.074741	0.138481
P14406	COX7A2	Cytochrome c oxidase subunit 7A2, mitochondrial (Cytochrome c oxidase subunit VIIa-liver/heart) (Cytochrome c oxidase subunit VIIa-L) (Cytochrome c oxidase subunit VIIaL)	0.000695	0.000628	0.000812	0.000878	0.00105	0.000804	0.000945	0.00056	0.0013	0.000458	0.000417	0.00172	0.00109	0.00108	0.000645	0.00102	0.0007965	0.000163829	0.00096625	0.00044302	0.824321	-0.278722	0.326647	0.321862
P14415	ATP1B2	Sodium/potassium-transporting ATPase subunit beta-2 (Adhesion molecule in glia) (AMOG) (Sodium/potassium-dependent ATPase subunit beta-2)	0.000192	0.000175	0.000264	0.000132	0.000134	0.000138	0.000194	0.000228	0.000242	0.000238	0.000325	0.000438	0.000419	0.000403	0.000302	0.000298	0.000182125	4.76188e-05	0.000333125	7.82641e-05	0.546717	-0.871135	0.000366677	0.0137455
P14550	AKR1A1	Alcohol dehydrogenase [NADP(+)] (EC 1.1.1.2) (Aldehyde reductase) (Aldo-keto reductase family 1 member A1)	0.00012	5.32e-05	0.000132	0.000213	8.69e-05	0.00017	0.000253	0.000148	0.000118	9.93e-05	0.000199	0.000144	0.000176	6.03e-05	0.000128	0.000182	0.000147013	6.49026e-05	0.000138325	4.65543e-05	1.0628	0.0878769	0.762886	0.510088
P14618	PKM	Pyruvate kinase PKM (EC 2.7.1.40) (Cytosolic thyroid hormone-binding protein) (CTHBP) (Opa-interacting protein 3) (OIP-3) (Pyruvate kinase 2/3) (Pyruvate kinase muscle isozyme) (Thyroid hormone-binding protein 1) (THBP1) (Tumor M2-PK) (p58)	0.0028	0.00262	0.00293	0.00276	0.00434	0.0035	0.00312	0.00279	0.00249	0.00324	0.00318	0.00364	0.00341	0.00325	0.00306	0.00293	0.0031075	0.000568023	0.00315	0.000342011	0.986508	-0.0195974	0.858732	0.547616
P14621	ACYP2	Acylphosphatase-2 (EC 3.6.1.7) (Acylphosphatase, muscle type isozyme) (Acylphosphate phosphohydrolase 2)	9.91e-05	0.000114	0.000115	8.65e-05	2.37e-05	0.00013	0.000128	8.03e-05	9.19e-05	0.000169	0.000179	0.000126	7.31e-05	0.0001	6.42e-05	5.12e-05	9.7075e-05	3.47016e-05	0.0001068	4.74498e-05	0.908942	-0.13774	0.647046	0.473771
P14625	HSP90B1	Endoplasmin (94 kDa glucose-regulated protein) (GRP-94) (Heat shock protein 90 kDa beta member 1) (Tumor rejection antigen 1) (gp96 homolog)	0.000414	0.000341	0.000369	0.000322	0.000875	0.000439	0.000476	0.000338	0.000466	0.000431	0.000513	0.000593	0.00065	0.000547	0.000497	0.000479	0.00044675	0.000181267	0.000522	7.17356e-05	0.855843	-0.224582	0.293359	0.306157
P14678	SNRPB	Small nuclear ribonucleoprotein-associated proteins B and B' (snRNP-B) (Sm protein B/B') (Sm-B/B') (SmB/B')	1.38e-05	1.96e-05	1.24e-05	1.53e-05	1.25e-06	1.4e-05	1.59e-05	1.4e-05	8.23e-06	2.65e-05	2.66e-05	1.57e-05	0.000137	1.21e-05	9.42e-06	9.92e-06	1.32812e-05	5.31426e-06	3.06837e-05	4.35802e-05	0.432843	-1.20808	0.281089	0.298423
P14854	COX6B1	Cytochrome c oxidase subunit 6B1 (Cytochrome c oxidase subunit VIb isoform 1) (COX VIb-1)	0.0001	0.000272	7.09e-05	0.000128	3.53e-05	7.27e-05	5.29e-05	8.68e-05	0.00031	4.98e-05	6.59e-05	0.000184	0.000163	0.000276	0.000288	0.000259	0.000102325	7.41577e-05	0.000199463	0.000100901	0.513004	-0.962959	0.0456024	0.101783
P14866	HNRNPL	Heterogeneous nuclear ribonucleoprotein L (hnRNP L)	0.000106	0.000112	0.000102	0.000124	0.000111	9.62e-05	0.000124	8.82e-05	0.000117	6.73e-05	0.000119	9.46e-05	0.000136	8.1e-05	0.00011	0.000101	0.000107925	1.25825e-05	0.000103237	2.2112e-05	1.04541	0.064062	0.610421	0.457745
P14867	GABRA1	Gamma-aminobutyric acid receptor subunit alpha-1 (GABA(A) receptor subunit alpha-1)	7.85e-05	0.000154	7.18e-05	9.27e-05	5.79e-05	7.33e-05	0.000115	0.000101	3.49e-05	5.42e-06	2.47e-05	3.87e-05	4.92e-05	5.41e-05	3.47e-05	9.34e-05	9.3025e-05	3.05868e-05	4.189e-05	2.56127e-05	2.2207	1.15101	0.00275629	0.02562
P14868	DARS	Aspartate--tRNA ligase, cytoplasmic (EC 6.1.1.12) (Aspartyl-tRNA synthetase) (AspRS) (Cell proliferation-inducing gene 40 protein)	3.17e-05	4.15e-05	3.34e-05	4.02e-05	7.57e-05	7.04e-05	8.95e-05	6.86e-05	2.99e-05	6.09e-05	3.69e-05	9.64e-05	7.92e-05	8.98e-05	7.16e-05	5.9e-05	5.6375e-05	2.21568e-05	6.54625e-05	2.36611e-05	0.86118	-0.215613	0.441049	0.384266
P14927	UQCRB	Cytochrome b-c1 complex subunit 7 (Complex III subunit 7) (Complex III subunit VII) (QP-C) (Ubiquinol-cytochrome c reductase complex 14 kDa protein)	0.000309	0.000182	0.00028	0.000177	0.00053	0.000278	0.000251	0.000226	0.000245	0.000101	0.000251	0.000438	0.000439	0.000363	0.000306	0.000253	0.000279125	0.000111681	0.0002995	0.00011314	0.93197	-0.101645	0.72239	0.498684
P15104	GLUL	Glutamine synthetase (GS) (EC 6.3.1.2) (Glutamate decarboxylase) (EC 4.1.1.15) (Glutamate--ammonia ligase)	0.000425	0.000439	0.000588	0.000349	0.000273	0.000301	0.00054	0.000564	0.000703	0.000532	0.000303	0.00118	0.00113	0.000953	0.000743	0.000754	0.000434875	0.000121177	0.00078725	0.000294961	0.552398	-0.856221	0.0074455	0.0385774
P15121	AKR1B1	Aldose reductase (AR) (EC 1.1.1.21) (Aldehyde reductase) (Aldo-keto reductase family 1 member B1)	0.000173	0.000187	0.000198	0.00027	0.000227	0.000226	0.000352	0.000213	0.00016	0.000136	0.000246	0.000231	0.000258	0.000262	0.000235	0.000308	0.00023075	5.72158e-05	0.0002295	5.59438e-05	1.00545	0.00783649	0.965383	0.582229
P15311	EZR	Ezrin (Cytovillin) (Villin-2) (p81)	0.000324	0.000456	0.000261	0.000534	0.000382	0.000399	0.000766	0.000275	0.000173	0.000176	0.00032	0.00023	0.000196	0.000208	0.000231	0.000239	0.000424625	0.000165289	0.000221625	4.69435e-05	1.91596	0.938069	0.00484447	0.031682
P15531	NME1	Nucleoside diphosphate kinase A (NDK A) (NDP kinase A) (EC 2.7.4.6) (Granzyme A-activated DNase) (GAAD) (Metastasis inhibition factor nm23) (NM23-H1) (Tumor metastatic process-associated protein)	0.000703	0.000509	0.000497	0.000262	0.000418	0.000557	0.00035	0.000454	0.000937	0.000974	0.000747	0.000993	0.000917	0.000887	0.00082	0.000827	0.00046875	0.000133481	0.00088775	8.4422e-05	0.52802	-0.921335	2.8628e-06	0.00165492
P15880	RPS2	40S ribosomal protein S2 (40S ribosomal protein S4) (Protein LLRep3)	0.000153	6.51e-05	5.9e-05	3.71e-05	0.000184	4.16e-05	0.000112	8.36e-05	0.000182	7.49e-05	6.59e-05	5.22e-05	0.000127	0.000138	3.37e-05	0.000242	9.1925e-05	5.3482e-05	0.000114463	7.15752e-05	0.803101	-0.316346	0.487296	0.408253
P16070	CD44	CD44 antigen (CDw44) (Epican) (Extracellular matrix receptor III) (ECMR-III) (GP90 lymphocyte homing/adhesion receptor) (HUTCH-I) (Heparan sulfate proteoglycan) (Hermes antigen) (Hyaluronate receptor) (Phagocytic glycoprotein 1) (PGP-1) (Phagocytic glycoprotein I) (PGP-I) (CD antigen CD44)	2e-05	7.65e-05	1.16e-05	2.23e-05	2.3e-05	1.64e-05	5.76e-05	2.47e-05	1.17e-05	1.66e-05	6.89e-05	9.07e-06	1.42e-05	2.09e-05	2.49e-05	4.48e-06	3.15125e-05	2.28836e-05	2.13438e-05	2.02696e-05	1.47643	0.562111	0.362735	0.34207
P16083	NQO2	Ribosyldihydronicotinamide dehydrogenase [quinone] (EC 1.10.5.1) (NRH dehydrogenase [quinone] 2) (NRH:quinone oxidoreductase 2) (Quinone reductase 2) (QR2)	6.65e-05	7.06e-05	6.26e-05	0.000107	4.71e-05	5.54e-05	5.4e-05	3.14e-05	1.8e-05	6.05e-05	3.47e-05	3.83e-05	7.42e-05	6.05e-05	5.08e-05	4.73e-05	6.1825e-05	2.19911e-05	4.80375e-05	1.76402e-05	1.28702	0.364029	0.188246	0.236836
P16152	CBR1	Carbonyl reductase [NADPH] 1 (EC 1.1.1.184) (15-hydroxyprostaglandin dehydrogenase [NADP(+)]) (EC 1.1.1.197) (NADPH-dependent carbonyl reductase 1) (Prostaglandin 9-ketoreductase) (Prostaglandin-E(2) 9-reductase) (EC 1.1.1.189) (Short chain dehydrogenase/reductase family 21C member 1)	0.00065	0.000937	0.000715	0.000873	0.000907	0.0014	0.000945	0.000828	0.00105	0.0015	0.00159	0.000598	0.000437	0.000617	0.000539	0.000553	0.000906875	0.000225421	0.0008605	0.000460203	1.05389	0.0757285	0.801701	0.526343
P16157	ANK1	Ankyrin-1 (ANK-1) (Ankyrin-R) (Erythrocyte ankyrin)	2.45e-05	2.97e-05	1.85e-05	2.08e-05	1.18e-05	7.04e-06	1.88e-05	2.98e-05	2.61e-05	1.21e-05	1.93e-05	2.11e-05	2.79e-05	1.29e-05	1.99e-05	2.18e-05	2.01175e-05	8.01607e-06	2.01375e-05	5.57083e-06	0.999007	-0.00143356	0.995458	0.58645
P16219	ACADS	Short-chain specific acyl-CoA dehydrogenase, mitochondrial (SCAD) (EC 1.3.8.1) (Butyryl-CoA dehydrogenase)	2.4e-05	2.75e-05	3.39e-05	2.14e-06	2.94e-05	1.78e-05	3.99e-05	3.13e-05	1.43e-05	3.79e-05	1.58e-05	7.04e-05	2.32e-05	5.37e-06	1.39e-05	1.92e-05	2.57425e-05	1.15729e-05	2.50088e-05	2.06056e-05	1.02934	0.0417192	0.931267	0.57205
P16298	PPP3CB	Serine/threonine-protein phosphatase 2B catalytic subunit beta isoform (EC 3.1.3.16) (CAM-PRP catalytic subunit) (Calmodulin-dependent calcineurin A subunit beta isoform)	0.000585	0.00045	0.000494	0.000364	0.00105	0.000613	0.000575	0.000524	0.000531	0.000321	0.000479	0.000815	0.000898	0.000969	0.000827	0.000757	0.000581875	0.000205669	0.000699625	0.000228414	0.831696	-0.265873	0.296869	0.307551
P16389	KCNA2	Potassium voltage-gated channel subfamily A member 2 (NGK1) (Voltage-gated K(+) channel HuKIV) (Voltage-gated potassium channel HBK5) (Voltage-gated potassium channel subunit Kv1.2)	2.93e-05	2.34e-05	2.45e-05	1.64e-05	2.22e-05	5.64e-05	4.04e-05	4.22e-05	7.75e-05	5.68e-05	5.18e-05	6.3e-05	4.18e-05	5.05e-05	2.12e-05	2.3e-05	3.185e-05	1.33453e-05	4.82e-05	1.91786e-05	0.660788	-0.59774	0.0678014	0.130159
P16403	HIST1H1C	Histone H1.2 (Histone H1c) (Histone H1d) (Histone H1s-1)	0.000934	0.0011	0.000718	0.00035	0.00149	0.00175	0.00179	0.000921	0.00112	0.00111	0.00188	0.00117	0.00126	0.00133	0.00113	0.000914	0.00113163	0.0005086	0.00123925	0.000286025	0.913153	-0.131071	0.610043	0.457745
P16435	POR	NADPH--cytochrome P450 reductase (CPR) (P450R) (EC 1.6.2.4)	1.86e-05	2.16e-05	1.51e-05	3.58e-05	1.21e-05	1.92e-05	1.56e-05	5.97e-06	1.36e-05	1.57e-05	2.01e-05	1.23e-05	2.32e-05	2.03e-05	1.9e-05	2.2e-05	1.79962e-05	8.66273e-06	1.8275e-05	3.96908e-06	0.984747	-0.0221751	0.935228	0.572433
P16615	ATP2A2	Sarcoplasmic/endoplasmic reticulum calcium ATPase 2 (SERCA2) (SR Ca(2+)-ATPase 2) (EC 3.6.3.8) (Calcium pump 2) (Calcium-transporting ATPase sarcoplasmic reticulum type, slow twitch skeletal muscle isoform) (Endoplasmic reticulum class 1/2 Ca(2+) ATPase)	0.000293	0.000294	0.000376	0.000369	0.000327	0.000279	0.00029	0.000273	0.00027	0.00022	0.000169	0.000354	0.000324	0.000376	0.000329	0.000356	0.000312625	4.02596e-05	0.00029975	7.33928e-05	1.04295	0.0606734	0.670174	0.482006
P16870	CPE	Carboxypeptidase E (CPE) (EC 3.4.17.10) (Carboxypeptidase H) (CPH) (Enkephalin convertase) (Prohormone-processing carboxypeptidase)	2.74e-05	2.68e-05	3.43e-05	2.34e-05	1.22e-05	2.6e-05	2.03e-05	1.93e-05	4.78e-05	2.09e-05	1.32e-05	2.07e-05	2.18e-05	2.16e-05	2.18e-05	1.97e-05	2.37125e-05	6.5923e-06	2.34375e-05	1.02468e-05	1.01173	0.0168291	0.950002	0.577058
P16949	STMN1	Stathmin (Leukemia-associated phosphoprotein p18) (Metablastin) (Oncoprotein 18) (Op18) (Phosphoprotein p19) (pp19) (Prosolin) (Protein Pr22) (pp17)	0.000407	0.000268	0.00031	0.000216	0.000243	0.000304	0.000376	0.000319	1.71e-05	0.000248	0.000475	0.000236	0.000201	0.000404	0.0003	0.000284	0.000305375	6.41426e-05	0.000270638	0.000137026	1.12835	0.17422	0.526587	0.423099
P17174	GOT1	Aspartate aminotransferase, cytoplasmic (cAspAT) (EC 2.6.1.1) (EC 2.6.1.3) (Cysteine aminotransferase, cytoplasmic) (Cysteine transaminase, cytoplasmic) (cCAT) (Glutamate oxaloacetate transaminase 1) (Transaminase A)	0.000846	0.000838	0.00105	0.00101	0.0015	0.000987	0.000811	0.000788	0.000888	0.000882	0.000886	0.00126	0.00121	0.00118	0.000994	0.000975	0.00097875	0.000232926	0.00103438	0.000158011	0.946224	-0.079747	0.58501	0.447034
P17252	PRKCA	Protein kinase C alpha type (PKC-A) (PKC-alpha) (EC 2.7.11.13)	0.000164	0.000179	0.00014	0.000105	0.000292	0.000195	0.00018	0.000122	0.000222	0.000101	9.05e-05	0.000215	0.00026	0.000268	0.000244	0.000226	0.000172125	5.74691e-05	0.000203313	6.89187e-05	0.846603	-0.240242	0.342283	0.329229
P17302	GJA1	Gap junction alpha-1 protein (Connexin-43) (Cx43) (Gap junction 43 kDa heart protein)	0.000207	0.000348	0.000117	0.000101	0.000138	0.000129	0.000527	0.000145	0.000206	0.000319	0.000146	0.000247	0.000322	0.000231	0.000331	0.000115	0.000214	0.000149243	0.000239625	8.19337e-05	0.893062	-0.163168	0.676793	0.482713
P17568	NDUFB7	NADH dehydrogenase [ubiquinone] 1 beta subcomplex subunit 7 (Cell adhesion protein SQM1) (Complex I-B18) (CI-B18) (NADH-ubiquinone oxidoreductase B18 subunit)	3.23e-05	3.21e-05	2.55e-05	3.43e-05	7.15e-06	1.43e-05	1.54e-05	2.28e-05	5.5e-05	4.33e-06	8.85e-06	2.43e-05	1.77e-05	3.51e-05	1.6e-05	2.44e-05	2.29812e-05	9.91355e-06	2.321e-05	1.60338e-05	0.990144	-0.0142893	0.973105	0.583235
P17600	SYN1	Synapsin-1 (Brain protein 4.1) (Synapsin I)	0.00279	0.00216	0.00339	0.00294	0.00339	0.00197	0.00255	0.00239	0.00215	0.00133	0.00136	0.00236	0.00281	0.00218	0.00237	0.00298	0.0026975	0.000529278	0.0021925	0.000597608	1.23033	0.299046	0.0952213	0.163097
P17612	PRKACA	cAMP-dependent protein kinase catalytic subunit alpha (PKA C-alpha) (EC 2.7.11.11)	0.000105	0.000111	0.000127	0.000143	7.81e-05	7.65e-05	8.13e-05	6.01e-05	0.000153	0.000165	0.000112	0.000159	0.000196	0.000186	0.000176	0.000142	9.775e-05	2.8428e-05	0.000161125	2.65138e-05	0.606672	-0.721012	0.000403789	0.0137455
P17655	CAPN2	Calpain-2 catalytic subunit (EC 3.4.22.53) (Calcium-activated neutral proteinase 2) (CANP 2) (Calpain M-type) (Calpain large polypeptide L2) (Calpain-2 large subunit) (Millimolar-calpain) (M-calpain)	3.29e-05	8.49e-05	3.81e-05	5.73e-05	3.03e-05	4.43e-05	8.49e-05	3.21e-05	5.53e-05	3.79e-05	5.46e-05	7.1e-05	8e-05	5.01e-05	3.9e-05	5.21e-05	5.06e-05	2.28706e-05	5.5e-05	1.44523e-05	0.92	-0.120294	0.652576	0.475412
P17677	GAP43	Neuromodulin (Axonal membrane protein GAP-43) (Growth-associated protein 43) (Neural phosphoprotein B-50) (pp46)	0.00273	0.00172	0.00259	0.00316	0.00339	0.00222	0.00114	0.00165	0.00157	0.00198	0.00202	0.00334	0.0043	0.00321	0.00305	0.00255	0.002325	0.000784001	0.0027525	0.000895253	0.844687	-0.243512	0.32683	0.321862
P17844	DDX5	Probable ATP-dependent RNA helicase DDX5 (EC 3.6.4.13) (DEAD box protein 5) (RNA helicase p68)	5.01e-05	4.45e-05	4.69e-05	4e-05	2.43e-05	4.38e-05	9.15e-05	4.19e-05	7.51e-05	4.5e-05	7.61e-05	6.79e-05	6.75e-05	6.8e-05	4.25e-05	4.28e-05	4.7875e-05	1.92374e-05	6.06125e-05	1.4609e-05	0.789854	-0.340343	0.15803	0.214193
P17858	PFKL	ATP-dependent 6-phosphofructokinase, liver type (ATP-PFK) (PFK-L) (EC 2.7.1.11) (6-phosphofructokinase type B) (Phosphofructo-1-kinase isozyme B) (PFK-B) (Phosphohexokinase)	0.000206	0.000191	0.000235	0.0002	0.000145	0.000216	0.00015	0.000163	0.000114	0.000191	0.000175	0.000207	0.000178	0.000257	0.000265	0.000161	0.00018825	3.24863e-05	0.0001935	4.9702e-05	0.972868	-0.0396837	0.806155	0.527597
P17900	GM2A	Ganglioside GM2 activator (Cerebroside sulfate activator protein) (GM2-AP) (Sphingolipid activator protein 3) (SAP-3) [Cleaved into: Ganglioside GM2 activator isoform short]	2.7e-05	1.25e-05	1.28e-05	4.72e-05	1.42e-05	4.5e-05	5.68e-05	3.13e-05	1.58e-05	1.9e-05	5.18e-05	2.08e-05	1.79e-05	1.98e-05	8.66e-06	9.91e-06	3.085e-05	1.73028e-05	2.04587e-05	1.3436e-05	1.50791	0.592552	0.201076	0.244985
P17980	PSMC3	26S protease regulatory subunit 6A (26S proteasome AAA-ATPase subunit RPT5) (Proteasome 26S subunit ATPase 3) (Proteasome subunit P50) (Tat-binding protein 1) (TBP-1)	4.99e-05	5.2e-05	6.2e-05	6.49e-05	6.33e-05	5.78e-05	7e-05	4.82e-05	4.13e-05	2.08e-05	4.16e-05	6.17e-05	5.74e-05	4.43e-05	3.51e-05	3.21e-05	5.85125e-05	7.84937e-06	4.17875e-05	1.32336e-05	1.40024	0.485673	0.0082391	0.0412367
P17987	TCP1	T-complex protein 1 subunit alpha (TCP-1-alpha) (CCT-alpha)	0.000139	0.000144	0.000153	0.000181	0.000171	0.000159	0.000138	0.000123	6.6e-05	0.000123	0.000168	0.000159	0.000133	0.00014	0.000124	0.000113	0.000151	1.89511e-05	0.00012825	3.12581e-05	1.17739	0.23559	0.100175	0.166885
P18085	ARF4	ADP-ribosylation factor 4	0.000835	0.000864	0.000993	0.00121	0.000527	0.000805	0.000944	0.000721	0.000786	0.000778	0.000753	0.000571	0.000724	0.0009	0.000692	0.000894	0.000862375	0.000200384	0.00076225	0.000107042	1.13135	0.178051	0.233013	0.266204
P18124	RPL7	60S ribosomal protein L7	6.25e-05	5.47e-05	7.68e-05	7.67e-05	7.73e-05	9.18e-05	7.16e-05	5.68e-05	8.18e-05	2.35e-05	5.92e-05	3.75e-05	4.48e-05	7.36e-05	7.45e-05	7.31e-05	7.1025e-05	1.24119e-05	5.85e-05	2.10246e-05	1.2141	0.27989	0.168817	0.222553
P18206	VCL	Vinculin (Metavinculin) (MV)	0.000135	7.54e-05	7.65e-05	0.000124	0.000122	8.03e-05	0.000148	6.39e-05	4.78e-05	5.74e-05	4.58e-05	5.5e-05	5.91e-05	5.95e-05	8.56e-05	4.91e-05	0.000103138	3.24234e-05	5.74125e-05	1.25579e-05	1.79643	0.845132	0.00228714	0.0252004
P18433	PTPRA	Receptor-type tyrosine-protein phosphatase alpha (Protein-tyrosine phosphatase alpha) (R-PTP-alpha) (EC 3.1.3.48)	2.32e-05	1.08e-05	1.86e-05	2.54e-05	2.64e-05	1.87e-05	2.59e-05	2.52e-05	1.94e-05	4.01e-06	1.02e-05	1.18e-05	1.64e-05	1.43e-05	1.45e-05	2.2e-05	2.1775e-05	5.41552e-06	1.40762e-05	5.58434e-06	1.54693	0.62941	0.0142012	0.0540092
P18505	GABRB1	Gamma-aminobutyric acid receptor subunit beta-1 (GABA(A) receptor subunit beta-1)	1.22e-05	3.07e-05	3.59e-05	8.18e-06	4.76e-05	2.18e-05	1.71e-05	1.1e-05	4.37e-05	1.25e-05	4.93e-06	4.02e-05	4.69e-05	2.67e-05	5.57e-05	3.78e-05	2.306e-05	1.38737e-05	3.35538e-05	1.74981e-05	0.687256	-0.541081	0.205055	0.247211
P18507	GABRG2	Gamma-aminobutyric acid receptor subunit gamma-2 (GABA(A) receptor subunit gamma-2)	0.000303	2.18e-05	6.87e-05	7.01e-05	2.84e-05	3.93e-05	3.26e-05	2.65e-05	1.69e-05	1.08e-05	1.83e-05	9.8e-05	2.12e-05	2.14e-05	2.45e-05	3.77e-05	7.38e-05	9.44628e-05	3.11e-05	2.8113e-05	2.37299	1.24671	0.240635	0.272756
P18669	PGAM1	Phosphoglycerate mutase 1 (EC 5.4.2.11) (EC 5.4.2.4) (BPG-dependent PGAM 1) (Phosphoglycerate mutase isozyme B) (PGAM-B)	0.00221	0.00206	0.00224	0.00244	0.00113	0.00216	0.0026	0.00213	0.00171	0.00181	0.00148	0.00207	0.0018	0.00184	0.00196	0.00183	0.00212125	0.000437638	0.0018125	0.000173349	1.17034	0.226934	0.0847451	0.150968
P18859	ATP5J	ATP synthase-coupling factor 6, mitochondrial (ATPase subunit F6)	0.000225	0.000143	0.000153	8.01e-05	0.000335	0.000181	0.00019	0.000129	0.000304	0.000127	0.00014	0.000247	0.000224	0.000282	0.000224	0.000242	0.000179513	7.63714e-05	0.00022375	6.21996e-05	0.802291	-0.317803	0.224671	0.259333
P19022	CDH2	Cadherin-2 (CDw325) (Neural cadherin) (N-cadherin) (CD antigen CD325)	6.97e-05	6.94e-05	7.99e-05	8.52e-05	9.28e-05	9.56e-05	0.000103	6.12e-05	8.49e-05	7.21e-05	7.04e-05	5.37e-05	8.42e-05	5.25e-05	6.78e-05	5.85e-05	8.21e-05	1.46378e-05	6.80125e-05	1.25678e-05	1.20713	0.271582	0.0579272	0.118536
P19086	GNAZ	Guanine nucleotide-binding protein G(z) subunit alpha (G(x) alpha chain) (Gz-alpha)	0.000145	0.000161	0.000217	0.000228	0.000172	0.000154	0.000173	0.000167	0.00021	4.66e-05	0.000144	0.000109	0.00014	0.000159	0.000163	0.000195	0.000177125	2.96428e-05	0.000145825	5.1052e-05	1.21464	0.28053	0.155917	0.212826
P19105	MYL12A	Myosin regulatory light chain 12A (Epididymis secretory protein Li 24) (HEL-S-24) (MLC-2B) (Myosin RLC) (Myosin regulatory light chain 2, nonsarcomeric) (Myosin regulatory light chain MRLC3)	0.000227	8.37e-05	0.000108	9.54e-05	0.000195	0.000112	0.00013	9.46e-05	0.000181	0.000134	0.0001	0.000124	0.00015	8.33e-05	0.000135	0.000148	0.000130713	5.21426e-05	0.000131912	3.03636e-05	0.990903	-0.0131842	0.955937	0.579251
P19174	PLCG1	1-phosphatidylinositol 4,5-bisphosphate phosphodiesterase gamma-1 (EC 3.1.4.11) (PLC-148) (Phosphoinositide phospholipase C-gamma-1) (Phospholipase C-II) (PLC-II) (Phospholipase C-gamma-1) (PLC-gamma-1)	1.49e-05	9.3e-06	2.07e-05	2.29e-05	2.36e-05	1.28e-05	3.92e-06	1.02e-05	1.56e-05	2.81e-06	9.69e-06	6.91e-06	1.08e-05	9.82e-06	6.12e-06	1.06e-05	1.479e-05	7.08775e-06	9.04375e-06	3.80736e-06	1.63538	0.709629	0.0629373	0.123961
P19338	NCL	Nucleolin (Protein C23)	7.42e-05	7.9e-05	6.48e-05	6.42e-05	0.000131	9.31e-05	0.00012	6.22e-05	0.000118	7.71e-05	0.000159	0.000114	0.000103	0.00012	9.04e-05	7.25e-05	8.60625e-05	2.64865e-05	0.00010675	2.78217e-05	0.806206	-0.310779	0.149961	0.207561
P19367	HK1	Hexokinase-1 (EC 2.7.1.1) (Brain form hexokinase) (Hexokinase type I) (HK I)	0.000867	0.000639	0.000808	0.000856	0.00142	0.00073	0.000767	0.000718	0.000825	0.000532	0.000585	0.000967	0.00111	0.00125	0.00122	0.00105	0.000850625	0.00024208	0.000942375	0.000273051	0.90264	-0.147778	0.488668	0.408805
P19404	NDUFV2	NADH dehydrogenase [ubiquinone] flavoprotein 2, mitochondrial (EC 1.6.5.3) (EC 1.6.99.3) (NADH-ubiquinone oxidoreductase 24 kDa subunit)	0.000284	0.000206	0.000325	0.000276	0.000345	0.000269	0.000199	0.000253	0.000357	0.000108	0.000184	0.000327	0.000316	0.000257	0.000311	0.000208	0.000269625	5.11411e-05	0.0002585	8.55319e-05	1.04304	0.06079	0.756849	0.507855
P19525	EIF2AK2	Interferon-induced, double-stranded RNA-activated protein kinase (EC 2.7.11.1) (Eukaryotic translation initiation factor 2-alpha kinase 2) (eIF-2A protein kinase 2) (Interferon-inducible RNA-dependent protein kinase) (P1/eIF-2A protein kinase) (Protein kinase RNA-activated) (PKR) (Protein kinase R) (Tyrosine-protein kinase EIF2AK2) (EC 2.7.10.2) (p68 kinase)	2.42e-05	1.78e-05	2.09e-05	1.76e-05	9.09e-06	1.94e-05	2.29e-05	1.62e-05	1.25e-05	1.26e-05	8.64e-06	1.23e-05	1.15e-05	9.94e-06	1.25e-05	1.42e-05	1.85113e-05	4.68367e-06	1.17725e-05	1.7386e-06	1.57241	0.652982	0.00189349	0.0242604
P19623	SRM	Spermidine synthase (SPDSY) (EC 2.5.1.16) (Putrescine aminopropyltransferase)	1.68e-05	2.88e-05	1.81e-05	1.79e-05	1.92e-05	1.3e-05	3.26e-05	1.45e-05	6.05e-06	8.17e-06	1.09e-06	5.83e-06	1.53e-05	2.17e-05	2.4e-05	2.08e-05	2.01125e-05	6.91012e-06	1.28675e-05	8.68141e-06	1.56305	0.644361	0.086016	0.152762
P20020	ATP2B1	Plasma membrane calcium-transporting ATPase 1 (PMCA1) (EC 3.6.3.8) (Plasma membrane calcium ATPase isoform 1) (Plasma membrane calcium pump isoform 1)	0.000764	0.000739	0.00089	0.000826	0.00108	0.000606	0.000605	0.000612	0.000667	0.000462	0.00045	0.000711	0.000736	0.000849	0.000732	0.000803	0.00076525	0.000166278	0.00067625	0.000146858	1.13161	0.178374	0.275553	0.294438
P20042	EIF2S2	Eukaryotic translation initiation factor 2 subunit 2 (Eukaryotic translation initiation factor 2 subunit beta) (eIF-2-beta)	2.63e-05	2.21e-05	1.36e-05	2.71e-05	2.24e-05	2.28e-05	3.19e-05	2.09e-05	1.57e-05	8.97e-06	1.19e-05	2.09e-05	8.65e-06	1.37e-05	1.65e-05	2.54e-05	2.33875e-05	5.34106e-06	1.5215e-05	5.77338e-06	1.53713	0.620243	0.0107781	0.0464928
P20073	ANXA7	Annexin A7 (Annexin VII) (Annexin-7) (Synexin)	9.83e-05	0.0001	8.3e-05	6.82e-05	0.000123	0.000116	0.000109	8.23e-05	0.000113	8.07e-05	0.00027	0.000102	8e-05	9.03e-05	8.38e-05	8.59e-05	9.7475e-05	1.86372e-05	0.000113212	6.43698e-05	0.860991	-0.215929	0.517334	0.42096
P20290	BTF3	Transcription factor BTF3 (Nascent polypeptide-associated complex subunit beta) (NAC-beta) (RNA polymerase B transcription factor 3)	1.44e-05	1.58e-05	2.33e-05	2.61e-05	3.97e-05	1.91e-05	3.61e-05	1.94e-05	1.17e-06	3.21e-06	1.28e-05	7.39e-06	1.29e-05	1.1e-05	1.89e-05	1.86e-05	2.42375e-05	9.27299e-06	1.07463e-05	6.51208e-06	2.25544	1.17341	0.00459991	0.031682
P20336	RAB3A	Ras-related protein Rab-3A	0.00138	0.00113	0.00149	0.00135	0.00138	0.00121	0.0014	0.00122	0.00116	0.00104	0.000711	0.00152	0.00126	0.00164	0.0016	0.00159	0.00132	0.000120475	0.00131512	0.000332091	1.00371	0.005338	0.969416	0.582837
P20338	RAB4A	Ras-related protein Rab-4A	0.000904	0.000732	0.000937	0.000905	0.000571	0.000869	0.000976	0.000846	0.000739	0.000791	0.000424	0.000875	0.00046	0.00078	0.000817	0.000777	0.0008425	0.000131518	0.000707875	0.000168915	1.19018	0.251182	0.0970042	0.164205
P20339	RAB5A	Ras-related protein Rab-5A	0.000277	0.000308	0.000294	0.000319	0.000188	0.000349	0.000296	0.000268	0.000306	0.000479	0.000426	0.00047	0.000283	0.000329	0.000269	0.000261	0.000287375	4.73586e-05	0.000352875	9.11035e-05	0.814382	-0.296223	0.092734	0.160742
P20618	PSMB1	Proteasome subunit beta type-1 (EC 3.4.25.1) (Macropain subunit C5) (Multicatalytic endopeptidase complex subunit C5) (Proteasome component C5) (Proteasome gamma chain)	5.73e-05	5.17e-05	5.85e-05	4.89e-05	6.93e-05	6.26e-05	8.59e-05	4.96e-05	5.18e-05	4.22e-05	6.59e-05	5.39e-05	7.43e-05	3.86e-05	4.97e-05	5.62e-05	6.0475e-05	1.23754e-05	5.4075e-05	1.17e-05	1.11835	0.161377	0.305816	0.311802
P20674	COX5A	Cytochrome c oxidase subunit 5A, mitochondrial (Cytochrome c oxidase polypeptide Va)	0.000556	0.000414	0.000608	0.00042	0.000337	0.000454	0.000546	0.000501	0.000784	0.000473	0.000434	0.000778	0.000634	0.000888	0.000663	0.00074	0.0004795	8.94715e-05	0.00067425	0.000157112	0.711161	-0.491753	0.00870789	0.0416019
P20810	CAST	Calpastatin (Calpain inhibitor) (Sperm BS-17 component)	2.97e-05	3.79e-05	3.04e-05	3.48e-05	3e-05	2e-05	3.79e-05	3.66e-05	1.97e-05	6.53e-05	3.64e-05	2.28e-05	2.33e-05	2.73e-05	3.1e-05	4.42e-05	3.21625e-05	6.02683e-06	3.375e-05	1.50585e-05	0.952963	-0.069508	0.785955	0.520439
P20916	MAG	Myelin-associated glycoprotein (Siglec-4a)	0.000233	0.000282	0.000268	0.000223	0.000109	0.000597	0.000171	0.000282	0.000579	0.000649	0.000967	0.00033	0.000453	0.000317	0.000138	0.000154	0.000270625	0.000144676	0.000448375	0.000277892	0.603568	-0.728411	0.13087	0.191043
P21266	GSTM3	Glutathione S-transferase Mu 3 (EC 2.5.1.18) (GST class-mu 3) (GSTM3-3) (hGSTM3-3)	0.000436	0.000621	0.000476	0.000661	0.000268	0.000641	0.000884	0.000245	0.000318	0.000156	0.000311	0.000296	0.000378	0.000236	0.000353	0.00051	0.000529	0.000215371	0.00031975	0.000103624	1.65442	0.726323	0.0266576	0.0766674
P21281	ATP6V1B2	V-type proton ATPase subunit B, brain isoform (V-ATPase subunit B 2) (Endomembrane proton pump 58 kDa subunit) (HO57) (Vacuolar proton pump subunit B 2)	0.00095	0.000831	0.00108	0.00116	0.0012	0.000828	0.000835	0.00088	0.000925	0.000934	0.000597	0.00088	0.000935	0.00105	0.00104	0.00111	0.0009705	0.0001546	0.000933875	0.00015686	1.03922	0.0554988	0.645346	0.473727
P21283	ATP6V1C1	V-type proton ATPase subunit C 1 (V-ATPase subunit C 1) (Vacuolar proton pump subunit C 1)	0.000188	0.000197	0.000249	0.000245	0.000169	0.000161	0.000182	0.000207	0.000217	0.000174	0.000174	0.000221	0.000208	0.000311	0.000229	0.000247	0.00019975	3.25872e-05	0.000222625	4.37882e-05	0.897249	-0.15642	0.25561	0.283341
P21291	CSRP1	Cysteine and glycine-rich protein 1 (Cysteine-rich protein 1) (CRP) (CRP1) (Epididymis luminal protein 141) (HEL-141)	0.000382	0.000435	0.000179	0.000248	0.000459	0.000413	0.000487	0.000329	0.000307	0.000464	0.000595	0.000389	0.000545	0.000475	0.000475	0.000329	0.0003665	0.000107422	0.000447375	0.00010018	0.819223	-0.287671	0.141705	0.20127
P21333	FLNA	Filamin-A (FLN-A) (Actin-binding protein 280) (ABP-280) (Alpha-filamin) (Endothelial actin-binding protein) (Filamin-1) (Non-muscle filamin)	0.000385	0.000132	0.000149	0.000201	0.000107	7.82e-05	0.000161	0.000109	5.69e-05	6.66e-05	4.37e-05	3.32e-05	3.82e-05	4.98e-05	0.00015	7.29e-05	0.000165275	9.64296e-05	6.39125e-05	3.73408e-05	2.58596	1.3707	0.0149683	0.0555217
P21359	NF1	Neurofibromin (Neurofibromatosis-related protein NF-1) [Cleaved into: Neurofibromin truncated]	5.02e-05	5.69e-06	2.51e-06	8.27e-06	1.11e-05	1.23e-05	7.41e-06	7.11e-06	1.34e-05	3.61e-05	1.17e-05	4.21e-05	8.66e-06	1.16e-05	9.46e-06	1.64e-05	1.30738e-05	1.53049e-05	1.86775e-05	1.29244e-05	0.699973	-0.514628	0.442013	0.384816
P21397	MAOA	Amine oxidase [flavin-containing] A (EC 1.4.3.4) (Monoamine oxidase type A) (MAO-A)	0.000195	0.00014	0.000219	0.000189	0.000129	0.000223	0.000147	9.7e-05	7.12e-05	8.89e-05	6.43e-05	0.000114	0.000109	8.99e-05	0.000123	9.78e-05	0.000167375	4.56381e-05	9.47625e-05	2.0426e-05	1.76626	0.820696	0.00106633	0.022667
P21399	ACO1	Cytoplasmic aconitate hydratase (Aconitase) (EC 4.2.1.3) (Citrate hydro-lyase) (Ferritin repressor protein) (Iron regulatory protein 1) (IRP1) (Iron-responsive element-binding protein 1) (IRE-BP 1)	2.44e-05	3.96e-05	4.25e-05	4.69e-05	4.74e-05	4.23e-05	7.24e-05	2.89e-05	1.89e-05	2.21e-05	3.5e-05	2.71e-05	2.15e-05	2.75e-05	2.65e-05	3.71e-05	4.305e-05	1.44221e-05	2.69625e-05	6.39619e-06	1.59666	0.675059	0.012013	0.0494266
P21579	SYT1	Synaptotagmin-1 (Synaptotagmin I) (SytI) (p65)	0.00138	0.00101	0.00153	0.000881	0.00153	0.00101	0.00113	0.00135	0.00136	0.00068	0.000798	0.00119	0.00142	0.00128	0.00133	0.00136	0.00122762	0.000252263	0.00117725	0.000280526	1.04279	0.0604492	0.711341	0.493782
P21589	NT5E	5'-nucleotidase (5'-NT) (EC 3.1.3.5) (Ecto-5'-nucleotidase) (CD antigen CD73)	2e-05	2.35e-05	2.32e-05	2.26e-05	2.49e-05	1.67e-05	3.18e-05	2.6e-05	1.08e-05	4.79e-06	3.31e-06	1.26e-05	1.34e-05	1.28e-05	1.56e-05	2.86e-05	2.35875e-05	4.41473e-06	1.27375e-05	7.70963e-06	1.85182	0.88894	0.0038715	0.0302436
P21796	VDAC1	Voltage-dependent anion-selective channel protein 1 (VDAC-1) (hVDAC1) (Outer mitochondrial membrane protein porin 1) (Plasmalemmal porin) (Porin 31HL) (Porin 31HM)	0.00148	0.00117	0.00183	0.00102	0.00137	0.0019	0.00136	0.00153	0.00159	0.00179	0.00164	0.00192	0.00222	0.00213	0.00156	0.00186	0.0014575	0.000300369	0.00183875	0.000244566	0.792658	-0.335229	0.0146355	0.055117
P21912	SDHB	Succinate dehydrogenase [ubiquinone] iron-sulfur subunit, mitochondrial (EC 1.3.5.1) (Iron-sulfur subunit of complex II) (Ip)	0.000159	9.99e-05	0.00013	0.000188	0.00012	0.000118	0.00012	0.000148	0.000117	8.28e-05	0.000117	0.000181	0.000188	0.000134	0.00014	0.000168	0.000135362	2.81551e-05	0.000140975	3.61094e-05	0.960188	-0.0586112	0.733979	0.502056
P21926	CD9	CD9 antigen (5H9 antigen) (Cell growth-inhibiting gene 2 protein) (Leukocyte antigen MIC3) (Motility-related protein) (MRP-1) (Tetraspanin-29) (Tspan-29) (p24) (CD antigen CD9)	0.000339	0.000324	0.000254	0.000113	0.000167	0.00064	0.000289	0.000189	0.000211	0.000563	0.000321	7.54e-05	0.0011	0.000553	0.000239	0.000319	0.000289375	0.000162133	0.000422675	0.000319749	0.684628	-0.546608	0.310766	0.313456
P21964	COMT	Catechol O-methyltransferase (EC 2.1.1.6)	2.26e-05	6.96e-05	3.22e-05	4.99e-05	5.79e-05	3.53e-05	4.03e-05	2.11e-05	2.92e-05	7.51e-06	9.98e-05	3.2e-05	2.83e-05	2.52e-05	4.3e-05	4.07e-05	4.11125e-05	1.70196e-05	3.82137e-05	2.71298e-05	1.07586	0.105485	0.801671	0.526343
P21980	TGM2	Protein-glutamine gamma-glutamyltransferase 2 (EC 2.3.2.13) (Tissue transglutaminase) (Transglutaminase C) (TG(C)) (TGC) (TGase C) (Transglutaminase H) (TGase H) (Transglutaminase-2) (TGase-2)	6.76e-05	3.7e-05	2.74e-05	2.98e-05	1.88e-05	1.31e-05	1.92e-05	1.99e-05	1.78e-05	1.42e-05	1.57e-05	1.26e-05	1.58e-05	1.39e-05	4.08e-05	3.68e-05	2.91e-05	1.72907e-05	2.095e-05	1.11755e-05	1.38902	0.474069	0.281695	0.298792
P22033	MUT	Methylmalonyl-CoA mutase, mitochondrial (MCM) (EC 5.4.99.2) (Methylmalonyl-CoA isomerase)	1.54e-05	2.97e-05	2.58e-05	3.1e-05	3.76e-05	2.73e-05	5.73e-05	2.22e-05	3.05e-05	1.07e-05	2.54e-05	2.04e-05	4.29e-05	6.73e-05	3.89e-05	3.21e-05	3.07875e-05	1.25249e-05	3.3525e-05	1.70209e-05	0.918345	-0.122893	0.719549	0.497554
P22059	OSBP	Oxysterol-binding protein 1	1.63e-05	2.64e-05	2.49e-05	2.72e-05	3.85e-05	4.14e-05	2.03e-05	1.44e-05	1.3e-05	8.94e-05	1.54e-05	4.01e-05	3.2e-05	1.05e-05	2.62e-05	2.5e-05	2.6175e-05	9.68884e-06	3.145e-05	2.54654e-05	0.832273	-0.26487	0.592593	0.450151
P22061	PCMT1	Protein-L-isoaspartate(D-aspartate) O-methyltransferase (PIMT) (EC 2.1.1.77) (L-isoaspartyl protein carboxyl methyltransferase) (Protein L-isoaspartyl/D-aspartyl methyltransferase) (Protein-beta-aspartate methyltransferase)	0.00083	0.000726	0.0011	0.00112	0.00115	0.000724	0.000726	0.000766	0.00088	0.000356	0.00054	0.000542	0.000753	0.000764	0.000778	0.00098	0.00089275	0.000194519	0.000699125	0.000204479	1.27695	0.352706	0.0727296	0.136283
P22102	GART	Trifunctional purine biosynthetic protein adenosine-3 [Includes: Phosphoribosylamine--glycine ligase (EC 6.3.4.13) (Glycinamide ribonucleotide synthetase) (GARS) (Phosphoribosylglycinamide synthetase); Phosphoribosylformylglycinamidine cyclo-ligase (EC 6.3.3.1) (AIR synthase) (AIRS) (Phosphoribosyl-aminoimidazole synthetase); Phosphoribosylglycinamide formyltransferase (EC 2.1.2.2) (5'-phosphorib…	5.1e-06	1.57e-05	8.02e-06	9.85e-06	5.56e-06	0.000148	2.45e-05	4.23e-06	8.5e-06	6.65e-06	1.09e-05	1.46e-05	1.34e-05	1.21e-05	1.66e-05	1.46e-05	2.762e-05	4.91121e-05	1.21687e-05	3.34887e-06	2.26975	1.18253	0.389649	0.356686
P22234	PAICS	Multifunctional protein ADE2 [Includes: Phosphoribosylaminoimidazole-succinocarboxamide synthase (EC 6.3.2.6) (SAICAR synthetase); Phosphoribosylaminoimidazole carboxylase (EC 4.1.1.21) (AIR carboxylase) (AIRC)]	4.02e-05	5.37e-05	5.53e-05	6.2e-05	6.11e-05	6.75e-05	9.91e-05	5.49e-05	5.37e-05	5.57e-05	8.68e-05	6.24e-05	5.64e-05	5.97e-05	5.12e-05	6.22e-05	6.1725e-05	1.70976e-05	6.10125e-05	1.11439e-05	1.01168	0.0167501	0.922741	0.568977
P22307	SCP2	Non-specific lipid-transfer protein (NSL-TP) (EC 2.3.1.176) (Propanoyl-CoA C-acyltransferase) (SCP-chi) (SCPX) (Sterol carrier protein 2) (SCP-2) (Sterol carrier protein X) (SCP-X)	1.54e-05	2.06e-05	1.2e-05	1.27e-05	1.64e-05	2e-05	2.81e-05	1.67e-05	3.09e-06	0.000283	1.61e-05	1.87e-05	1.5e-05	1.55e-05	1.85e-05	1.75e-05	1.77375e-05	5.17299e-06	4.84238e-05	9.49152e-05	0.366298	-1.44891	0.376657	0.347545
P22314	UBA1	Ubiquitin-like modifier-activating enzyme 1 (EC 6.2.1.45) (Protein A1S9) (Ubiquitin-activating enzyme E1)	0.000451	0.000497	0.000552	0.00057	0.000631	0.000505	0.000592	0.0004	0.000392	0.000306	0.0005	0.000443	0.000398	0.000382	0.000383	0.000484	0.00052475	7.63109e-05	0.000411	6.26259e-05	1.27676	0.352492	0.00570843	0.0335017
P22570	FDXR	NADPH:adrenodoxin oxidoreductase, mitochondrial (AR) (Adrenodoxin reductase) (EC 1.18.1.6) (Ferredoxin--NADP(+) reductase) (Ferredoxin reductase)	1.32e-05	6.28e-06	1.29e-05	1.34e-05	1.42e-05	9.05e-06	9.53e-06	1.49e-05	7.31e-06	2.64e-05	1.11e-05	1.85e-05	1.36e-05	9.03e-06	1.27e-05	7.15e-06	1.16825e-05	3.02786e-06	1.32238e-05	6.50087e-06	0.883448	-0.178782	0.553005	0.432
P22626	HNRNPA2B1	Heterogeneous nuclear ribonucleoproteins A2/B1 (hnRNP A2/B1)	0.000198	0.000317	8.82e-05	0.000176	0.000452	0.000279	0.00069	0.000459	0.000235	0.000254	0.000385	0.000397	0.000419	0.000506	0.000434	0.000399	0.0003324	0.000194002	0.000378625	9.09269e-05	0.877914	-0.187849	0.551486	0.43198
P22676	CALB2	Calretinin (CR) (29 kDa calbindin)	9.71e-05	8.99e-05	0.000127	0.000121	0.00015	4.55e-05	0.000199	0.000104	3.26e-05	3e-05	3.79e-05	8.27e-05	0.000177	4.49e-05	0.000133	0.000167	0.000116687	4.5261e-05	8.81375e-05	6.2124e-05	1.32393	0.404822	0.311245	0.313456
P22694	PRKACB	cAMP-dependent protein kinase catalytic subunit beta (PKA C-beta) (EC 2.7.11.11)	0.000105	0.000111	0.000125	0.000104	7.81e-05	5.6e-05	6.6e-05	6.2e-05	0.000153	0.000165	0.000106	0.000159	0.000196	0.000186	0.000176	0.000141	8.83875e-05	2.59775e-05	0.00016025	2.82325e-05	0.55156	-0.85841	0.000112587	0.00816462
P22695	UQCRC2	Cytochrome b-c1 complex subunit 2, mitochondrial (Complex III subunit 2) (Core protein II) (Ubiquinol-cytochrome-c reductase complex core protein 2)	0.000593	0.000502	0.000704	0.000771	0.000471	0.000555	0.000634	0.000596	0.000826	0.000822	0.000547	0.000669	0.00058	0.000698	0.000649	0.000637	0.00060325	9.9616e-05	0.0006785	0.000101704	0.889094	-0.169593	0.157098	0.213431
P22748	CA4	Carbonic anhydrase 4 (EC 4.2.1.1) (Carbonate dehydratase IV) (Carbonic anhydrase IV) (CA-IV)	2.09e-05	1.36e-05	1.96e-05	0.000184	7.17e-05	1.44e-05	1.49e-05	1.65e-05	2.75e-05	1.96e-05	4.25e-05	3.76e-05	7.14e-05	6.31e-05	4.73e-05	2.32e-05	4.445e-05	5.96394e-05	4.1525e-05	1.85969e-05	1.07044	0.0982033	0.896528	0.560587
P22830	FECH	Ferrochelatase, mitochondrial (EC 4.99.1.1) (Heme synthase) (Protoheme ferro-lyase)	2.54e-05	1.22e-05	8.74e-07	6.64e-06	0.000142	1.11e-05	2.64e-05	6.61e-05	1.97e-05	1.1e-05	1.44e-05	3.75e-05	3.9e-05	4.19e-05	2.79e-05	3.56e-05	3.63392e-05	4.725e-05	2.8375e-05	1.19759e-05	1.28068	0.356908	0.651085	0.475409
P23246	SFPQ	Splicing factor, proline- and glutamine-rich (100 kDa DNA-pairing protein) (hPOMp100) (DNA-binding p52/p100 complex, 100 kDa subunit) (Polypyrimidine tract-binding protein-associated-splicing factor) (PSF) (PTB-associated-splicing factor)	0.000122	0.000102	0.000101	8.6e-05	0.00016	0.000126	0.000154	0.00011	8.41e-05	0.00157	0.000102	8.66e-05	0.000106	9.66e-05	0.000102	9.3e-05	0.000120125	2.60134e-05	0.000280038	0.00052128	0.42896	-1.22108	0.400772	0.362279
P23284	PPIB	Peptidyl-prolyl cis-trans isomerase B (PPIase B) (EC 5.2.1.8) (CYP-S1) (Cyclophilin B) (Rotamase B) (S-cyclophilin) (SCYLP)	0.000122	0.000114	0.000186	9.75e-05	5.13e-05	0.000208	0.000195	0.000135	0.000176	0.00019	0.000137	0.000124	0.000147	0.000142	0.000131	0.000125	0.0001386	5.40479e-05	0.0001465	2.41484e-05	0.946075	-0.0799734	0.711493	0.493782
P23297	S100A1	Protein S100-A1 (S-100 protein alpha chain) (S-100 protein subunit alpha) (S100 calcium-binding protein A1)	0.000486	0.00145	0.00117	0.00175	0.000643	0.000847	0.000839	0.000542	0.000847	0.000635	0.00163	0.000781	0.00132	0.000865	0.00106	0.000773	0.000965875	0.00045282	0.000988875	0.000333008	0.976741	-0.0339517	0.909505	0.56352
P23368	ME2	NAD-dependent malic enzyme, mitochondrial (NAD-ME) (EC 1.1.1.38) (Malic enzyme 2)	2.73e-05	3.11e-05	3.13e-05	3.28e-05	4.98e-05	6.06e-05	5.77e-05	3.36e-05	5.19e-05	2.51e-05	2.73e-05	3.44e-05	4.12e-05	4.83e-05	4.57e-05	3.89e-05	4.0525e-05	1.33121e-05	3.91e-05	9.66452e-06	1.03645	0.0516436	0.810003	0.529176
P23381	WARS	Tryptophan--tRNA ligase, cytoplasmic (EC 6.1.1.2) (Interferon-induced protein 53) (IFP53) (Tryptophanyl-tRNA synthetase) (TrpRS) (hWRS) [Cleaved into: T1-TrpRS; T2-TrpRS]	3.64e-05	2.35e-05	3.24e-05	4.19e-05	2.78e-05	6.19e-05	3.12e-05	2.56e-05	5.06e-05	6.46e-05	3.11e-05	5.36e-05	5.09e-05	6.14e-05	4.95e-05	7.2e-05	3.50875e-05	1.23449e-05	5.42125e-05	1.22867e-05	0.647222	-0.627668	0.00774333	0.0390938
P23396	RPS3	40S ribosomal protein S3 (EC 4.2.99.18)	9.34e-05	7.75e-05	7.72e-05	5.32e-05	0.0001	9.88e-05	0.000128	7.81e-05	0.000102	0.000136	0.000118	0.000113	0.000131	0.000118	0.000101	8.53e-05	8.8275e-05	2.21202e-05	0.000113037	1.66273e-05	0.780936	-0.356725	0.0239852	0.071045
P23434	GCSH	Glycine cleavage system H protein, mitochondrial (Lipoic acid-containing protein)	8.52e-05	0.00011	8.65e-05	9.76e-05	0.000141	8.5e-05	0.000113	8.59e-05	9.07e-05	3.23e-05	6.66e-05	0.000102	8.63e-05	9.93e-05	8.53e-05	0.000117	0.000100525	1.99236e-05	8.49375e-05	2.58224e-05	1.18352	0.243081	0.197887	0.243391
P23468	PTPRD	Receptor-type tyrosine-protein phosphatase delta (Protein-tyrosine phosphatase delta) (R-PTP-delta) (EC 3.1.3.48)	3e-05	2.83e-05	3.48e-05	2.58e-05	4.52e-05	3.23e-05	3.1e-05	3.24e-05	3.15e-05	1.57e-05	2.37e-05	3.27e-05	3.98e-05	3.84e-05	1.94e-05	3.02e-05	3.2475e-05	5.82672e-06	2.8925e-05	8.64767e-06	1.12273	0.167013	0.351923	0.334879
P23471	PTPRZ1	Receptor-type tyrosine-protein phosphatase zeta (R-PTP-zeta) (EC 3.1.3.48) (Protein-tyrosine phosphatase receptor type Z polypeptide 1) (Protein-tyrosine phosphatase receptor type Z polypeptide 2) (R-PTP-zeta-2)	0.000353	0.000247	0.000377	0.000274	0.000681	0.000408	0.000405	0.000349	0.000522	0.000287	0.000498	0.000671	0.000733	0.000556	0.000586	0.000511	0.00038675	0.000132163	0.0005455	0.000132815	0.708983	-0.496178	0.0310812	0.083569
P23515	OMG	Oligodendrocyte-myelin glycoprotein	0.000234	0.000292	0.00018	4.67e-05	0.000319	0.000316	0.000171	0.000237	0.00049	0.000784	0.000817	0.000367	0.000549	0.000492	0.000298	0.000195	0.000224462	9.14647e-05	0.000499	0.000218835	0.449825	-1.15257	0.00554252	0.033031
P23526	AHCY	Adenosylhomocysteinase (AdoHcyase) (EC 3.3.1.1) (S-adenosyl-L-homocysteine hydrolase)	0.00016	0.000169	0.000189	0.000161	0.000196	0.000224	0.000239	0.000178	0.000146	0.000246	0.000187	0.000176	0.000209	0.000203	0.000187	0.000185	0.0001895	2.90763e-05	0.000192375	2.87747e-05	0.985055	-0.0217235	0.84529	0.542334
P23528	CFL1	Cofilin-1 (18 kDa phosphoprotein) (p18) (Cofilin, non-muscle isoform)	0.00185	0.00157	0.00182	0.00135	0.00282	0.00183	0.00133	0.00166	0.00124	0.00158	0.0024	0.00211	0.00245	0.00194	0.00171	0.00187	0.00177875	0.000468506	0.0019125	0.000409172	0.930065	-0.104596	0.552811	0.432
P23588	EIF4B	Eukaryotic translation initiation factor 4B (eIF-4B)	2.13e-05	3.91e-05	1.71e-05	4.65e-05	3.14e-05	9.13e-06	1.57e-05	7.85e-06	5.07e-06	7.38e-06	1.38e-05	1.89e-05	1.6e-05	3.2e-05	1.5e-05	2.24e-05	2.351e-05	1.41059e-05	1.63187e-05	8.48668e-06	1.44067	0.526744	0.236953	0.269906
P23634	ATP2B4	Plasma membrane calcium-transporting ATPase 4 (PMCA4) (EC 3.6.3.8) (Matrix-remodeling-associated protein 1) (Plasma membrane calcium ATPase isoform 4) (Plasma membrane calcium pump isoform 4)	0.000764	0.000739	0.00089	0.000826	0.00108	0.000606	0.000605	0.000612	0.000667	0.000442	0.00045	0.000711	0.000736	0.000849	0.000732	0.000803	0.00076525	0.000166278	0.00067375	0.000151135	1.13581	0.183718	0.268707	0.291997
P23677	ITPKA	Inositol-trisphosphate 3-kinase A (EC 2.7.1.127) (Inositol 1,4,5-trisphosphate 3-kinase A) (IP3 3-kinase A) (IP3K A) (InsP 3-kinase A)	2.99e-05	1.63e-05	0.000131	2.9e-05	0.000128	1.67e-05	2.12e-05	1.65e-05	1.96e-05	3.86e-06	9.74e-06	4.18e-05	2.35e-05	2.49e-05	6.83e-05	3.12e-05	4.8575e-05	5.02423e-05	2.78625e-05	2.01466e-05	1.74338	0.801889	0.297427	0.307853
P23763	VAMP1	Vesicle-associated membrane protein 1 (VAMP-1) (Synaptobrevin-1)	0.000163	0.000102	0.000119	8.77e-05	0.000252	0.00017	0.000123	0.000141	0.000163	8.22e-05	6.88e-05	0.000224	0.000106	0.000152	0.000122	0.000113	0.000144713	5.16936e-05	0.000128875	4.9797e-05	1.12289	0.167217	0.542607	0.428652
P23786	CPT2	Carnitine O-palmitoyltransferase 2, mitochondrial (EC 2.3.1.21) (Carnitine palmitoyltransferase II) (CPT II)	1.06e-05	8.25e-06	1.38e-05	4.54e-06	7.17e-06	1.84e-05	1.59e-05	8.19e-06	5.88e-06	2.44e-05	1.12e-05	1.34e-05	8.1e-05	1.38e-05	1.34e-05	1.03e-05	1.08563e-05	4.75791e-06	2.16725e-05	2.4537e-05	0.500923	-0.99734	0.241148	0.272803
P24534	EEF1B2	Elongation factor 1-beta (EF-1-beta)	0.0001	0.000165	0.000175	0.000172	0.000207	0.000164	0.000227	0.000174	0.000122	4.86e-05	0.000115	0.000163	0.000145	0.000122	0.000158	0.000143	0.000173	3.69401e-05	0.000127075	3.62087e-05	1.3614	0.445092	0.0249217	0.072761
P24539	ATP5F1	ATP synthase F(0) complex subunit B1, mitochondrial (ATP synthase proton-transporting mitochondrial F(0) complex subunit B1) (ATP synthase subunit b) (ATPase subunit b)	0.000377	0.000347	0.000311	0.000164	0.000515	0.000309	0.000235	0.000264	0.000592	0.00053	0.000337	0.000773	0.000643	0.000657	0.000718	0.00061	0.00031525	0.000104691	0.0006075	0.000132414	0.51893	-0.946388	0.000235635	0.0123832
P24588	AKAP5	A-kinase anchor protein 5 (AKAP-5) (A-kinase anchor protein 79 kDa) (AKAP 79) (H21) (cAMP-dependent protein kinase regulatory subunit II high affinity-binding protein)	1.83e-05	1.26e-05	2.19e-05	2.27e-05	2.2e-05	2.31e-06	1.52e-05	1.4e-05	9.69e-06	1.18e-06	6.11e-06	1.54e-05	2.89e-05	1.18e-05	1.36e-05	2.45e-05	1.61262e-05	6.80838e-06	1.38975e-05	9.1364e-06	1.16037	0.214586	0.588818	0.448454
P24666	ACP1	Low molecular weight phosphotyrosine protein phosphatase (LMW-PTP) (LMW-PTPase) (EC 3.1.3.48) (Adipocyte acid phosphatase) (Low molecular weight cytosolic acid phosphatase) (EC 3.1.3.2) (Red cell acid phosphatase 1)	0.000106	8.56e-05	8.53e-05	1.7e-05	2.82e-05	0.000109	9e-05	8.9e-05	5.33e-05	3.89e-05	0.0001	0.000161	0.000137	0.000121	0.000101	0.000101	7.62625e-05	3.44299e-05	0.00010165	4.04004e-05	0.750246	-0.414564	0.197573	0.243264
P24752	ACAT1	Acetyl-CoA acetyltransferase, mitochondrial (EC 2.3.1.9) (Acetoacetyl-CoA thiolase) (T2)	0.000319	0.000228	0.000311	0.000412	0.000323	0.000411	0.000441	0.000168	0.00031	0.000289	0.000239	0.000313	0.000301	0.000318	0.00033	0.000303	0.000326625	9.46376e-05	0.000300375	2.76299e-05	1.08739	0.12087	0.463871	0.396383
P24821	TNC	Tenascin (TN) (Cytotactin) (GMEM) (GP 150-225) (Glioma-associated-extracellular matrix antigen) (Hexabrachion) (JI) (Myotendinous antigen) (Neuronectin) (Tenascin-C) (TN-C)	1.78e-05	6.64e-05	4.73e-05	5.36e-05	2.66e-05	8.56e-05	6.68e-05	2.94e-05	4.6e-05	6.78e-05	7.97e-05	4.01e-05	6.27e-05	3.36e-05	7.61e-06	1.03e-05	4.91875e-05	2.34286e-05	4.34762e-05	2.61198e-05	1.13136	0.178064	0.652309	0.475412
P25325	MPST	3-mercaptopyruvate sulfurtransferase (MST) (EC 2.8.1.2)	1.9e-05	2.65e-05	2.13e-05	3.66e-05	1.79e-05	1.29e-05	3.7e-05	1.97e-05	1.91e-05	1.19e-05	2.21e-05	1.79e-05	2.22e-05	1.51e-05	1.95e-05	2.05e-05	2.38625e-05	8.82415e-06	1.85375e-05	3.5351e-06	1.28726	0.364299	0.13542	0.195464
P25685	DNAJB1	DnaJ homolog subfamily B member 1 (DnaJ protein homolog 1) (Heat shock 40 kDa protein 1) (HSP40) (Heat shock protein 40) (Human DnaJ protein 1) (hDj-1)	4.15e-05	4.61e-05	5.24e-05	6.24e-05	3.55e-05	2.34e-05	4.64e-05	2.32e-05	4.71e-05	1.47e-05	2.71e-05	3.75e-05	3.84e-05	4.78e-05	3.63e-05	3.71e-05	4.13625e-05	1.36232e-05	3.575e-05	1.07182e-05	1.15699	0.21038	0.375278	0.347208
P25686	DNAJB2	DnaJ homolog subfamily B member 2 (DnaJ protein homolog 1) (Heat shock 40 kDa protein 3) (Heat shock protein J1) (HSJ-1)	7.2e-05	3.28e-05	5.67e-05	4.67e-05	3.68e-05	3.12e-05	5.49e-05	5.64e-05	6.7e-05	7.87e-05	7.53e-05	5.82e-05	6.47e-05	6.43e-05	8.33e-05	7.58e-05	4.84375e-05	1.41862e-05	7.09125e-05	8.5896e-06	0.68306	-0.549916	0.00182729	0.0242604
P25705	ATP5A1	ATP synthase subunit alpha, mitochondrial	0.00247	0.00204	0.00238	0.00274	0.00476	0.00278	0.00274	0.00242	0.00338	0.00237	0.00214	0.00428	0.0027	0.00317	0.00292	0.00221	0.00279125	0.000832885	0.00289625	0.000715401	0.963746	-0.0532748	0.79073	0.52151
P25786	PSMA1	Proteasome subunit alpha type-1 (EC 3.4.25.1) (30 kDa prosomal protein) (PROS-30) (Macropain subunit C2) (Multicatalytic endopeptidase complex subunit C2) (Proteasome component C2) (Proteasome nu chain)	4.77e-05	3.29e-05	3.9e-05	2.61e-05	5.94e-05	5.62e-05	6.95e-05	4.99e-05	3.85e-05	1.48e-05	3.96e-05	3.61e-05	4.34e-05	3.73e-05	5.87e-05	5.16e-05	4.75875e-05	1.43945e-05	4e-05	1.28495e-05	1.18969	0.250583	0.284777	0.300957
P25787	PSMA2	Proteasome subunit alpha type-2 (EC 3.4.25.1) (Macropain subunit C3) (Multicatalytic endopeptidase complex subunit C3) (Proteasome component C3)	5.3e-05	6.77e-05	6.88e-05	8.2e-05	5.22e-05	6.1e-05	9.48e-05	5.09e-05	1.4e-05	1e-05	5.02e-05	5.13e-05	4.07e-05	3.79e-05	4.44e-05	7.11e-05	6.63e-05	1.562e-05	3.995e-05	1.99971e-05	1.65957	0.730813	0.0108174	0.0464928
P25788	PSMA3	Proteasome subunit alpha type-3 (EC 3.4.25.1) (Macropain subunit C8) (Multicatalytic endopeptidase complex subunit C8) (Proteasome component C8)	2.69e-05	4.03e-05	4.28e-05	1.86e-05	5.68e-05	2.1e-05	5.81e-05	4.96e-05	1.08e-05	5.87e-05	7.54e-05	6.35e-05	5e-05	6.56e-05	4.9e-05	4.27e-05	3.92625e-05	1.55663e-05	5.19625e-05	1.96635e-05	0.755593	-0.404319	0.174004	0.227197
P25789	PSMA4	Proteasome subunit alpha type-4 (EC 3.4.25.1) (Macropain subunit C9) (Multicatalytic endopeptidase complex subunit C9) (Proteasome component C9) (Proteasome subunit L)	2.9e-05	7.91e-05	4.31e-05	4.73e-05	7.45e-05	7.01e-05	0.000101	5.83e-05	6.09e-05	3.29e-05	5.37e-05	7.03e-05	8.41e-05	6.95e-05	7.46e-05	9.47e-05	6.28e-05	2.30097e-05	6.75875e-05	1.89313e-05	0.929166	-0.105992	0.656471	0.477216
P26012	ITGB8	Integrin beta-8	3.42e-05	4.38e-05	2.69e-05	5.66e-05	4.28e-05	3.28e-05	5.9e-05	2.99e-05	1.99e-05	8.09e-06	2.75e-05	2.57e-05	2.72e-05	2.63e-05	2.16e-05	3.55e-05	4.075e-05	1.20323e-05	2.39738e-05	7.91574e-06	1.69978	0.765344	0.00531953	0.0325532
P26038	MSN	Moesin (Membrane-organizing extension spike protein)	0.000324	0.000461	0.000259	0.000534	0.000382	0.000413	0.000764	0.000275	0.00014	0.000185	0.00032	0.00023	0.000192	0.000208	0.000231	0.000239	0.0004265	0.000164894	0.000218125	5.22451e-05	1.9553	0.967391	0.00425054	0.0313536
P26196	DDX6	Probable ATP-dependent RNA helicase DDX6 (EC 3.6.4.13) (ATP-dependent RNA helicase p54) (DEAD box protein 6) (Oncogene RCK)	1.85e-05	2.78e-05	2.9e-05	2.93e-05	2.14e-05	2.21e-05	2.86e-05	2.06e-05	2.24e-05	2.57e-05	2.72e-05	1.97e-05	3.9e-05	3.76e-05	2.7e-05	2.64e-05	2.46625e-05	4.42975e-06	2.8125e-05	6.79049e-06	0.876889	-0.189534	0.247084	0.277347
P26232	CTNNA2	Catenin alpha-2 (Alpha N-catenin) (Alpha-catenin-related protein)	0.000104	0.000136	0.000147	0.000165	0.000186	0.00029	0.000183	0.000121	0.000108	4.22e-05	9.78e-05	0.000123	0.000122	0.000128	0.000115	0.000126	0.0001665	5.75624e-05	0.00010775	2.83528e-05	1.54524	0.627834	0.0214028	0.0683562
P26368	U2AF2	Splicing factor U2AF 65 kDa subunit (U2 auxiliary factor 65 kDa subunit) (hU2AF(65)) (hU2AF65) (U2 snRNP auxiliary factor large subunit)	3.37e-05	1.83e-05	3e-05	5.42e-06	5.34e-05	4.86e-05	1.71e-05	2.74e-05	4.36e-05	1.07e-05	3.26e-05	3.85e-05	3.82e-05	1.6e-05	2.5e-05	2.98e-05	2.924e-05	1.61104e-05	2.93e-05	1.14693e-05	0.997952	-0.00295735	0.993274	0.585908
P26373	RPL13	60S ribosomal protein L13 (Breast basic conserved protein 1)	4.09e-05	5.12e-05	6.33e-05	5.72e-05	4.32e-05	5.49e-05	7.8e-05	5.03e-05	0.000104	4.59e-05	5.37e-05	8.95e-05	7e-05	5.38e-05	7.72e-05	9.1e-05	5.4875e-05	1.18152e-05	7.31375e-05	2.09055e-05	0.750299	-0.414462	0.049419	0.108504
P26440	IVD	Isovaleryl-CoA dehydrogenase, mitochondrial (IVD) (EC 1.3.8.4)	6.58e-06	1.58e-05	2.29e-05	1.59e-05	5.33e-05	1.93e-05	4.12e-05	2.15e-05	2.52e-05	4.83e-05	3.83e-05	3.65e-05	4.32e-05	3.09e-05	3.97e-05	3.97e-05	2.456e-05	1.52019e-05	3.7725e-05	7.12034e-06	0.651027	-0.61921	0.043587	0.100112
P26639	TARS	Threonine--tRNA ligase, cytoplasmic (EC 6.1.1.3) (Threonyl-tRNA synthetase) (ThrRS)	2.42e-05	3.12e-05	3.13e-05	4.38e-05	2.98e-05	2.36e-05	4.27e-05	3.55e-05	2.07e-05	9.63e-06	1.6e-05	1.47e-05	2.14e-05	1.74e-05	1.72e-05	1.58e-05	3.27625e-05	7.54698e-06	1.66037e-05	3.6653e-06	1.9732	0.980536	8.59544e-05	0.00816462
P26640	VARS	Valine--tRNA ligase (EC 6.1.1.9) (Protein G7a) (Valyl-tRNA synthetase) (ValRS)	4.13e-05	3.36e-05	3.83e-05	3.77e-05	3.53e-05	3.54e-05	4.34e-05	2.92e-05	7.65e-05	3.36e-05	3.24e-05	4.13e-05	3.98e-05	3.39e-05	4.26e-05	3.96e-05	3.6775e-05	4.45734e-06	4.24625e-05	1.42845e-05	0.866058	-0.207464	0.300534	0.309279
P26641	EEF1G	Elongation factor 1-gamma (EF-1-gamma) (eEF-1B gamma)	7.45e-05	0.000101	8.45e-05	0.0001	0.000155	0.00011	0.000147	9.5e-05	9.52e-05	0.000101	7.69e-05	0.000107	0.000104	0.000141	0.000136	0.000123	0.000108375	2.85091e-05	0.000110513	2.15292e-05	0.980658	-0.0281776	0.868036	0.550211
P26885	FKBP2	Peptidyl-prolyl cis-trans isomerase FKBP2 (PPIase FKBP2) (EC 5.2.1.8) (13 kDa FK506-binding protein) (13 kDa FKBP) (FKBP-13) (FK506-binding protein 2) (FKBP-2) (Immunophilin FKBP13) (Rotamase)	7.29e-05	0.000115	0.000102	1.63e-05	1.34e-05	9.2e-05	0.000142	6e-05	0.00014	0.000177	4.81e-05	9.04e-05	5.48e-05	0.000164	9.14e-05	8.45e-05	7.67e-05	4.55969e-05	0.000106275	4.84812e-05	0.721713	-0.470504	0.229365	0.262556
P26992	CNTFR	Ciliary neurotrophic factor receptor subunit alpha (CNTF receptor subunit alpha) (CNTFR-alpha)	2.71e-05	1.52e-05	2.15e-05	3.07e-05	2.7e-05	8.71e-06	2.98e-05	2.82e-05	2.51e-05	2.72e-05	3.81e-05	5.81e-05	3.31e-05	2.62e-05	3.88e-05	2.72e-05	2.35262e-05	7.84182e-06	3.4225e-05	1.10427e-05	0.6874	-0.540779	0.0422887	0.0991283
P27105	STOM	Erythrocyte band 7 integral membrane protein (Protein 7.2b) (Stomatin)	7.08e-05	0.00125	5.51e-05	6.18e-05	4.31e-05	8.21e-05	8.09e-05	0.000376	5.24e-05	5.13e-05	5.31e-05	0.0014	0.00169	0.00129	0.00141	0.00134	0.000252475	0.000417636	0.00091085	0.000720606	0.277186	-1.85107	0.0421664	0.0991283
P27144	AK4	Adenylate kinase 4, mitochondrial (AK 4) (EC 2.7.4.10) (EC 2.7.4.6) (Adenylate kinase 3-like) (GTP:AMP phosphotransferase AK4)	0.000109	5.82e-05	0.0001	0.000101	0.000168	8.95e-05	0.00017	0.000124	0.000145	9.91e-05	5.19e-05	0.000133	0.000132	0.000104	0.000162	0.000121	0.000114962	3.82631e-05	0.0001185	3.38387e-05	0.970148	-0.0437237	0.847518	0.542773
P27338	MAOB	Amine oxidase [flavin-containing] B (EC 1.4.3.4) (Monoamine oxidase type B) (MAO-B)	0.000464	0.000674	0.000465	0.000526	0.000428	0.000425	0.000799	0.000404	0.000157	0.000257	0.000141	0.000234	0.000175	0.000312	0.000389	0.000277	0.000523125	0.000140723	0.00024275	8.44592e-05	2.15499	1.10768	0.000266155	0.0126205
P27348	YWHAQ	14-3-3 protein theta (14-3-3 protein T-cell) (14-3-3 protein tau) (Protein HS1)	0.00334	0.00328	0.00351	0.00379	0.00337	0.00402	0.00426	0.00384	0.00365	0.0017	0.00401	0.00444	0.0048	0.00423	0.00377	0.00458	0.00367625	0.000356609	0.0038975	0.000971328	0.943233	-0.0843141	0.554995	0.433261
P27361	MAPK3	Mitogen-activated protein kinase 3 (MAP kinase 3) (MAPK 3) (EC 2.7.11.24) (ERT2) (Extracellular signal-regulated kinase 1) (ERK-1) (Insulin-stimulated MAP2 kinase) (MAP kinase isoform p44) (p44-MAPK) (Microtubule-associated protein 2 kinase) (p44-ERK1)	0.000281	0.000351	0.00032	0.000333	0.000216	0.000281	0.000338	0.000266	0.000213	0.000152	0.00024	0.000325	0.000401	0.000235	0.000351	0.000285	0.00029825	4.54242e-05	0.00027525	8.1108e-05	1.08356	0.11578	0.495521	0.409799
P27448	MARK3	MAP/microtubule affinity-regulating kinase 3 (EC 2.7.11.1) (C-TAK1) (cTAK1) (Cdc25C-associated protein kinase 1) (ELKL motif kinase 2) (EMK-2) (Protein kinase STK10) (Ser/Thr protein kinase PAR-1) (Par-1a) (Serine/threonine-protein kinase p78)	2.28e-05	8.43e-06	6.78e-05	1.16e-05	3.67e-05	1.86e-06	1.85e-06	7.34e-06	1.11e-05	5.32e-06	1.54e-05	2.69e-05	3.06e-05	4e-05	2.97e-05	3.01e-05	1.97975e-05	2.26603e-05	2.364e-05	1.1747e-05	0.837458	-0.255912	0.676725	0.482713
P27449	ATP6V0C	V-type proton ATPase 16 kDa proteolipid subunit (V-ATPase 16 kDa proteolipid subunit) (Vacuolar proton pump 16 kDa proteolipid subunit)	0.00046	4.02e-05	0.000808	0.000708	0.00014	0.000675	3.9e-05	0.00052	7.56e-05	0.000576	0.000523	0.000115	0.000625	0.00054	0.000355	0.00044	0.000423775	0.000311175	0.0004062	0.000209116	1.04327	0.0611082	0.896405	0.560587
P27635	RPL10	60S ribosomal protein L10 (Laminin receptor homolog) (Protein QM) (Tumor suppressor QM)	6.81e-05	3.59e-05	7.57e-05	9.01e-05	8.04e-05	3.75e-05	0.000101	6.65e-05	4.31e-05	1.37e-05	1.35e-05	2.98e-05	3.68e-05	2.99e-05	3.99e-05	3.64e-05	6.94e-05	2.31075e-05	3.03875e-05	1.12986e-05	2.28383	1.19146	0.00074804	0.0184011
P27695	APEX1	DNA-(apurinic or apyrimidinic site) lyase (EC 3.1.-.-) (EC 4.2.99.18) (APEX nuclease) (APEN) (Apurinic-apyrimidinic endonuclease 1) (AP endonuclease 1) (APE-1) (REF-1) (Redox factor-1) [Cleaved into: DNA-(apurinic or apyrimidinic site) lyase, mitochondrial]	4.98e-05	5.42e-05	3.57e-05	5.09e-05	6.13e-05	5.93e-05	9.37e-05	4.43e-05	2.87e-05	4.1e-05	4.55e-05	2.16e-05	4.03e-05	2.21e-05	5.89e-05	4.76e-05	5.615e-05	1.72244e-05	3.82125e-05	1.31334e-05	1.46941	0.555241	0.0344651	0.0886495
P27701	CD82	CD82 antigen (C33 antigen) (IA4) (Inducible membrane protein R2) (Metastasis suppressor Kangai-1) (Suppressor of tumorigenicity 6 protein) (Tetraspanin-27) (Tspan-27) (CD antigen CD82)	6.9e-05	8.52e-05	7.22e-05	0.000108	6.9e-05	0.000108	4.18e-05	6.32e-05	0.00013	4.2e-05	0.000101	3.33e-05	2.65e-05	6.73e-05	3.07e-05	4.42e-05	7.705e-05	2.25824e-05	5.9375e-05	3.7604e-05	1.29768	0.375939	0.273527	0.294437
P27797	CALR	Calreticulin (CRP55) (Calregulin) (Endoplasmic reticulum resident protein 60) (ERp60) (HACBP) (grp60)	0.000269	0.000365	0.000268	0.000239	0.000614	0.000329	0.000645	0.000223	0.000353	0.000501	0.000266	0.000405	0.000391	0.000497	0.000498	0.000385	0.000369	0.000167432	0.000412	8.32878e-05	0.895631	-0.159024	0.52598	0.423099
P27816	MAP4	Microtubule-associated protein 4 (MAP-4)	6.48e-05	6.28e-05	3.37e-05	4.43e-05	0.000178	8.8e-05	8.14e-05	6.71e-05	6.05e-05	0.000114	0.000115	4.77e-05	6.14e-05	7.49e-05	0.000116	0.000103	7.75125e-05	4.42911e-05	8.65625e-05	2.84278e-05	0.895451	-0.159313	0.634231	0.468709
P27824	CANX	Calnexin (IP90) (Major histocompatibility complex class I antigen-binding protein p88) (p90)	0.000464	0.00045	0.00045	0.000499	0.000537	0.000422	0.000568	0.00044	0.000463	0.000369	0.000406	0.000384	0.000389	0.00047	0.000457	0.000439	0.00047875	5.12159e-05	0.000422125	3.98154e-05	1.13414	0.181602	0.0270433	0.0770105
P28066	PSMA5	Proteasome subunit alpha type-5 (EC 3.4.25.1) (Macropain zeta chain) (Multicatalytic endopeptidase complex zeta chain) (Proteasome zeta chain)	6.33e-05	7.86e-05	4.44e-05	4.62e-05	8.89e-05	7.65e-05	9.97e-05	5.1e-05	5.36e-05	8.11e-05	9.77e-05	7.99e-05	0.000105	9.43e-05	0.000104	7.71e-05	6.8575e-05	2.05876e-05	8.65875e-05	1.72304e-05	0.791973	-0.336476	0.0785498	0.144058
P28070	PSMB4	Proteasome subunit beta type-4 (EC 3.4.25.1) (26 kDa prosomal protein) (HsBPROS26) (PROS-26) (Macropain beta chain) (Multicatalytic endopeptidase complex beta chain) (Proteasome beta chain) (Proteasome chain 3) (HsN3)	6.62e-05	5.43e-05	5.5e-05	5.16e-05	0.00011	6.05e-05	8.21e-05	4.87e-05	5.45e-05	3.18e-05	5.9e-05	6.68e-05	7.88e-05	6.15e-05	6.6e-05	8.53e-05	6.605e-05	2.06675e-05	6.29625e-05	1.61877e-05	1.04904	0.0690657	0.74433	0.504136
P28074	PSMB5	Proteasome subunit beta type-5 (EC 3.4.25.1) (Macropain epsilon chain) (Multicatalytic endopeptidase complex epsilon chain) (Proteasome chain 6) (Proteasome epsilon chain) (Proteasome subunit MB1) (Proteasome subunit X)	4.26e-05	3.87e-05	3.85e-05	3.79e-05	4.87e-05	3.14e-05	4.32e-05	3.88e-05	2.42e-05	5.3e-05	3.06e-05	4.82e-05	3.89e-05	3.66e-05	3.49e-05	2.4e-05	3.9975e-05	5.02046e-06	3.63e-05	1.04163e-05	1.10124	0.139128	0.383888	0.35197
P28161	GSTM2	Glutathione S-transferase Mu 2 (EC 2.5.1.18) (GST class-mu 2) (GSTM2-2)	0.000302	0.000326	0.000118	0.000223	0.000211	0.000336	0.000688	0.000166	0.000188	0.000134	0.000242	0.000214	0.000217	0.000216	0.000249	0.000246	0.00029625	0.000176205	0.00021325	3.80179e-05	1.38921	0.474269	0.213819	0.253416
P28289	TMOD1	Tropomodulin-1 (Erythrocyte tropomodulin) (E-Tmod)	1.88e-05	1.86e-05	2.87e-05	3.34e-05	2.51e-05	1.55e-05	3.46e-05	1.83e-05	8.12e-06	2.47e-06	6.15e-06	1.02e-05	1.71e-05	1.03e-05	2.11e-05	1.73e-05	2.4125e-05	7.41461e-06	1.15925e-05	6.34496e-06	2.08109	1.05734	0.00271847	0.02562
P28331	NDUFS1	NADH-ubiquinone oxidoreductase 75 kDa subunit, mitochondrial (EC 1.6.5.3) (EC 1.6.99.3) (Complex I-75kD) (CI-75kD)	0.000503	0.000388	0.000641	0.000495	0.00044	0.000559	0.000372	0.000267	0.0006	0.000398	0.000477	0.000649	0.000575	0.00054	0.000502	0.000643	0.000458125	0.000117221	0.000548	8.65035e-05	0.835995	-0.258435	0.1029	0.16897
P28482	MAPK1	Mitogen-activated protein kinase 1 (MAP kinase 1) (MAPK 1) (EC 2.7.11.24) (ERT1) (Extracellular signal-regulated kinase 2) (ERK-2) (MAP kinase isoform p42) (p42-MAPK) (Mitogen-activated protein kinase 2) (MAP kinase 2) (MAPK 2)	0.000349	0.000474	0.000442	0.000495	0.000394	0.00031	0.000499	0.000337	0.000277	0.000217	0.000301	0.000336	0.000407	0.00029	0.000359	0.000319	0.0004125	7.51399e-05	0.00031325	5.6948e-05	1.31684	0.39708	0.00998759	0.0442422
P28838	LAP3	Cytosol aminopeptidase (EC 3.4.11.1) (Leucine aminopeptidase 3) (LAP-3) (Leucyl aminopeptidase) (Peptidase S) (Proline aminopeptidase) (EC 3.4.11.5) (Prolyl aminopeptidase)	8.46e-05	0.000123	2.12e-05	6.66e-05	6.16e-05	0.000101	8.86e-05	9.13e-05	6.18e-05	0.000109	0.000101	8.32e-05	7.54e-05	6.54e-05	5.42e-05	6.62e-05	7.97375e-05	3.04439e-05	7.7025e-05	1.94315e-05	1.03522	0.0499316	0.834837	0.539821
P29144	TPP2	Tripeptidyl-peptidase 2 (TPP-2) (EC 3.4.14.10) (Tripeptidyl aminopeptidase) (Tripeptidyl-peptidase II) (TPP-II)	1.97e-05	1.2e-05	1.98e-05	1.47e-05	1.87e-05	1.62e-05	1.35e-05	1.26e-05	2.51e-05	1.76e-05	1.94e-05	9.7e-06	2.49e-05	1.64e-05	1.14e-05	1.78e-05	1.59e-05	3.18209e-06	1.77875e-05	5.53984e-06	0.893886	-0.161837	0.417391	0.371207
P29218	IMPA1	Inositol monophosphatase 1 (IMP 1) (IMPase 1) (EC 3.1.3.25) (D-galactose 1-phosphate phosphatase) (EC 3.1.3.94) (Inositol-1(or 4)-monophosphatase 1) (Lithium-sensitive myo-inositol monophosphatase A1)	0.000175	0.000214	0.000177	0.000176	0.000183	0.000128	0.000207	0.000159	0.000108	0.00016	0.000154	0.000167	0.000185	0.00015	0.000143	0.000151	0.000177375	2.68165e-05	0.00015225	2.20503e-05	1.16502	0.22036	0.0599197	0.120901
P29401	TKT	Transketolase (TK) (EC 2.2.1.1)	0.000486	0.000624	0.000452	0.000521	0.000587	0.000731	0.000795	0.000528	0.000429	0.000734	0.00065	0.000617	0.000561	0.000564	0.000514	0.000375	0.0005905	0.000120436	0.0005555	0.000116485	1.06301	0.0881501	0.564051	0.4365
P29692	EEF1D	Elongation factor 1-delta (EF-1-delta) (Antigen NY-CO-4)	5.1e-05	4.65e-05	4.92e-05	2.55e-05	6.63e-05	4.9e-05	6.8e-05	4.05e-05	5.59e-05	6.36e-05	7.97e-05	8.63e-05	8.64e-05	0.000445	3.9e-05	5.45e-05	4.95e-05	1.35914e-05	0.0001138	0.000134879	0.434974	-1.201	0.201089	0.244985
P29966	MARCKS	Myristoylated alanine-rich C-kinase substrate (MARCKS) (Protein kinase C substrate, 80 kDa protein, light chain) (80K-L protein) (PKCSL)	0.000697	0.00111	0.000743	0.00131	0.00156	0.000427	0.000905	0.000802	0.000624	0.000833	0.00111	0.00109	0.00125	0.00113	0.00102	0.00101	0.00094425	0.00036476	0.00100837	0.000195961	0.936408	-0.0947915	0.668048	0.482006
P29972	AQP1	Aquaporin-1 (AQP-1) (Aquaporin-CHIP) (Urine water channel) (Water channel protein for red blood cells and kidney proximal tubule)	9.24e-05	0.000182	7.89e-05	0.000134	8.06e-05	9.7e-05	4.61e-05	9.2e-05	6.79e-05	0.000274	0.000163	3.62e-05	6.03e-05	5.13e-05	0.000106	3.69e-05	0.000100375	4.09467e-05	9.945e-05	8.22095e-05	1.0093	0.0133567	0.977676	0.584481
P29992	GNA11	Guanine nucleotide-binding protein subunit alpha-11 (G alpha-11) (G-protein subunit alpha-11) (Guanine nucleotide-binding protein G(y) subunit alpha)	0.000171	0.000208	0.000157	0.000142	0.00011	0.00024	0.000201	0.000139	0.000139	0.000243	0.000221	0.000126	0.000166	0.000175	0.000203	0.000879	0.000171	4.27818e-05	0.000269	0.000249637	0.635688	-0.65361	0.292251	0.305781
P30038	ALDH4A1	Delta-1-pyrroline-5-carboxylate dehydrogenase, mitochondrial (P5C dehydrogenase) (EC 1.2.1.88) (Aldehyde dehydrogenase family 4 member A1) (L-glutamate gamma-semialdehyde dehydrogenase)	9.21e-05	0.000108	0.000144	0.000195	0.000172	0.000163	0.00019	0.000117	0.000171	0.000209	9.59e-05	0.000156	0.000126	0.000115	0.000136	0.000146	0.000147637	3.86833e-05	0.000144363	3.51396e-05	1.02269	0.0323632	0.861853	0.548396
P30040	ERP29	Endoplasmic reticulum resident protein 29 (ERp29) (Endoplasmic reticulum resident protein 28) (ERp28) (Endoplasmic reticulum resident protein 31) (ERp31)	3.98e-05	2.62e-05	4.1e-05	2.49e-05	3.89e-05	3.94e-05	3.28e-05	1.53e-05	7.85e-05	2.8e-05	3.35e-05	2.29e-05	4.63e-05	3.42e-05	4.57e-05	5.42e-05	3.22875e-05	9.31304e-06	4.29125e-05	1.77302e-05	0.752403	-0.410422	0.155683	0.212758
P30041	PRDX6	Peroxiredoxin-6 (EC 1.11.1.15) (1-Cys peroxiredoxin) (1-Cys PRX) (24 kDa protein) (Acidic calcium-independent phospholipase A2) (aiPLA2) (EC 3.1.1.-) (Antioxidant protein 2) (Liver 2D page spot 40) (Non-selenium glutathione peroxidase) (NSGPx) (EC 1.11.1.9) (Red blood cells page spot 12)	0.00111	0.00172	0.000718	0.00139	0.001	0.0017	0.00312	0.00096	0.00093	0.000762	0.000905	0.00084	0.000779	0.000834	0.00102	0.000813	0.00146475	0.000757834	0.000860375	8.61675e-05	1.70246	0.767617	0.0417374	0.0991283
P30042	C21orf33	ES1 protein homolog, mitochondrial (Protein GT335) (Protein KNP-I)	0.000326	0.00024	0.000288	0.000333	0.000309	0.000286	0.000317	0.000232	0.000105	0.000223	0.000272	0.000286	0.000291	0.000242	0.000308	0.000347	0.000291375	3.79922e-05	0.00025925	7.30631e-05	1.12392	0.168533	0.288472	0.302923
P30043	BLVRB	Flavin reductase (NADPH) (FR) (EC 1.5.1.30) (Biliverdin reductase B) (BVR-B) (EC 1.3.1.24) (Biliverdin-IX beta-reductase) (Green heme-binding protein) (GHBP) (NADPH-dependent diaphorase) (NADPH-flavin reductase) (FLR)	6.03e-05	9.99e-05	7.32e-05	8.97e-05	2.52e-05	3.49e-05	0.000142	0.000145	7.18e-05	0.000105	5.4e-05	3.38e-05	4.99e-05	5.99e-05	9.89e-05	5.65e-05	8.3775e-05	4.45878e-05	6.6225e-05	2.4507e-05	1.26501	0.339144	0.345806	0.331514
P30044	PRDX5	Peroxiredoxin-5, mitochondrial (EC 1.11.1.15) (Alu corepressor 1) (Antioxidant enzyme B166) (AOEB166) (Liver tissue 2D-page spot 71B) (PLP) (Peroxiredoxin V) (Prx-V) (Peroxisomal antioxidant enzyme) (TPx type VI) (Thioredoxin peroxidase PMP20) (Thioredoxin reductase)	0.000873	0.000736	0.000794	0.000969	0.000879	0.000682	0.000982	0.000816	0.000686	0.000983	0.000649	0.000959	0.000722	0.000605	0.000781	0.000762	0.000841375	0.000105473	0.000768375	0.000137571	1.09501	0.130938	0.253422	0.281455
P30048	PRDX3	Thioredoxin-dependent peroxide reductase, mitochondrial (EC 1.11.1.15) (Antioxidant protein 1) (AOP-1) (HBC189) (Peroxiredoxin III) (Prx-III) (Peroxiredoxin-3) (Protein MER5 homolog)	0.000492	0.000599	0.000443	0.000619	0.000591	0.000554	0.000586	0.000431	0.000636	0.000356	0.000361	0.000603	0.000599	0.000555	0.000714	0.000677	0.000539375	7.38975e-05	0.000562625	0.000135086	0.958676	-0.060885	0.675815	0.482611
P30049	ATP5D	ATP synthase subunit delta, mitochondrial (F-ATPase delta subunit)	0.000165	0.00019	0.000213	0.000132	0.000189	9.92e-05	0.000191	0.000125	0.000173	0.000203	0.000256	0.000656	0.000253	0.000304	0.000235	0.000281	0.000163025	3.99436e-05	0.000295125	0.000151578	0.552393	-0.856233	0.0318531	0.0850511
P30050	RPL12	60S ribosomal protein L12	1.88e-05	3.51e-05	3.48e-05	8.89e-06	4.18e-05	4.22e-05	5.16e-05	3.85e-05	5.68e-05	1.23e-05	4.48e-05	5.71e-05	4.63e-05	5.98e-05	5.59e-05	5.97e-05	3.39612e-05	1.37398e-05	4.90875e-05	1.59327e-05	0.691851	-0.531466	0.061405	0.122192
P30084	ECHS1	Enoyl-CoA hydratase, mitochondrial (EC 4.2.1.17) (Enoyl-CoA hydratase 1) (Short-chain enoyl-CoA hydratase) (SCEH)	0.000203	0.000207	0.000294	0.000225	0.000355	0.000221	0.000217	0.000211	0.000201	0.000119	0.00014	0.00022	0.000296	0.000217	0.000233	0.000463	0.000241625	5.4161e-05	0.000236125	0.000106828	1.02329	0.0332189	0.898507	0.561218
P30085	CMPK1	UMP-CMP kinase (EC 2.7.4.14) (Deoxycytidylate kinase) (CK) (dCMP kinase) (Nucleoside-diphosphate kinase) (EC 2.7.4.6) (Uridine monophosphate/cytidine monophosphate kinase) (UMP/CMP kinase) (UMP/CMPK)	4.51e-05	7.97e-05	9.16e-05	0.000119	8.95e-05	8.32e-05	0.000111	7.43e-05	9.36e-05	5.38e-05	9.56e-05	9.63e-05	8.12e-05	7.37e-05	4.81e-05	6.24e-05	8.6675e-05	2.27131e-05	7.55875e-05	1.92472e-05	1.14668	0.197468	0.310016	0.313456
P30086	PEBP1	Phosphatidylethanolamine-binding protein 1 (PEBP-1) (HCNPpp) (Neuropolypeptide h3) (Prostatic-binding protein) (Raf kinase inhibitor protein) (RKIP) [Cleaved into: Hippocampal cholinergic neurostimulating peptide (HCNP)]	0.00423	0.00455	0.00429	0.00553	0.00468	0.00434	0.00504	0.00371	0.00353	0.00265	0.00222	0.00314	0.00314	0.00319	0.00319	0.00332	0.00454625	0.000552525	0.0030475	0.00041534	1.4918	0.577051	2.59376e-05	0.00656685
P30101	PDIA3	Protein disulfide-isomerase A3 (EC 5.3.4.1) (58 kDa glucose-regulated protein) (58 kDa microsomal protein) (p58) (Disulfide isomerase ER-60) (Endoplasmic reticulum resident protein 57) (ER protein 57) (ERp57) (Endoplasmic reticulum resident protein 60) (ER protein 60) (ERp60)	0.000229	0.000259	0.000248	0.000365	0.00023	0.000222	0.000348	0.000202	0.000192	0.000179	0.000163	0.000208	0.000205	0.000195	0.000184	0.000235	0.000262875	6.03761e-05	0.000195125	2.16428e-05	1.34721	0.429978	0.00978691	0.0438573
P30153	PPP2R1A	Serine/threonine-protein phosphatase 2A 65 kDa regulatory subunit A alpha isoform (Medium tumor antigen-associated 61 kDa protein) (PP2A subunit A isoform PR65-alpha) (PP2A subunit A isoform R1-alpha)	0.000547	0.000569	0.000749	0.000743	0.000818	0.000615	0.000637	0.000595	0.000715	0.000351	0.000524	0.000429	0.000662	0.000547	0.000612	0.000689	0.000659125	9.82685e-05	0.000566125	0.000128608	1.16427	0.219431	0.126414	0.187362
P30405	PPIF	Peptidyl-prolyl cis-trans isomerase F, mitochondrial (PPIase F) (EC 5.2.1.8) (Cyclophilin D) (CyP-D) (CypD) (Cyclophilin F) (Mitochondrial cyclophilin) (CyP-M) (Rotamase F)	9.77e-05	4.64e-05	0.000113	6.16e-05	0.000129	9.67e-05	6.14e-05	8.2e-05	9.5e-05	2.34e-05	3.66e-05	4.81e-05	9.37e-05	3.95e-05	6.29e-05	7.27e-05	8.5975e-05	2.83197e-05	5.89875e-05	2.6649e-05	1.45751	0.543508	0.0698375	0.132801
P30419	NMT1	Glycylpeptide N-tetradecanoyltransferase 1 (EC 2.3.1.97) (Myristoyl-CoA:protein N-myristoyltransferase 1) (NMT 1) (Type I N-myristoyltransferase) (Peptide N-myristoyltransferase 1)	1.66e-05	2.55e-05	2.91e-05	2.14e-05	3.86e-05	1.79e-05	3.12e-05	2.36e-05	4.61e-05	4.79e-06	2.41e-05	4.88e-05	1.24e-05	6.06e-05	5.59e-05	3.66e-05	2.54875e-05	7.31387e-06	3.61613e-05	2.04932e-05	0.704829	-0.504655	0.186994	0.236281
P30519	HMOX2	Heme oxygenase 2 (HO-2) (EC 1.14.14.18)	4.64e-05	5.23e-05	5.63e-05	7.54e-05	7.39e-05	8.05e-05	6.33e-05	6.61e-05	6.91e-05	2.02e-05	6.56e-05	6.24e-05	6.86e-05	6.51e-05	5.55e-05	6.82e-05	6.4275e-05	1.20146e-05	5.93375e-05	1.64226e-05	1.08321	0.115314	0.503723	0.41333
P30520	ADSS	Adenylosuccinate synthetase isozyme 2 (AMPSase 2) (AdSS 2) (EC 6.3.4.4) (Adenylosuccinate synthetase, acidic isozyme) (Adenylosuccinate synthetase, liver isozyme) (L-type adenylosuccinate synthetase) (IMP--aspartate ligase 2)	3.29e-05	0.000152	3.27e-05	3.4e-05	0.000175	2.19e-05	2.13e-05	0.00014	3.82e-05	4.05e-05	3.98e-05	3.93e-05	4.4e-05	3.74e-05	2.92e-05	3.33e-05	7.6225e-05	6.66419e-05	3.77125e-05	4.57398e-06	2.02121	1.01522	0.125234	0.187066
P30531	SLC6A1	Sodium- and chloride-dependent GABA transporter 1 (GAT-1) (Solute carrier family 6 member 1)	9.61e-05	0.000107	8.41e-05	4.08e-05	5.98e-05	8.21e-05	0.000131	7.28e-05	0.000115	7.56e-05	7.01e-05	0.000122	0.00016	0.000168	0.000152	9.66e-05	8.42125e-05	2.79412e-05	0.000119912	3.77319e-05	0.702283	-0.509876	0.0494582	0.108504
P30622	CLIP1	CAP-Gly domain-containing linker protein 1 (Cytoplasmic linker protein 1) (Cytoplasmic linker protein 170 alpha-2) (CLIP-170) (Reed-Sternberg intermediate filament-associated protein) (Restin)	5.03e-06	1.99e-05	1.94e-06	8.88e-06	2.07e-05	2.05e-05	2.01e-05	1.77e-05	3.6e-05	3.42e-05	1.28e-05	3.85e-06	8.4e-06	4.56e-06	3.05e-05	6.49e-06	1.43437e-05	7.78298e-06	1.71e-05	1.39834e-05	0.838816	-0.253574	0.633701	0.468709
P30626	SRI	Sorcin (22 kDa protein) (CP-22) (CP22) (V19)	0.000113	0.000378	0.000247	0.000184	0.0003	0.000259	0.000349	0.000219	0.00025	0.000358	0.000417	0.000451	0.000241	0.000374	0.000288	0.000317	0.000256125	8.66527e-05	0.000337	7.63376e-05	0.760015	-0.395901	0.0676078	0.130159
P31040	SDHA	Succinate dehydrogenase [ubiquinone] flavoprotein subunit, mitochondrial (EC 1.3.5.1) (Flavoprotein subunit of complex II) (Fp)	0.000102	0.000115	0.000144	0.000137	0.000223	0.000128	0.000161	0.000132	0.000166	0.000186	0.000142	0.000254	0.000254	0.000229	0.000193	0.000236	0.00014275	3.69778e-05	0.0002075	4.1891e-05	0.687952	-0.539621	0.00550233	0.0329614
P31146	CORO1A	Coronin-1A (Coronin-like protein A) (Clipin-A) (Coronin-like protein p57) (Tryptophan aspartate-containing coat protein) (TACO)	0.000104	0.000116	0.000218	0.00018	0.000102	0.000102	0.00013	0.00013	0.00012	8.42e-05	0.000135	0.000157	0.000188	0.000159	0.00017	0.000257	0.00013525	4.2196e-05	0.000158775	5.10765e-05	0.851834	-0.231355	0.332263	0.323085
P31150	GDI1	Rab GDP dissociation inhibitor alpha (Rab GDI alpha) (Guanosine diphosphate dissociation inhibitor 1) (GDI-1) (Oligophrenin-2) (Protein XAP-4)	0.00142	0.00137	0.00158	0.00143	0.0018	0.00166	0.0015	0.00142	0.00131	0.00157	0.00125	0.0012	0.00145	0.00135	0.00127	0.00132	0.0015225	0.000147624	0.00134	0.000118924	1.13619	0.184209	0.0164968	0.0589458
P31153	MAT2A	S-adenosylmethionine synthase isoform type-2 (AdoMet synthase 2) (EC 2.5.1.6) (Methionine adenosyltransferase 2) (MAT 2) (Methionine adenosyltransferase II) (MAT-II)	9.69e-05	9.46e-05	6.78e-05	5.46e-05	2.72e-05	0.000142	0.000108	9.1e-05	9.76e-05	8.94e-05	0.000126	0.000138	8.45e-05	7.54e-05	8.86e-05	9.21e-05	8.52625e-05	3.50674e-05	9.895e-05	2.16038e-05	0.861673	-0.214788	0.363185	0.34209
P31323	PRKAR2B	cAMP-dependent protein kinase type II-beta regulatory subunit	0.000141	0.00015	0.000192	0.000224	0.000211	0.000154	0.000223	0.000175	0.000153	5.66e-05	8.02e-05	0.000153	0.000196	0.000129	0.000171	0.000222	0.00018375	3.35932e-05	0.0001451	5.55537e-05	1.26637	0.340697	0.11436	0.179599
P31689	DNAJA1	DnaJ homolog subfamily A member 1 (DnaJ protein homolog 2) (HSDJ) (Heat shock 40 kDa protein 4) (Heat shock protein J2) (HSJ-2) (Human DnaJ protein 2) (hDj-2)	5.21e-05	6.41e-05	6.98e-05	2.89e-05	4.53e-05	5.82e-05	7.79e-05	5.68e-05	3.65e-05	4.55e-05	3.52e-05	1.92e-05	4.6e-05	3.76e-05	3.15e-05	4.51e-05	5.66375e-05	1.5128e-05	3.7075e-05	9.02184e-06	1.52765	0.611311	0.00721496	0.0384406
P31930	UQCRC1	Cytochrome b-c1 complex subunit 1, mitochondrial (Complex III subunit 1) (Core protein I) (Ubiquinol-cytochrome-c reductase complex core protein 1)	0.000305	0.000361	0.000249	0.00029	0.000216	0.000276	0.000363	0.000263	0.000538	0.000437	0.000313	0.000672	0.000523	0.000656	0.000512	0.000608	0.000290375	5.16525e-05	0.000532375	0.000118475	0.545433	-0.874526	0.00011299	0.00816462
P31937	HIBADH	3-hydroxyisobutyrate dehydrogenase, mitochondrial (HIBADH) (EC 1.1.1.31)	3.7e-05	3.93e-05	4.46e-05	6.43e-05	5.7e-05	4.58e-05	7.39e-05	3.72e-05	3.86e-05	5.41e-05	3.34e-05	7.51e-05	2.71e-05	3.63e-05	2.96e-05	3.92e-05	4.98875e-05	1.37255e-05	4.1675e-05	1.57788e-05	1.19706	0.259496	0.285406	0.301071
P31939	ATIC	Bifunctional purine biosynthesis protein PURH [Cleaved into: Bifunctional purine biosynthesis protein PURH, N-terminally processed] [Includes: Phosphoribosylaminoimidazolecarboxamide formyltransferase (EC 2.1.2.3) (5-aminoimidazole-4-carboxamide ribonucleotide formyltransferase) (AICAR transformylase); IMP cyclohydrolase (EC 3.5.4.10) (ATIC) (IMP synthase) (Inosinicase)]	6.14e-05	0.00011	0.000103	0.000123	0.000131	8.08e-05	0.000113	8.73e-05	6.95e-05	4.01e-05	8.87e-05	5.99e-05	9.09e-05	6.44e-05	7.19e-05	9.14e-05	0.000101188	2.32275e-05	7.21e-05	1.78902e-05	1.40343	0.48896	0.01401	0.053679
P31942	HNRNPH3	Heterogeneous nuclear ribonucleoprotein H3 (hnRNP H3) (Heterogeneous nuclear ribonucleoprotein 2H9) (hnRNP 2H9)	3.3e-05	6.17e-05	4.09e-05	4.79e-05	3.38e-05	5.22e-05	6.07e-05	4.81e-05	4.9e-05	2.09e-05	4.92e-05	5.29e-05	4.01e-05	4.46e-05	4.37e-05	3.52e-05	4.72875e-05	1.0952e-05	4.195e-05	1.01724e-05	1.12723	0.172788	0.329637	0.322412
P31946	YWHAB	14-3-3 protein beta/alpha (Protein 1054) (Protein kinase C inhibitor protein 1) (KCIP-1) [Cleaved into: 14-3-3 protein beta/alpha, N-terminally processed]	0.00356	0.00348	0.00381	0.00407	0.00363	0.00413	0.00445	0.00405	0.004	0.00203	0.00428	0.00492	0.0049	0.0048	0.00416	0.0049	0.0038975	0.000333756	0.00424875	0.000970735	0.917329	-0.124489	0.349553	0.333447
P31948	STIP1	Stress-induced-phosphoprotein 1 (STI1) (Hsc70/Hsp90-organizing protein) (Hop) (Renal carcinoma antigen NY-REN-11) (Transformation-sensitive protein IEF SSP 3521)	0.000182	0.000213	0.000199	0.000204	0.000303	0.000215	0.000152	0.000122	0.000163	0.000132	0.000142	0.000167	0.00017	0.000152	0.000202	0.00021	0.00019875	5.30761e-05	0.00016725	2.71859e-05	1.18834	0.248949	0.157356	0.21353
P32004	L1CAM	Neural cell adhesion molecule L1 (N-CAM-L1) (NCAM-L1) (CD antigen CD171)	0.000165	0.000152	0.000181	0.000231	0.000198	0.000147	0.000156	0.000168	0.00015	5.75e-05	9.03e-05	0.000167	0.000171	0.000199	0.00016	0.000222	0.00017475	2.80904e-05	0.0001521	5.41164e-05	1.14892	0.200272	0.311196	0.313456
P32119	PRDX2	Peroxiredoxin-2 (EC 1.11.1.15) (Natural killer cell-enhancing factor B) (NKEF-B) (PRP) (Thiol-specific antioxidant protein) (TSA) (Thioredoxin peroxidase 1) (Thioredoxin-dependent peroxide reductase 1)	0.00203	0.00187	0.00196	0.00184	0.00159	0.00236	0.00253	0.00201	0.002	0.00269	0.00206	0.00263	0.00164	0.0023	0.00249	0.00184	0.00202375	0.000297414	0.00220625	0.000382022	0.91728	-0.124565	0.304383	0.311802
P32418	SLC8A1	Sodium/calcium exchanger 1 (Na(+)/Ca(2+)-exchange protein 1) (Solute carrier family 8 member 1)	2.88e-05	2.71e-05	3.29e-05	2.93e-05	3.45e-05	2e-06	4.01e-06	1.6e-05	1.44e-05	1.84e-05	1.02e-05	2.12e-05	2.03e-05	1.93e-05	3.08e-05	3.55e-05	2.18263e-05	1.2873e-05	2.12625e-05	8.24724e-06	1.02651	0.037753	0.918413	0.567216
P32969	RPL9	60S ribosomal protein L9	5.24e-05	9.04e-05	8.89e-05	0.000119	9.56e-05	9.65e-05	0.000118	6.38e-05	4.34e-05	2.41e-05	5.43e-05	5.81e-05	5.73e-05	5.53e-05	5.52e-05	7.36e-05	9.0575e-05	2.32917e-05	5.26625e-05	1.41781e-05	1.71991	0.782337	0.00150227	0.023512
P33176	KIF5B	Kinesin-1 heavy chain (Conventional kinesin heavy chain) (Ubiquitous kinesin heavy chain) (UKHC)	0.000146	5.45e-05	7.21e-05	0.000225	8.61e-05	9.07e-05	0.000265	6.14e-05	9.33e-05	0.000127	0.00015	8.38e-05	0.000149	0.000134	7.04e-05	0.000112	0.0001251	7.97713e-05	0.000114937	3.00677e-05	1.08842	0.122232	0.740988	0.503643
P33316	DUT	Deoxyuridine 5'-triphosphate nucleotidohydrolase, mitochondrial (dUTPase) (EC 3.6.1.23) (dUTP pyrophosphatase)	3.07e-05	2.38e-05	2.43e-05	2.9e-05	2.64e-05	1.91e-05	3.39e-05	1.99e-05	2.29e-05	1.09e-05	2.16e-05	2.8e-05	2.87e-05	2.69e-05	2.37e-05	2.65e-05	2.58875e-05	5.15625e-06	2.365e-05	5.7376e-06	1.09461	0.130415	0.425738	0.375167
P33402	GUCY1A2	Guanylate cyclase soluble subunit alpha-2 (GCS-alpha-2) (EC 4.6.1.2)	7.99e-06	7.73e-06	5.33e-06	8.65e-06	2.18e-05	1.04e-05	1.32e-05	8.03e-06	8.59e-06	5.79e-06	9.77e-06	1.59e-05	1.5e-05	1.87e-05	1.59e-05	1.73e-05	1.03912e-05	5.14255e-06	1.33688e-05	4.6687e-06	0.777279	-0.363495	0.245386	0.276319
P34913	EPHX2	Bifunctional epoxide hydrolase 2 [Includes: Cytosolic epoxide hydrolase 2 (CEH) (EC 3.3.2.10) (Epoxide hydratase) (Soluble epoxide hydrolase) (SEH); Lipid-phosphate phosphatase (EC 3.1.3.76)]	1.7e-05	2.36e-05	2.53e-05	2e-05	3.25e-05	3.28e-05	2.53e-05	1.67e-05	1.6e-05	2.25e-05	2.38e-05	1.69e-05	3.22e-05	1.41e-05	2.04e-05	1.04e-05	2.415e-05	6.22598e-06	1.95375e-05	6.76713e-06	1.23608	0.305777	0.177849	0.230258
P34932	HSPA4	Heat shock 70 kDa protein 4 (HSP70RY) (Heat shock 70-related protein APG-2)	0.000147	0.000159	0.000211	0.000232	0.000158	0.000187	0.000168	0.000137	0.000167	0.000254	0.000188	0.000205	0.000207	0.000188	0.000174	0.000195	0.000174875	3.27564e-05	0.00019725	2.67462e-05	0.886565	-0.173701	0.156719	0.213417
P34949	MPI	Mannose-6-phosphate isomerase (EC 5.3.1.8) (Phosphohexomutase) (Phosphomannose isomerase) (PMI)	5.48e-05	0.000118	9.18e-05	0.000154	0.000108	6.57e-05	0.00017	6.77e-05	3.3e-05	2.4e-05	0.00013	0.000118	5.06e-05	3.69e-05	3.36e-05	9.4e-05	0.00010375	4.21249e-05	6.50125e-05	4.23639e-05	1.59585	0.674322	0.0880006	0.155095
P35080	PFN2	Profilin-2 (Profilin II)	0.000234	0.000219	0.000238	0.000206	0.000287	0.000326	0.000301	0.000206	0.000274	0.000249	0.000254	0.000324	0.000322	0.000341	0.000344	0.000311	0.000252125	4.62028e-05	0.000302375	3.80711e-05	0.833816	-0.2622	0.0324397	0.0858245
P35221	CTNNA1	Catenin alpha-1 (Alpha E-catenin) (Cadherin-associated protein) (Renal carcinoma antigen NY-REN-13)	9.34e-05	0.000125	9.4e-05	0.000106	0.000107	6.91e-05	0.000151	7.48e-05	5.68e-05	2.57e-05	4.46e-05	7.35e-05	7.12e-05	0.000103	6.92e-05	0.000103	0.000102537	2.65354e-05	6.8375e-05	2.66005e-05	1.49963	0.584611	0.0221637	0.069822
P35222	CTNNB1	Catenin beta-1 (Beta-catenin)	0.000136	0.00017	0.000154	0.000156	0.000207	0.00015	0.000217	0.000119	0.00011	7.32e-05	0.000152	0.000182	0.000235	0.000183	0.00018	0.000199	0.000163625	3.35131e-05	0.000164275	5.14241e-05	0.996043	-0.00571975	0.976528	0.584481
P35232	PHB	Prohibitin	0.000285	0.00021	0.000408	0.000279	0.000204	0.000295	0.000255	0.000243	0.000284	0.000295	0.000184	0.000364	0.000264	0.000286	0.00035	0.000236	0.000272375	6.41871e-05	0.000282875	5.80331e-05	0.962881	-0.0545704	0.736542	0.502266
P35237	SERPINB6	Serpin B6 (Cytoplasmic antiproteinase) (CAP) (Peptidase inhibitor 6) (PI-6) (Placental thrombin inhibitor)	8.5e-05	0.000134	8.75e-05	0.000116	0.000117	0.000116	0.000196	8.04e-05	5.6e-05	7.83e-05	6.68e-05	5.38e-05	7.02e-05	5.61e-05	6.69e-05	6.39e-05	0.000116488	3.73472e-05	6.4e-05	8.36353e-06	1.82012	0.864031	0.00166945	0.0235383
P35241	RDX	Radixin	0.000324	0.000456	0.000244	0.000534	0.000382	0.000365	0.000652	0.000275	0.000155	0.000173	0.00032	0.00023	0.000192	0.000208	0.000231	0.000239	0.000404	0.000137193	0.0002185	5.06049e-05	1.84897	0.886722	0.00296816	0.0258019
P35268	RPL22	60S ribosomal protein L22 (EBER-associated protein) (EAP) (Epstein-Barr virus small RNA-associated protein) (Heparin-binding protein HBp15)	8.69e-05	6.84e-05	7.48e-05	6.5e-05	2.94e-05	0.000111	8.77e-05	7.97e-05	0.0001	7.82e-05	0.000105	0.000124	9.15e-05	0.000135	0.000113	9.44e-05	7.53625e-05	2.34304e-05	0.000105138	1.83719e-05	0.716799	-0.480359	0.0134067	0.0521893
P35270	SPR	Sepiapterin reductase (SPR) (EC 1.1.1.153)	2.33e-05	2.54e-05	2.19e-05	4.34e-05	3.99e-05	2.32e-05	2.84e-05	2.04e-05	2.08e-05	1.53e-05	1.74e-05	2.71e-05	1.47e-05	1.84e-05	2.95e-05	2.47e-05	2.82375e-05	8.66305e-06	2.09875e-05	5.54319e-06	1.34544	0.428082	0.0660246	0.12851
P35498	SCN1A	Sodium channel protein type 1 subunit alpha (Sodium channel protein brain I subunit alpha) (Sodium channel protein type I subunit alpha) (Voltage-gated sodium channel subunit alpha Nav1.1)	6.06e-05	2.93e-05	6.54e-05	7.18e-05	3.58e-05	2.98e-05	7.67e-05	4.37e-05	5.54e-05	1.84e-05	2.06e-05	6.66e-05	8.09e-05	5.59e-05	4.44e-05	5.88e-05	5.16375e-05	1.92504e-05	5.0125e-05	2.16e-05	1.03017	0.0428888	0.884564	0.556719
P35527	KRT9	Keratin, type I cytoskeletal 9 (Cytokeratin-9) (CK-9) (Keratin-9) (K9)	4.25e-05	6.22e-05	3.35e-05	3.01e-05	2.16e-05	1.78e-05	6.23e-05	2.87e-05	3.73e-05	2.7e-05	2.71e-05	2.05e-05	2.59e-05	2.94e-05	2.73e-05	3.4e-05	3.73375e-05	1.70672e-05	2.85625e-05	5.13919e-06	1.30722	0.386503	0.185505	0.235684
P35573	AGL	Glycogen debranching enzyme (Glycogen debrancher) [Includes: 4-alpha-glucanotransferase (EC 2.4.1.25) (Oligo-1,4-1,4-glucantransferase); Amylo-alpha-1,6-glucosidase (Amylo-1,6-glucosidase) (EC 3.2.1.33) (Dextrin 6-alpha-D-glucosidase)]	2.89e-05	1.58e-05	4.18e-05	4.75e-05	2.81e-05	3.09e-05	3.62e-05	2.54e-05	3.36e-05	4.75e-05	2.8e-05	3.65e-05	2.64e-05	2.44e-05	2.7e-05	2.83e-05	3.1825e-05	9.89744e-06	3.14625e-05	7.60224e-06	1.01152	0.0165272	0.935686	0.572433
P35579	MYH9	Myosin-9 (Cellular myosin heavy chain, type A) (Myosin heavy chain 9) (Myosin heavy chain, non-muscle IIa) (Non-muscle myosin heavy chain A) (NMMHC-A) (Non-muscle myosin heavy chain IIa) (NMMHC II-a) (NMMHC-IIA)	0.000241	0.000174	0.000156	0.000148	0.000187	0.000138	0.000233	0.000162	0.00017	0.000141	0.000127	0.000123	0.000144	0.000105	0.000169	0.000174	0.000179875	3.83646e-05	0.000144125	2.52442e-05	1.24805	0.319674	0.044951	0.10111
P35580	MYH10	Myosin-10 (Cellular myosin heavy chain, type B) (Myosin heavy chain 10) (Myosin heavy chain, non-muscle IIb) (Non-muscle myosin heavy chain B) (NMMHC-B) (Non-muscle myosin heavy chain IIb) (NMMHC II-b) (NMMHC-IIB)	0.000229	0.000138	0.000246	0.000146	0.000149	0.000124	0.000178	0.000137	0.000168	0.000146	0.000115	9.64e-05	0.000124	0.000121	0.000175	0.000142	0.000168375	4.55849e-05	0.000135925	2.68837e-05	1.23873	0.308867	0.104817	0.169593
P35606	COPB2	Coatomer subunit beta' (Beta'-coat protein) (Beta'-COP) (p102)	1.71e-05	1.97e-05	1.97e-05	2.78e-05	2.04e-05	2.21e-05	1.96e-05	1.7e-05	5.22e-06	1.59e-05	6.32e-06	1.02e-05	1.02e-05	1.08e-05	1.52e-05	1.46e-05	2.0425e-05	3.41666e-06	1.1055e-05	3.98599e-06	1.84758	0.885637	0.000177927	0.0102856
P35609	ACTN2	Alpha-actinin-2 (Alpha-actinin skeletal muscle isoform 2) (F-actin cross-linking protein)	0.000382	0.000247	0.000305	0.000537	0.000348	0.000191	0.000245	0.000277	0.000282	0.000377	0.000317	0.000463	0.000529	0.00043	0.000374	0.000384	0.0003165	0.000107762	0.0003945	7.88688e-05	0.802281	-0.31782	0.120762	0.183953
P35611	ADD1	Alpha-adducin (Erythrocyte adducin subunit alpha)	0.000457	0.000433	0.000515	0.000513	0.000727	0.000489	0.000597	0.000397	0.000286	0.000431	0.000309	0.000518	0.000553	0.000623	0.000567	0.000518	0.000516	0.000104439	0.000475625	0.000122684	1.08489	0.117547	0.490093	0.408819
P35612	ADD2	Beta-adducin (Erythrocyte adducin subunit beta)	0.000337	0.000239	0.000502	0.000302	0.000482	0.000327	0.000326	0.000304	0.000244	0.000279	0.00024	0.000382	0.000475	0.000424	0.000369	0.000346	0.000352375	9.14157e-05	0.000344875	8.50788e-05	1.02175	0.031038	0.867545	0.550211
P35613	BSG	Basigin (5F7) (Collagenase stimulatory factor) (Extracellular matrix metalloproteinase inducer) (EMMPRIN) (Leukocyte activation antigen M6) (OK blood group antigen) (Tumor cell-derived collagenase stimulatory factor) (TCSF) (CD antigen CD147)	0.000177	0.000178	0.000186	0.000131	0.000196	0.000107	0.000168	0.000133	0.000202	0.000137	0.000238	0.000181	0.000269	0.000199	0.000209	0.000197	0.0001595	3.16815e-05	0.000204	3.87335e-05	0.781863	-0.355013	0.024725	0.0725532
P35637	FUS	RNA-binding protein FUS (75 kDa DNA-pairing protein) (Oncogene FUS) (Oncogene TLS) (POMp75) (Translocated in liposarcoma protein)	6.09e-05	5.67e-05	7.52e-05	8.72e-05	7.34e-05	3.56e-05	5.24e-05	6.33e-05	5.82e-05	8.89e-05	7.55e-05	6.49e-05	6.27e-05	6.48e-05	8.73e-05	7.99e-05	6.30875e-05	1.58109e-05	7.2775e-05	1.1764e-05	0.866884	-0.206089	0.186125	0.235979
P35749	MYH11	Myosin-11 (Myosin heavy chain 11) (Myosin heavy chain, smooth muscle isoform) (SMMHC)	0.000323	0.000132	0.00062	0.000108	0.00017	0.000134	9.51e-05	0.000691	0.000581	9.4e-05	8e-05	8.1e-05	8.98e-05	9.4e-05	0.000937	0.000101	0.000284138	0.000240632	0.000257225	0.000324061	1.10463	0.143558	0.853123	0.544339
P35754	GLRX	Glutaredoxin-1 (Thioltransferase-1) (TTase-1)	0.000201	9.83e-05	0.000187	0.000178	0.000227	0.000207	0.000238	0.000172	0.00013	0.00027	4.71e-05	0.000111	4.75e-05	4.66e-05	9.14e-05	2.99e-05	0.000188537	4.30146e-05	9.66875e-05	7.85834e-05	1.94997	0.96345	0.011644	0.0483892
P35813	PPM1A	Protein phosphatase 1A (EC 3.1.3.16) (Protein phosphatase 2C isoform alpha) (PP2C-alpha) (Protein phosphatase IA)	4.14e-05	2.72e-05	3.03e-05	1.76e-05	6.62e-05	3.38e-05	3.89e-05	3.56e-05	1.12e-05	2.75e-05	2.78e-05	5.6e-05	5.47e-05	4.6e-05	3.52e-05	3.38e-05	3.6375e-05	1.41521e-05	3.6525e-05	1.51539e-05	0.995893	-0.00593703	0.983964	0.584892
P35908	KRT2	Keratin, type II cytoskeletal 2 epidermal (Cytokeratin-2e) (CK-2e) (Epithelial keratin-2e) (Keratin-2 epidermis) (Keratin-2e) (K2e) (Type-II keratin Kb2)	0.000124	0.00018	4.2e-05	0.000121	0.000162	7.77e-05	9.39e-05	0.000101	0.000115	0.000104	0.000102	0.000103	9.64e-05	4.05e-05	9.45e-05	9.63e-05	0.0001127	4.45135e-05	9.39625e-05	2.25501e-05	1.19941	0.262331	0.306174	0.311802
P35998	PSMC2	26S protease regulatory subunit 7 (26S proteasome AAA-ATPase subunit RPT1) (Proteasome 26S subunit ATPase 2) (Protein MSS1)	2.44e-05	4.15e-05	4.12e-05	4.47e-05	4.24e-05	3.58e-05	6e-05	3.49e-05	4.48e-05	3.69e-05	2.98e-05	2.2e-05	4.08e-05	3.78e-05	3.86e-05	4.52e-05	4.06125e-05	1.01105e-05	3.69875e-05	7.76962e-06	1.09801	0.134886	0.434783	0.379952
P36405	ARL3	ADP-ribosylation factor-like protein 3	6.17e-05	0.000127	0.000118	9.1e-05	3.24e-05	0.000132	0.000142	0.000107	2.57e-05	5.03e-05	8.43e-05	0.000105	0.000109	9.15e-05	8.69e-05	0.000113	0.000101388	3.77818e-05	8.32125e-05	3.04757e-05	1.21842	0.285008	0.307514	0.312146
P36507	MAP2K2	Dual specificity mitogen-activated protein kinase kinase 2 (MAP kinase kinase 2) (MAPKK 2) (EC 2.7.12.2) (ERK activator kinase 2) (MAPK/ERK kinase 2) (MEK 2)	3.94e-05	7.48e-05	4.83e-05	5.93e-05	9.89e-05	6.52e-05	6.12e-05	2.57e-05	8.1e-05	5.48e-05	6.55e-05	4.31e-05	8.38e-05	9.43e-05	5.01e-05	9.33e-05	5.91e-05	2.23366e-05	7.07375e-05	2.00406e-05	0.835483	-0.259317	0.291212	0.30497
P36542	ATP5C1	ATP synthase subunit gamma, mitochondrial (F-ATPase gamma subunit)	0.000408	0.000284	0.000436	0.000401	0.000423	0.000376	0.000492	0.00045	0.000437	0.000304	0.000328	0.000595	0.000501	0.000553	0.000538	0.000539	0.00040875	6.12646e-05	0.000474375	0.000107913	0.86166	-0.214809	0.156903	0.213417
P36543	ATP6V1E1	V-type proton ATPase subunit E 1 (V-ATPase subunit E 1) (V-ATPase 31 kDa subunit) (p31) (Vacuolar proton pump subunit E 1)	0.000441	0.000427	0.000563	0.000412	0.000658	0.000543	0.000411	0.000491	0.000635	0.0002	0.000549	0.00063	0.0007	0.000654	0.000599	0.000751	0.00049325	8.86192e-05	0.00058975	0.000168863	0.836371	-0.257784	0.174305	0.227197
P36578	RPL4	60S ribosomal protein L4 (60S ribosomal protein L1)	6.78e-05	6.55e-05	9.27e-05	9.91e-05	0.000125	6.75e-05	0.000113	8.49e-05	0.000106	4.52e-05	7.27e-05	9.03e-05	9.82e-05	7.92e-05	8.94e-05	8.28e-05	8.94375e-05	2.22548e-05	8.2975e-05	1.85307e-05	1.07788	0.108203	0.538092	0.42692
P36776	LONP1	Lon protease homolog, mitochondrial (EC 3.4.21.-) (LONHs) (Lon protease-like protein) (LONP) (Mitochondrial ATP-dependent protease Lon) (Serine protease 15)	7.73e-05	6.61e-05	8.06e-05	6.63e-05	0.000105	6.63e-05	8.82e-05	6.82e-05	7.77e-05	4.6e-05	3.38e-05	5.57e-05	6.55e-05	7e-05	6.68e-05	7.91e-05	7.725e-05	1.3873e-05	6.1825e-05	1.57157e-05	1.24949	0.321345	0.0562508	0.116969
P36871	PGM1	Phosphoglucomutase-1 (PGM 1) (EC 5.4.2.2) (Glucose phosphomutase 1)	0.000117	0.000188	0.000184	0.000303	0.000203	0.000128	0.000202	0.00026	0.000144	0.000197	0.000187	0.000193	0.000226	0.000142	0.000139	0.00013	0.000198125	6.17216e-05	0.00016975	3.52613e-05	1.16716	0.222999	0.277856	0.295533
P36915	GNL1	Guanine nucleotide-binding protein-like 1 (GTP-binding protein HSR1)	3.03e-05	3.35e-05	3.48e-05	3.83e-05	3.58e-05	1.19e-05	3.16e-05	2.67e-05	5.34e-05	4.92e-05	3.44e-05	3.64e-05	3.41e-05	4.21e-05	8.37e-05	8.81e-05	3.03625e-05	8.26281e-06	5.2675e-05	2.16656e-05	0.576412	-0.794828	0.0165396	0.0589458
P36957	DLST	Dihydrolipoyllysine-residue succinyltransferase component of 2-oxoglutarate dehydrogenase complex, mitochondrial (EC 2.3.1.61) (2-oxoglutarate dehydrogenase complex component E2) (OGDC-E2) (Dihydrolipoamide succinyltransferase component of 2-oxoglutarate dehydrogenase complex) (E2K)	0.000387	0.000395	0.000422	0.000436	0.00036	0.000466	0.000257	0.000173	0.000397	0.0003	0.000209	0.000382	0.000308	0.000282	0.000266	0.000201	0.000362	9.88187e-05	0.000293125	7.10944e-05	1.23497	0.304474	0.131859	0.191933
P36969	GPX4	Phospholipid hydroperoxide glutathione peroxidase, mitochondrial (PHGPx) (EC 1.11.1.12) (Glutathione peroxidase 4) (GPx-4) (GSHPx-4)	0.000118	0.000128	7.26e-05	0.000146	5.34e-05	0.000126	0.000163	0.000125	7.38e-05	0.00011	0.000135	0.00014	0.000158	0.000139	0.00016	0.000148	0.0001165	3.63285e-05	0.000132975	2.85398e-05	0.876105	-0.190825	0.330254	0.322412
P37198	NUP62	Nuclear pore glycoprotein p62 (62 kDa nucleoporin) (Nucleoporin Nup62)	9.27e-06	1.12e-05	1.32e-05	1.71e-05	1.84e-05	1.29e-05	1.94e-05	8.6e-06	3.58e-06	2.86e-06	1.17e-05	9.04e-06	5.9e-06	8.17e-06	8.48e-06	8.62e-06	1.37588e-05	4.12115e-06	7.29375e-06	2.97107e-06	1.88638	0.915617	0.00290291	0.02562
P37235	HPCAL1	Hippocalcin-like protein 1 (Calcium-binding protein BDR-1) (HLP2) (Visinin-like protein 3) (VILIP-3)	0.000255	0.000131	0.000297	0.000272	0.00028	0.000135	0.000215	0.000201	0.000289	5.39e-05	0.00021	0.000158	0.000335	0.000238	0.000308	0.000399	0.00022325	6.42601e-05	0.000248862	0.000108867	0.897082	-0.156689	0.575702	0.44226
P37802	TAGLN2	Transgelin-2 (Epididymis tissue protein Li 7e) (SM22-alpha homolog)	0.000203	0.00013	8.49e-05	0.000148	9.31e-05	8.14e-05	0.000166	8.11e-05	2.21e-05	8.72e-05	6.98e-05	6.65e-05	0.000108	8.9e-05	9.43e-05	0.000129	0.000123438	4.59087e-05	8.32375e-05	3.17966e-05	1.48296	0.568475	0.0611239	0.122192
P37837	TALDO1	Transaldolase (EC 2.2.1.2)	0.00025	0.000415	0.000208	0.000262	7.61e-05	0.000432	0.000283	0.000228	0.000403	0.000588	0.000412	0.000233	0.0003	0.00033	0.000254	0.000234	0.000269262	0.000114082	0.00034425	0.000120886	0.782171	-0.354443	0.222711	0.258783
P37840	SNCA	Alpha-synuclein (Non-A beta component of AD amyloid) (Non-A4 component of amyloid precursor) (NACP)	0.00119	0.00107	0.00128	0.00114	0.000825	0.000661	0.000827	0.000891	0.000492	0.000607	0.000657	0.000784	0.00146	0.0013	0.00119	0.00143	0.0009855	0.000215365	0.00099	0.000396163	0.995455	-0.00657265	0.97788	0.584481
P38117	ETFB	Electron transfer flavoprotein subunit beta (Beta-ETF)	0.00016	0.000152	0.000168	0.000141	0.000172	0.000207	0.000175	0.000176	0.000166	0.00017	9.49e-05	0.000281	0.000158	0.000131	0.000129	0.000119	0.000168875	1.96137e-05	0.000156113	5.65447e-05	1.08175	0.11337	0.556061	0.433508
P38606	ATP6V1A	V-type proton ATPase catalytic subunit A (V-ATPase subunit A) (EC 3.6.3.14) (V-ATPase 69 kDa subunit) (Vacuolar ATPase isoform VA68) (Vacuolar proton pump subunit alpha)	0.00087	0.000756	0.000971	0.000918	0.0011	0.000733	0.000719	0.000817	0.000852	0.000796	0.000641	0.000939	0.00101	0.00097	0.000877	0.000918	0.0008605	0.000132049	0.000875375	0.000116327	0.983007	-0.024726	0.81451	0.530834
P38646	HSPA9	Stress-70 protein, mitochondrial (75 kDa glucose-regulated protein) (GRP-75) (Heat shock 70 kDa protein 9) (Mortalin) (MOT) (Peptide-binding protein 74) (PBP74)	0.000481	0.000422	0.000475	0.000465	0.000526	0.000524	0.000601	0.000483	0.000581	0.000583	0.000275	0.000509	0.000404	0.000455	0.000399	0.000422	0.000497125	5.34133e-05	0.0004535	0.000103084	1.0962	0.132506	0.305867	0.311802
P38919	EIF4A3	Eukaryotic initiation factor 4A-III (eIF-4A-III) (eIF4A-III) (EC 3.6.4.13) (ATP-dependent RNA helicase DDX48) (ATP-dependent RNA helicase eIF4A-3) (DEAD box protein 48) (Eukaryotic initiation factor 4A-like NUK-34) (Eukaryotic translation initiation factor 4A isoform 3) (Nuclear matrix protein 265) (NMP 265) (hNMP 265) [Cleaved into: Eukaryotic initiation factor 4A-III, N-terminally processed]	3.44e-05	2.3e-05	2.19e-05	1.03e-05	7.02e-05	4.65e-05	4.59e-05	2.84e-05	2.98e-05	1.23e-05	6.09e-05	5.67e-05	1.87e-05	4.69e-05	2.78e-05	1.96e-05	3.5075e-05	1.87452e-05	3.40875e-05	1.84145e-05	1.02897	0.0412003	0.916857	0.566558
P39019	RPS19	40S ribosomal protein S19	8.12e-05	6.69e-05	8.49e-05	5.02e-05	2.85e-05	9.42e-05	6.38e-05	7.47e-05	0.0001	4.31e-05	4.94e-05	0.000134	9.8e-05	0.000102	9.65e-05	9.08e-05	6.805e-05	2.10003e-05	8.9225e-05	2.95926e-05	0.762679	-0.390853	0.121084	0.183958
P39023	RPL3	60S ribosomal protein L3 (HIV-1 TAR RNA-binding protein B) (TARBP-B)	5.13e-05	5.22e-05	3.47e-05	4.71e-05	4.4e-05	4.34e-05	6.96e-05	3.62e-05	2.5e-05	2.87e-05	3.94e-05	2.77e-05	5.15e-05	4.55e-05	4.52e-05	6.77e-05	4.73125e-05	1.09897e-05	4.13375e-05	1.43769e-05	1.14454	0.19477	0.366185	0.343642
P39060	COL18A1	Collagen alpha-1(XVIII) chain [Cleaved into: Endostatin]	8.59e-05	2.52e-05	4.52e-05	5.03e-05	3.69e-05	3.3e-05	5.34e-05	4.72e-05	1.94e-05	1.23e-05	1.5e-05	2.96e-06	7.58e-06	2.02e-05	4.01e-05	1.84e-05	4.71375e-05	1.82891e-05	1.69925e-05	1.11067e-05	2.77402	1.47198	0.00135608	0.023512
P40121	CAPG	Macrophage-capping protein (Actin regulatory protein CAP-G)	4.7e-05	7.63e-05	3.69e-05	3.93e-05	3.28e-05	5.3e-05	0.000117	1.95e-05	4.04e-05	7.15e-05	4.69e-05	3.17e-05	2.18e-05	2.72e-05	3.85e-05	1.38e-05	5.2725e-05	3.08255e-05	3.6475e-05	1.7701e-05	1.44551	0.531579	0.216936	0.255669
P40123	CAP2	Adenylyl cyclase-associated protein 2 (CAP 2)	0.000202	0.000115	0.000217	0.000195	0.000208	0.000112	0.00013	0.000152	0.000232	0.000301	0.000227	0.000102	0.000326	0.000346	0.000304	0.000236	0.000166375	4.39316e-05	0.00025925	7.81733e-05	0.641755	-0.639905	0.0109834	0.0470314
P40227	CCT6A	T-complex protein 1 subunit zeta (TCP-1-zeta) (Acute morphine dependence-related protein 2) (CCT-zeta-1) (HTR3) (Tcp20)	0.000167	0.000169	0.000199	0.000199	0.000263	0.000216	0.000222	0.00019	0.00014	0.000218	0.000121	0.000176	0.000177	0.000207	0.000194	0.000191	0.000203125	3.11285e-05	0.000178	3.2872e-05	1.14115	0.190491	0.138801	0.199284
P40763	STAT3	Signal transducer and activator of transcription 3 (Acute-phase response factor)	5.2e-06	1.07e-05	5.94e-06	8.35e-06	5.36e-06	1.37e-05	1.86e-05	6.56e-06	7.07e-06	1.37e-05	1.21e-05	8.37e-06	8.27e-06	6.31e-06	9.95e-06	4.83e-06	9.30125e-06	4.77857e-06	8.825e-06	2.96737e-06	1.05397	0.0758283	0.814207	0.530834
P40855	PEX19	Peroxisomal biogenesis factor 19 (33 kDa housekeeping protein) (Peroxin-19) (Peroxisomal farnesylated protein)	2.05e-05	1.5e-05	1.78e-05	1.93e-05	2.05e-05	9.25e-06	1.64e-05	1.27e-05	9.16e-06	1.16e-05	1.16e-05	1.35e-05	1.38e-05	1.7e-05	1.89e-05	1.68e-05	1.64312e-05	3.9777e-06	1.4045e-05	3.29652e-06	1.1699	0.226386	0.212455	0.252447
P40925	MDH1	Malate dehydrogenase, cytoplasmic (EC 1.1.1.37) (Cytosolic malate dehydrogenase) (Diiodophenylpyruvate reductase) (EC 1.1.1.96)	0.00252	0.00261	0.0029	0.00197	0.00209	0.00234	0.00249	0.00263	0.00269	0.00182	0.0021	0.00326	0.00306	0.00282	0.00273	0.00264	0.00244375	0.000302085	0.00264	0.000473256	0.925663	-0.111441	0.339614	0.327751
P40926	MDH2	Malate dehydrogenase, mitochondrial (EC 1.1.1.37)	0.0024	0.00225	0.00276	0.00268	0.00288	0.00216	0.00272	0.0027	0.00255	0.00149	0.00229	0.00281	0.00294	0.00259	0.00264	0.00361	0.00256875	0.000262702	0.002615	0.000598856	0.982314	-0.0257445	0.844326	0.542318
P40939	HADHA	Trifunctional enzyme subunit alpha, mitochondrial (78 kDa gastrin-binding protein) (TP-alpha) [Includes: Long-chain enoyl-CoA hydratase (EC 4.2.1.17); Long chain 3-hydroxyacyl-CoA dehydrogenase (EC 1.1.1.211)]	0.0002	0.000274	0.000246	0.00042	0.000258	0.00038	0.000571	0.000234	0.000184	0.000114	0.000159	0.000212	0.000161	0.000181	0.000174	0.000242	0.000322875	0.000125224	0.000178375	3.79057e-05	1.81009	0.856062	0.0074701	0.0385774
P41222	PTGDS	Prostaglandin-H2 D-isomerase (EC 5.3.99.2) (Beta-trace protein) (Cerebrin-28) (Glutathione-independent PGD synthase) (Lipocalin-type prostaglandin-D synthase) (Prostaglandin-D2 synthase) (PGD2 synthase) (PGDS) (PGDS2)	0.000663	0.000386	0.000404	0.00062	0.000587	0.00075	0.00144	0.000491	0.000247	0.000163	0.000656	0.000362	0.000428	0.000278	0.000418	0.00032	0.000667625	0.000336398	0.000359	0.000149046	1.85968	0.895054	0.0325377	0.085833
P41250	GARS	Glycine--tRNA ligase (EC 3.6.1.17) (EC 6.1.1.14) (Diadenosine tetraphosphate synthetase) (AP-4-A synthetase) (Glycyl-tRNA synthetase) (GlyRS)	5e-05	5e-05	5.68e-05	6.16e-05	9.29e-05	7.06e-05	7.23e-05	5.74e-05	5.12e-05	5.5e-05	4.87e-05	9.84e-05	9.23e-05	8.21e-05	6.63e-05	6.65e-05	6.395e-05	1.43467e-05	7.00625e-05	1.89296e-05	0.912756	-0.131698	0.478681	0.405146
P41252	IARS	Isoleucine--tRNA ligase, cytoplasmic (EC 6.1.1.5) (Isoleucyl-tRNA synthetase) (IRS) (IleRS)	1.42e-05	9.76e-06	2.48e-05	1.51e-05	2.11e-05	1.04e-05	2.39e-05	2.08e-05	2.45e-05	1.35e-05	1.25e-05	2.14e-05	2.11e-05	1.71e-05	1.53e-05	1.98e-05	1.75075e-05	5.91689e-06	1.815e-05	4.22712e-06	0.964601	-0.0519965	0.806288	0.527597
P41732	TSPAN7	Tetraspanin-7 (Tspan-7) (Cell surface glycoprotein A15) (Membrane component chromosome X surface marker 1) (T-cell acute lymphoblastic leukemia-associated antigen 1) (TALLA-1) (Transmembrane 4 superfamily member 2) (CD antigen CD231)	9.76e-05	5.94e-05	7.45e-05	3.09e-05	9.62e-05	4.26e-05	3.69e-05	5.02e-05	5.95e-05	2.65e-05	5.44e-05	0.000111	0.000108	0.000133	0.000107	0.000102	6.10375e-05	2.59269e-05	8.7675e-05	3.63192e-05	0.696179	-0.52247	0.113478	0.178572
P42025	ACTR1B	Beta-centractin (Actin-related protein 1B) (ARP1B)	0.000155	0.000126	0.000129	0.00015	0.00019	0.000149	0.000155	0.000122	0.000151	0.000125	0.000192	0.000187	0.000256	0.000193	0.000177	0.000192	0.000147	2.1974e-05	0.000184125	3.78359e-05	0.798371	-0.324869	0.0308746	0.083504
P42126	ECI1	Enoyl-CoA delta isomerase 1, mitochondrial (EC 5.3.3.8) (3,2-trans-enoyl-CoA isomerase) (Delta(3),Delta(2)-enoyl-CoA isomerase) (D3,D2-enoyl-CoA isomerase) (Dodecenoyl-CoA isomerase)	2.44e-05	2.98e-05	3.32e-05	1.89e-05	1.91e-05	1.75e-05	5.2e-05	3.34e-05	1.91e-05	2.4e-05	1.57e-05	2.01e-05	3.46e-05	3.49e-05	3.43e-05	3.22e-05	2.85375e-05	1.1454e-05	2.68625e-05	7.99159e-06	1.06235	0.0872654	0.739482	0.5033
P42167	TMPO	Lamina-associated polypeptide 2, isoforms beta/gamma (Thymopoietin, isoforms beta/gamma) (TP beta/gamma) (Thymopoietin-related peptide isoforms beta/gamma) (TPRP isoforms beta/gamma) [Cleaved into: Thymopoietin (TP) (Splenin); Thymopentin (TP5)]	2.82e-05	2.81e-05	3.09e-05	2.81e-05	3.01e-05	3.49e-05	3.8e-05	2.74e-05	1.59e-05	2.23e-05	2.69e-05	2.1e-05	2.65e-05	9.57e-06	2.27e-05	2.42e-05	3.07125e-05	3.81704e-06	2.11338e-05	5.81122e-06	1.45324	0.539277	0.0016121	0.023512
P42261	GRIA1	Glutamate receptor 1 (GluR-1) (AMPA-selective glutamate receptor 1) (GluR-A) (GluR-K1) (Glutamate receptor ionotropic, AMPA 1) (GluA1)	3.42e-05	1.67e-05	1.63e-05	1.5e-05	2.06e-05	2.35e-05	1.67e-05	1.67e-05	6.02e-05	2.03e-05	3.78e-05	4.44e-05	6.78e-05	5.99e-05	1.26e-05	4.84e-05	1.99625e-05	6.38747e-06	4.3925e-05	1.95932e-05	0.454468	-1.13775	0.00538072	0.0325704
P42262	GRIA2	Glutamate receptor 2 (GluR-2) (AMPA-selective glutamate receptor 2) (GluR-B) (GluR-K2) (Glutamate receptor ionotropic, AMPA 2) (GluA2)	8.68e-05	3.47e-05	6.17e-05	5.5e-05	8.83e-05	6.63e-05	5.39e-05	7.19e-05	0.000121	5.87e-05	6.2e-05	0.0001	0.000152	0.000115	0.000103	0.000127	6.4825e-05	1.7806e-05	0.000104837	3.17816e-05	0.618338	-0.693533	0.00773039	0.0390938
P42345	MTOR	Serine/threonine-protein kinase mTOR (EC 2.7.11.1) (FK506-binding protein 12-rapamycin complex-associated protein 1) (FKBP12-rapamycin complex-associated protein) (Mammalian target of rapamycin) (mTOR) (Mechanistic target of rapamycin) (Rapamycin and FKBP12 target 1) (Rapamycin target protein 1)	4.03e-05	4.77e-06	8.68e-06	1.51e-05	8.54e-06	4.82e-06	6.59e-06	6.98e-06	0.00018	2.84e-06	4.99e-06	0.000259	7.67e-06	0.000254	7.25e-06	7.76e-06	1.19725e-05	1.19031e-05	9.04387e-05	0.000118784	0.132382	-2.91722	0.0841611	0.150402
P42356	PI4KA	Phosphatidylinositol 4-kinase alpha (PI4-kinase alpha) (PI4K-alpha) (PtdIns-4-kinase alpha) (EC 2.7.1.67)	2.4e-05	2.64e-05	3.26e-05	2.88e-05	2.22e-05	3.61e-05	2.95e-05	1.98e-05	3.34e-05	6.79e-06	1.42e-05	3.14e-05	3.24e-05	3.82e-05	4e-05	2.91e-05	2.7425e-05	5.4308e-06	2.81863e-05	1.16457e-05	0.972992	-0.0394999	0.869324	0.55024
P42658	DPP6	Dipeptidyl aminopeptidase-like protein 6 (DPPX) (Dipeptidyl aminopeptidase-related protein) (Dipeptidyl peptidase 6) (Dipeptidyl peptidase IV-like protein) (Dipeptidyl peptidase VI) (DPP VI)	0.000237	0.000138	0.000242	0.000244	0.000257	0.000122	0.000187	0.000187	0.000192	0.00013	0.000175	0.000233	0.000282	0.00031	0.000233	0.000316	0.00020175	5.14913e-05	0.000233875	6.64045e-05	0.86264	-0.213169	0.297826	0.30799
P42704	LRPPRC	Leucine-rich PPR motif-containing protein, mitochondrial (130 kDa leucine-rich protein) (LRP 130) (GP130)	4.68e-05	4.03e-05	5.73e-05	5.46e-05	5.25e-05	5.62e-05	0.000262	4.14e-05	7.16e-05	6.04e-05	4.2e-05	7.7e-05	6.77e-05	6.94e-05	6.79e-05	5.97e-05	7.63875e-05	7.52814e-05	6.44625e-05	1.06808e-05	1.18499	0.244876	0.664113	0.48069
P42765	ACAA2	3-ketoacyl-CoA thiolase, mitochondrial (EC 2.3.1.16) (Acetyl-CoA acyltransferase) (Beta-ketothiolase) (Mitochondrial 3-oxoacyl-CoA thiolase) (T1)	8.51e-05	9.65e-05	0.000108	0.000134	0.000113	0.000129	0.000152	0.000106	6.63e-05	8.02e-05	0.000102	0.000105	8.46e-05	0.000106	9.44e-05	9.86e-05	0.00011545	2.16948e-05	9.21375e-05	1.39829e-05	1.25302	0.325408	0.0229086	0.0700684
P42858	HTT	Huntingtin (Huntington disease protein) (HD protein)	1.47e-05	1.14e-05	2.71e-05	2.92e-05	2.52e-05	1.82e-05	2.31e-05	1.84e-05	7.73e-06	3.67e-06	8.22e-06	2.55e-05	3.78e-05	7.71e-06	1.95e-05	7.34e-06	2.09125e-05	6.24373e-06	1.46837e-05	1.18837e-05	1.42419	0.510145	0.210499	0.251936
P43003	SLC1A3	Excitatory amino acid transporter 1 (Sodium-dependent glutamate/aspartate transporter 1) (GLAST-1) (Solute carrier family 1 member 3)	0.00135	0.00167	0.00185	0.00229	0.00151	0.00131	0.00256	0.00142	0.0015	0.000477	0.00111	0.00141	0.00146	0.00116	0.00169	0.00198	0.001745	0.000460435	0.00134838	0.000448252	1.29415	0.372005	0.102747	0.16897
P43004	SLC1A2	Excitatory amino acid transporter 2 (Glutamate/aspartate transporter II) (Sodium-dependent glutamate/aspartate transporter 2) (Solute carrier family 1 member 2)	0.000959	0.000973	0.0012	0.00133	0.00104	0.00062	0.000951	0.000938	0.00124	0.000822	0.00069	0.00123	0.00148	0.0016	0.00145	0.00186	0.00100138	0.000208237	0.0012965	0.00039051	0.772368	-0.37264	0.0801923	0.145182
P43007	SLC1A4	Neutral amino acid transporter A (Alanine/serine/cysteine/threonine transporter 1) (ASCT-1) (SATT) (Solute carrier family 1 member 4)	8.46e-05	6.13e-05	0.00012	1.95e-05	0.000149	8.72e-05	0.000106	4.88e-05	6.68e-05	3.97e-05	2.25e-05	0.000199	0.000163	0.000102	7.55e-05	0.000127	8.455e-05	4.12791e-05	9.94375e-05	6.07634e-05	0.850283	-0.233985	0.575585	0.44226
P43034	PAFAH1B1	Platelet-activating factor acetylhydrolase IB subunit alpha (Lissencephaly-1 protein) (LIS-1) (PAF acetylhydrolase 45 kDa subunit) (PAF-AH 45 kDa subunit) (PAF-AH alpha) (PAFAH alpha)	0.000143	0.000138	0.000135	0.00011	0.000201	0.000149	0.000156	0.000154	0.000119	0.00016	0.000217	0.000192	0.000262	0.000192	0.00019	0.000179	0.00014825	2.57668e-05	0.000188875	4.13571e-05	0.784911	-0.3494	0.0334413	0.0871218
P43121	MCAM	Cell surface glycoprotein MUC18 (Cell surface glycoprotein P1H12) (Melanoma cell adhesion molecule) (Melanoma-associated antigen A32) (Melanoma-associated antigen MUC18) (S-endo 1 endothelial-associated antigen) (CD antigen CD146)	4.27e-05	1.51e-05	1.47e-05	1.96e-05	8.91e-06	2.37e-05	2.12e-05	1.7e-05	1.88e-05	3.19e-05	3.5e-05	1.82e-05	1.33e-05	2.33e-05	2.07e-05	2.09e-05	2.03637e-05	1.00967e-05	2.27625e-05	7.2439e-06	0.894618	-0.160656	0.593671	0.450673
P43155	CRAT	Carnitine O-acetyltransferase (Carnitine acetylase) (EC 2.3.1.7) (Carnitine acetyltransferase) (CAT) (CrAT)	4.21e-05	2.98e-05	4.55e-05	4.34e-05	1.74e-05	3.75e-05	6.22e-05	5.17e-05	0.000103	5.38e-05	4.38e-05	5.49e-05	9.02e-05	7.95e-05	7.2e-05	8.51e-05	4.12e-05	1.35514e-05	7.27875e-05	2.04731e-05	0.566031	-0.821046	0.00268289	0.02562
P43243	MATR3	Matrin-3	8.88e-05	8.77e-05	0.000122	0.0001	0.00013	0.000123	0.000152	0.000107	0.00012	5.45e-05	9.91e-05	0.000138	0.000177	0.000115	0.000128	0.000119	0.000113812	2.20922e-05	0.000118825	3.45977e-05	0.957816	-0.0621794	0.734947	0.502193
P43304	GPD2	Glycerol-3-phosphate dehydrogenase, mitochondrial (GPD-M) (GPDH-M) (EC 1.1.5.3) (mtGPD)	0.00015	0.000136	0.000172	0.00018	0.000211	7.59e-05	0.000139	0.000129	0.000173	5.41e-05	0.000127	0.000134	0.000166	0.000137	0.000145	0.000132	0.000149112	4.02625e-05	0.000133512	3.60755e-05	1.11684	0.159426	0.428061	0.376068
P43487	RANBP1	Ran-specific GTPase-activating protein (Ran-binding protein 1) (RanBP1)	9.06e-05	0.000157	0.00013	0.000104	8.11e-05	0.000132	0.000145	0.000135	0.000108	0.000123	6.53e-05	0.000121	6.45e-05	0.000115	5.44e-05	6.86e-05	0.000121837	2.69114e-05	8.9975e-05	2.92395e-05	1.35413	0.437362	0.0396955	0.095414
P43490	NAMPT	Nicotinamide phosphoribosyltransferase (NAmPRTase) (Nampt) (EC 2.4.2.12) (Pre-B-cell colony-enhancing factor 1) (Pre-B cell-enhancing factor) (Visfatin)	4.81e-05	5.69e-05	6.19e-05	5.57e-05	7.01e-05	5.39e-05	9.16e-05	2.05e-05	2.77e-05	1.68e-05	4.26e-05	2.61e-05	3.69e-05	2.68e-05	2.88e-05	4.52e-05	5.73375e-05	2.00522e-05	3.13625e-05	9.47914e-06	1.82822	0.870438	0.00513409	0.0322787
P43686	PSMC4	26S protease regulatory subunit 6B (26S proteasome AAA-ATPase subunit RPT3) (MB67-interacting protein) (MIP224) (Proteasome 26S subunit ATPase 4) (Tat-binding protein 7) (TBP-7)	2.83e-05	3.52e-05	2.67e-05	4.11e-05	3.06e-05	2.82e-05	4.1e-05	2.88e-05	1.65e-05	7.12e-06	1.8e-05	4.15e-05	4.08e-05	2.97e-05	2.49e-05	2.54e-05	3.24875e-05	5.86233e-06	2.549e-05	1.18513e-05	1.27452	0.349953	0.156622	0.213417
P43897	TSFM	Elongation factor Ts, mitochondrial (EF-Ts) (EF-TsMt)	2.19e-05	2.45e-05	2.66e-05	2.45e-05	2.5e-05	2.92e-05	2.91e-05	2.15e-05	1.33e-05	2.48e-05	1.09e-05	1.06e-05	1.73e-05	1.92e-05	2.6e-05	2.96e-05	2.52875e-05	2.89603e-06	1.89625e-05	7.2366e-06	1.33355	0.415275	0.0376944	0.0937217
P45880	VDAC2	Voltage-dependent anion-selective channel protein 2 (VDAC-2) (hVDAC2) (Outer mitochondrial membrane protein porin 2)	0.00112	0.000696	0.0011	0.000822	0.00157	0.00123	0.00115	0.0011	0.00138	0.00155	0.000665	0.000867	0.00115	0.00122	0.00111	0.000977	0.0010985	0.000262184	0.00111487	0.00028152	0.985312	-0.0213471	0.905882	0.563228
P45954	ACADSB	Short/branched chain specific acyl-CoA dehydrogenase, mitochondrial (SBCAD) (EC 1.3.8.5) (2-methyl branched chain acyl-CoA dehydrogenase) (2-MEBCAD) (2-methylbutyryl-coenzyme A dehydrogenase) (2-methylbutyryl-CoA dehydrogenase)	1.64e-05	1.19e-05	2.02e-05	8.06e-06	1.22e-05	1.21e-05	1.93e-05	1.74e-05	1.89e-05	8.95e-06	1.66e-05	3.42e-05	2.53e-05	2.25e-05	2.9e-05	1.56e-05	1.4695e-05	4.25154e-06	2.13812e-05	8.07067e-06	0.687284	-0.541021	0.057092	0.117719
P45974	USP5	Ubiquitin carboxyl-terminal hydrolase 5 (EC 3.4.19.12) (Deubiquitinating enzyme 5) (Isopeptidase T) (Ubiquitin thioesterase 5) (Ubiquitin-specific-processing protease 5)	0.000141	0.000144	0.000181	0.00019	0.000161	0.000147	0.00016	0.000131	0.000162	0.000114	0.000159	0.000151	0.000163	0.000131	0.000131	0.000162	0.000156875	2.0322e-05	0.000146625	1.87688e-05	1.06991	0.0974844	0.312389	0.314061
P45985	MAP2K4	Dual specificity mitogen-activated protein kinase kinase 4 (MAP kinase kinase 4) (MAPKK 4) (EC 2.7.12.2) (JNK-activating kinase 1) (MAPK/ERK kinase 4) (MEK 4) (SAPK/ERK kinase 1) (SEK1) (Stress-activated protein kinase kinase 1) (SAPK kinase 1) (SAPKK-1) (SAPKK1) (c-Jun N-terminal kinase kinase 1) (JNKK)	7.13e-05	6.3e-05	9.81e-05	0.000114	0.000113	6.91e-05	7.51e-05	4.73e-05	6.69e-05	3.83e-05	6.93e-05	8.03e-05	7.35e-05	7.74e-05	7.59e-05	7.72e-05	8.13625e-05	2.43033e-05	6.985e-05	1.34937e-05	1.16482	0.220104	0.260994	0.287842
P46060	RANGAP1	Ran GTPase-activating protein 1 (RanGAP1)	4.16e-05	2.27e-05	2.39e-05	2.8e-05	3.06e-05	2.45e-05	3.24e-05	2.9e-05	2.15e-05	2.66e-05	1.69e-05	2.22e-05	2.46e-05	1.58e-05	1.27e-05	1.91e-05	2.90875e-05	6.09178e-06	1.9925e-05	4.67692e-06	1.45985	0.54582	0.00453839	0.031682
P46108	CRK	Adapter molecule crk (Proto-oncogene c-Crk) (p38)	3.32e-05	3.8e-05	3.86e-05	4.31e-05	2.13e-05	3.32e-05	5.68e-05	2.3e-05	4.67e-05	2.33e-05	4.21e-05	3.37e-05	3.57e-05	2.84e-05	2.09e-05	3.55e-05	3.59e-05	1.13042e-05	3.32875e-05	8.82795e-06	1.07848	0.109003	0.614461	0.460111
P46109	CRKL	Crk-like protein	7.97e-05	7.25e-05	8.64e-05	7.89e-05	7.61e-05	8.92e-05	8.99e-05	7.98e-05	3.96e-05	4.16e-05	6.18e-05	4.45e-05	5.52e-05	6.33e-05	4.58e-05	7.51e-05	8.15625e-05	6.28921e-06	5.33625e-05	1.25888e-05	1.52846	0.61208	5.80446e-05	0.00671086
P46379	BAG6	Large proline-rich protein BAG6 (BAG family molecular chaperone regulator 6) (BCL2-associated athanogene 6) (BAG-6) (BAG6) (HLA-B-associated transcript 3) (Protein G3) (Protein Scythe)	3.15e-05	2.87e-05	3.91e-05	3.43e-05	3.17e-05	2.72e-05	3.02e-05	2.43e-05	2.77e-05	1.11e-05	8.71e-05	3.39e-05	3.55e-05	3.09e-05	3.21e-05	2.44e-05	3.0875e-05	4.50991e-06	3.53375e-05	2.22872e-05	0.873718	-0.194761	0.587602	0.448126
P46459	NSF	Vesicle-fusing ATPase (EC 3.6.4.6) (N-ethylmaleimide-sensitive fusion protein) (NEM-sensitive fusion protein) (Vesicular-fusion protein NSF)	0.00108	0.000847	0.00109	0.000931	0.00107	0.00106	0.000907	0.00109	0.00102	0.00135	0.000671	0.00124	0.000797	0.00116	0.000918	0.000934	0.00100938	9.79912e-05	0.00101125	0.000228541	0.998146	-0.00267744	0.983286	0.584816
P46777	RPL5	60S ribosomal protein L5	3.37e-05	6.31e-05	2.87e-05	4.16e-05	2.47e-05	3.75e-05	3.79e-05	1.38e-05	6.74e-05	2.36e-05	2.15e-05	5.97e-05	6.26e-05	6.03e-05	7.49e-05	5.51e-05	3.5125e-05	1.43657e-05	5.31375e-05	1.9778e-05	0.661021	-0.597232	0.0559453	0.116543
P46781	RPS9	40S ribosomal protein S9	7.25e-05	6.52e-05	6.66e-05	5.44e-05	0.000114	7.85e-05	0.00011	7.41e-05	9.48e-05	5.61e-05	4.53e-05	7.63e-05	8.27e-05	7.77e-05	7.57e-05	7.02e-05	7.94125e-05	2.13826e-05	7.235e-05	1.54317e-05	1.09762	0.134373	0.461292	0.395056
P46782	RPS5	40S ribosomal protein S5 [Cleaved into: 40S ribosomal protein S5, N-terminally processed]	2.05e-05	8.74e-05	1.77e-05	3.19e-05	1.37e-05	2.2e-05	2.63e-05	1.62e-05	3.28e-05	2.83e-05	2.08e-05	5.39e-05	5.88e-05	7.1e-05	6.97e-05	7.71e-05	2.94625e-05	2.4117e-05	5.155e-05	2.15682e-05	0.571532	-0.807093	0.0740031	0.137334
P46821	MAP1B	Microtubule-associated protein 1B (MAP-1B) [Cleaved into: MAP1B heavy chain; MAP1 light chain LC1]	0.000616	0.000389	0.000589	0.000625	0.000694	0.000673	0.000495	0.000618	0.000741	0.000859	0.000751	0.000588	0.000655	0.000563	0.000532	0.000547	0.000587375	9.98298e-05	0.0006545	0.000118305	0.897441	-0.156111	0.240239	0.272575
P46926	GNPDA1	Glucosamine-6-phosphate isomerase 1 (EC 3.5.99.6) (Glucosamine-6-phosphate deaminase 1) (GNPDA 1) (GlcN6P deaminase 1) (Oscillin)	7.8e-05	9.65e-05	6.06e-05	8.09e-05	0.000219	0.000102	0.000119	3.74e-05	5.23e-05	3.47e-05	5.8e-05	6.08e-05	6.87e-05	6.7e-05	8.03e-05	8.28e-05	9.9175e-05	5.45799e-05	6.3075e-05	1.55149e-05	1.57233	0.652908	0.0935265	0.16139
P46939	UTRN	Utrophin (Dystrophin-related protein 1) (DRP-1)	1.14e-05	8.85e-06	5.28e-06	4.85e-06	1.03e-05	7.18e-06	1.53e-05	4.66e-06	7.2e-07	1.85e-06	7.01e-06	4.94e-06	4.44e-06	2.99e-06	8.34e-06	5.91e-06	8.4775e-06	3.74523e-06	4.525e-06	2.58614e-06	1.87348	0.905721	0.0277077	0.0781327
P46976	GYG1	Glycogenin-1 (GN-1) (GN1) (EC 2.4.1.186)	5.09e-05	2.24e-05	5.78e-05	7.79e-05	4.98e-05	0.000181	0.000148	4.86e-05	6.36e-05	5.56e-05	8.04e-05	1.01e-05	3.53e-05	4.18e-05	6.03e-05	3.99e-05	7.955e-05	5.52697e-05	4.8375e-05	2.13902e-05	1.64444	0.7176	0.158968	0.21471
P47736	RAP1GAP	Rap1 GTPase-activating protein 1 (Rap1GAP) (Rap1GAP1)	2.53e-05	2.39e-05	2.01e-05	1.93e-05	4.24e-05	2.36e-05	2.36e-05	1.63e-05	3.77e-05	1.56e-05	2.58e-05	3.16e-05	5.32e-05	4.86e-05	4.23e-05	4.91e-05	2.43125e-05	7.89565e-06	3.79875e-05	1.29656e-05	0.640013	-0.643827	0.0232109	0.0701522
P47755	CAPZA2	F-actin-capping protein subunit alpha-2 (CapZ alpha-2)	0.000245	0.00024	0.000304	0.000254	0.000299	0.000194	0.000358	0.000259	0.000116	6.88e-05	7.68e-05	0.000108	0.000196	0.000203	0.000228	0.000225	0.000269125	4.98754e-05	0.0001527	6.7026e-05	1.76244	0.817576	0.00147619	0.023512
P47756	CAPZB	F-actin-capping protein subunit beta (CapZ beta)	0.00017	0.000156	0.000162	6.77e-05	0.000208	0.000165	0.000169	0.00016	0.000186	0.000175	0.000151	0.000171	0.000225	0.000213	0.000213	0.000178	0.000157213	3.9618e-05	0.000189	2.54727e-05	0.831812	-0.26567	0.0769927	0.141744
P47870	GABRB2	Gamma-aminobutyric acid receptor subunit beta-2 (GABA(A) receptor subunit beta-2)	6.36e-05	5.5e-05	7.86e-05	7.35e-05	6.55e-05	4.93e-05	5.46e-05	4.64e-05	6.36e-05	1.97e-05	2.68e-05	6.62e-05	7.09e-05	5.52e-05	7.6e-05	6.7e-05	6.08125e-05	1.14627e-05	5.5675e-05	2.09589e-05	1.09228	0.127338	0.552742	0.432
P47897	QARS	Glutamine--tRNA ligase (EC 6.1.1.18) (Glutaminyl-tRNA synthetase) (GlnRS)	6.49e-06	1.16e-05	6.63e-06	4.7e-06	1.04e-05	1.5e-05	1.24e-05	1.07e-05	9.35e-06	8.25e-06	6.31e-06	4.47e-06	5.24e-06	2.62e-05	4.58e-06	7.17e-06	9.74e-06	3.48868e-06	8.94625e-06	7.18413e-06	1.08872	0.122639	0.782737	0.5192
P47914	RPL29	60S ribosomal protein L29 (Cell surface heparin-binding protein HIP)	7.77e-05	0.000101	8.3e-05	8.28e-05	5.72e-05	1.33e-05	9.22e-05	7.41e-05	6.48e-05	0.000102	8.48e-05	7.48e-05	9.51e-05	6.24e-05	9.32e-05	9.82e-05	7.26625e-05	2.72155e-05	8.44125e-05	1.53651e-05	0.860803	-0.216246	0.305611	0.311802
P47985	UQCRFS1	Cytochrome b-c1 complex subunit Rieske, mitochondrial (EC 1.10.2.2) (Complex III subunit 5) (Cytochrome b-c1 complex subunit 5) (Rieske iron-sulfur protein) (RISP) (Ubiquinol-cytochrome c reductase iron-sulfur subunit) [Cleaved into: Cytochrome b-c1 complex subunit 11 (Complex III subunit IX) (Ubiquinol-cytochrome c reductase 8 kDa protein)]	0.000351	0.000242	0.000378	0.000291	0.000679	0.000306	0.000377	0.000304	0.000496	0.000213	0.000286	0.000388	0.000479	0.000469	0.000432	0.000432	0.000366	0.000134645	0.000399375	0.000100265	0.916432	-0.1259	0.582795	0.446226
P48047	ATP5O	ATP synthase subunit O, mitochondrial (Oligomycin sensitivity conferral protein) (OSCP)	0.000676	0.000534	0.000659	0.000395	0.00062	0.000736	0.000671	0.000711	0.0009	0.000566	0.00081	0.00131	0.00117	0.000953	0.000785	0.000754	0.00062525	0.000111352	0.000906	0.000238363	0.690121	-0.535078	0.00921139	0.0431166
P48058	GRIA4	Glutamate receptor 4 (GluR-4) (GluR4) (AMPA-selective glutamate receptor 4) (GluR-D) (Glutamate receptor ionotropic, AMPA 4) (GluA4)	3.7e-05	2.49e-05	3.43e-05	2.37e-05	5.95e-05	3.31e-05	3.15e-05	2.69e-05	6.39e-05	2.02e-05	2.51e-05	5.1e-05	4.89e-05	4.76e-05	3.94e-05	4.89e-05	3.38625e-05	1.13739e-05	4.3125e-05	1.4366e-05	0.785217	-0.348836	0.174718	0.227479
P48147	PREP	Prolyl endopeptidase (PE) (EC 3.4.21.26) (Post-proline cleaving enzyme)	9.05e-05	7.58e-05	0.000104	0.000113	0.000143	8.44e-05	8.76e-05	8.33e-05	8.49e-05	2.28e-05	7.41e-05	7.25e-05	0.000101	7.84e-05	7.34e-05	0.000113	9.77e-05	2.18553e-05	7.75125e-05	2.6494e-05	1.26044	0.33393	0.118629	0.182872
P48163	ME1	NADP-dependent malic enzyme (NADP-ME) (EC 1.1.1.40) (Malic enzyme 1)	5.8e-05	6.58e-05	7.72e-05	8.66e-05	7.12e-05	6.8e-05	8.72e-05	4.8e-05	3.33e-05	3.13e-05	4.51e-05	5.21e-05	6.07e-05	0.000109	5.48e-05	7.99e-05	7.025e-05	1.34898e-05	5.8275e-05	2.56953e-05	1.20549	0.269621	0.262666	0.287851
P48426	PIP4K2A	Phosphatidylinositol 5-phosphate 4-kinase type-2 alpha (EC 2.7.1.149) (1-phosphatidylinositol 5-phosphate 4-kinase 2-alpha) (Diphosphoinositide kinase 2-alpha) (PIP5KIII) (Phosphatidylinositol 5-phosphate 4-kinase type II alpha) (PI(5)P 4-kinase type II alpha) (PIP4KII-alpha) (PtdIns(4)P-5-kinase B isoform) (PtdIns(4)P-5-kinase C isoform) (PtdIns(5)P-4-kinase isoform 2-alpha)	0.00014	0.000137	0.000118	0.000133	0.000153	0.000257	0.000135	0.00015	0.000195	0.000172	0.000213	0.000177	0.000174	0.000153	0.000128	0.000142	0.000152875	4.3423e-05	0.00016925	2.77115e-05	0.90325	-0.146803	0.383792	0.35197
P48444	ARCN1	Coatomer subunit delta (Archain) (Delta-coat protein) (Delta-COP)	1.36e-05	1.72e-05	1.49e-05	2.08e-05	1.68e-05	2.98e-05	4.27e-05	1.52e-05	1.9e-05	1.65e-05	1.97e-05	2.17e-05	2.46e-05	1.85e-05	2.22e-05	2.58e-05	2.1375e-05	1.00352e-05	2.1e-05	3.16499e-06	1.01786	0.0255351	0.921139	0.568292
P48506	GCLC	Glutamate--cysteine ligase catalytic subunit (EC 6.3.2.2) (GCS heavy chain) (Gamma-ECS) (Gamma-glutamylcysteine synthetase)	2.51e-05	3.06e-05	2.36e-05	4.09e-05	4.53e-05	3.05e-05	3.04e-05	1.98e-05	2.05e-05	1.95e-05	3.62e-05	1.52e-05	3.1e-05	1.8e-05	2.49e-05	2.83e-05	3.0775e-05	8.60129e-06	2.42e-05	7.19881e-06	1.27169	0.346752	0.11954	0.183299
P48637	GSS	Glutathione synthetase (GSH synthetase) (GSH-S) (EC 6.3.2.3) (Glutathione synthase)	4.27e-05	3.1e-05	2.85e-05	2.91e-05	3.53e-05	4e-05	3.99e-05	4.32e-05	1.7e-05	8.6e-06	3.37e-05	6.76e-05	6.78e-05	3.27e-05	4.63e-05	3.55e-05	3.62125e-05	6.05839e-06	3.865e-05	2.13404e-05	0.936934	-0.0939806	0.760546	0.509429
P48643	CCT5	T-complex protein 1 subunit epsilon (TCP-1-epsilon) (CCT-epsilon)	0.000106	0.000139	0.000116	0.000137	0.000149	0.00011	0.000113	9.54e-05	0.000115	9.8e-05	8.74e-05	8.42e-05	0.000109	0.000131	0.00016	0.000141	0.000120675	1.87217e-05	0.0001157	2.66953e-05	1.043	0.060738	0.672632	0.482006
P48735	IDH2	Isocitrate dehydrogenase [NADP], mitochondrial (IDH) (EC 1.1.1.42) (ICD-M) (IDP) (NADP(+)-specific ICDH) (Oxalosuccinate decarboxylase)	0.000672	0.000505	0.00085	0.000831	0.000902	0.000637	0.000678	0.000604	0.000759	0.000482	0.000538	0.000611	0.000954	0.000656	0.000665	0.000859	0.000709875	0.000137406	0.0006905	0.000159197	1.02806	0.0399236	0.798203	0.525795
P48739	PITPNB	Phosphatidylinositol transfer protein beta isoform (PI-TP-beta) (PtdIns transfer protein beta) (PtdInsTP beta)	2.44e-05	2.31e-05	1.83e-05	1.32e-05	2.92e-05	3.06e-05	1.91e-05	2.43e-05	2.59e-05	3.07e-05	1.45e-05	2.74e-05	2.12e-05	2.34e-05	3.53e-05	2.97e-05	2.2775e-05	5.76684e-06	2.60125e-05	6.39519e-06	0.875541	-0.191754	0.305612	0.311802
P49006	MARCKSL1	MARCKS-related protein (MARCKS-like protein 1) (Macrophage myristoylated alanine-rich C kinase substrate) (Mac-MARCKS) (MacMARCKS)	4.66e-05	7.69e-05	6.55e-05	5.02e-05	3.95e-05	2.15e-05	6.57e-05	5.58e-05	6.32e-05	0.000114	0.000131	5.07e-05	8.54e-05	7.98e-05	5.73e-05	4.4e-05	5.27125e-05	1.73996e-05	7.8175e-05	3.09644e-05	0.674288	-0.568562	0.062071	0.123094
P49189	ALDH9A1	4-trimethylaminobutyraldehyde dehydrogenase (TMABADH) (EC 1.2.1.47) (Aldehyde dehydrogenase E3 isozyme) (Aldehyde dehydrogenase family 9 member A1) (EC 1.2.1.3) (Gamma-aminobutyraldehyde dehydrogenase) (EC 1.2.1.19) (R-aminobutyraldehyde dehydrogenase) [Cleaved into: 4-trimethylaminobutyraldehyde dehydrogenase, N-terminally processed]	0.00011	0.000213	7.14e-05	6.31e-05	0.000118	0.000132	0.00026	0.000118	0.000153	0.000147	0.000216	8.74e-05	0.000186	0.00018	0.000208	0.000147	0.000135688	6.77514e-05	0.00016555	4.12784e-05	0.819616	-0.286979	0.305058	0.311802
P49327	FASN	Fatty acid synthase (EC 2.3.1.85) [Includes: [Acyl-carrier-protein] S-acetyltransferase (EC 2.3.1.38); [Acyl-carrier-protein] S-malonyltransferase (EC 2.3.1.39); 3-oxoacyl-[acyl-carrier-protein] synthase (EC 2.3.1.41); 3-oxoacyl-[acyl-carrier-protein] reductase (EC 1.1.1.100); 3-hydroxyacyl-[acyl-carrier-protein] dehydratase (EC 4.2.1.59); Enoyl-[acyl-carrier-protein] reductase (EC 1.3.1.39); Ole…	0.000103	0.000122	0.000169	0.000166	0.000134	0.00028	0.000128	0.000184	0.000111	0.000147	8.58e-05	0.000155	9.73e-05	7.68e-05	9.5e-05	0.000105	0.00016075	5.53966e-05	0.000109113	2.79997e-05	1.47325	0.559002	0.0337691	0.0875388
P49354	FNTA	Protein farnesyltransferase/geranylgeranyltransferase type-1 subunit alpha (EC 2.5.1.58) (EC 2.5.1.59) (CAAX farnesyltransferase subunit alpha) (FTase-alpha) (Ras proteins prenyltransferase subunit alpha) (Type I protein geranyl-geranyltransferase subunit alpha) (GGTase-I-alpha)	2.03e-05	2.99e-05	1.94e-05	2.75e-05	1.82e-05	2.57e-05	3.33e-05	2.08e-05	7.51e-06	6.43e-06	2.02e-05	1.38e-05	1.09e-05	1.39e-05	1.68e-05	1.66e-05	2.43875e-05	5.52874e-06	1.32675e-05	4.74842e-06	1.83814	0.878245	0.000711715	0.0184011
P49368	CCT3	T-complex protein 1 subunit gamma (TCP-1-gamma) (CCT-gamma) (hTRiC5)	0.00031	0.000277	0.000346	0.000313	0.000381	0.000361	0.000274	0.000286	0.000282	0.000232	0.000283	0.000325	0.000224	0.00029	0.000315	0.00028	0.0003185	4.02315e-05	0.000278875	3.54419e-05	1.14209	0.191675	0.0553116	0.11627
P49407	ARRB1	Beta-arrestin-1 (Arrestin beta-1)	6.68e-05	7.84e-05	5.74e-05	7.76e-05	2.86e-05	2.46e-05	9.88e-05	4.59e-05	2.95e-05	4.08e-05	3.75e-05	3.26e-05	5.42e-05	4.38e-05	5.48e-05	5.87e-05	5.97625e-05	2.57578e-05	4.39875e-05	1.08858e-05	1.35862	0.442147	0.1329	0.192789
P49411	TUFM	Elongation factor Tu, mitochondrial (EF-Tu) (P43)	0.000423	0.000351	0.000449	0.000534	0.000596	0.000495	0.000408	0.000385	0.000479	0.000217	0.000411	0.000405	0.000528	0.000422	0.000385	0.00047	0.000455125	8.16848e-05	0.000414625	9.27037e-05	1.09768	0.134456	0.369577	0.345144
P49418	AMPH	Amphiphysin	0.000409	0.000392	0.000466	0.000548	0.000434	0.000314	0.00029	0.000401	0.000222	0.000424	0.000289	0.000418	0.000383	0.000341	0.000451	0.0004	0.00040675	8.16731e-05	0.000366	7.74855e-05	1.11134	0.152299	0.323304	0.319752
P49419	ALDH7A1	Alpha-aminoadipic semialdehyde dehydrogenase (Alpha-AASA dehydrogenase) (EC 1.2.1.31) (Aldehyde dehydrogenase family 7 member A1) (EC 1.2.1.3) (Antiquitin-1) (Betaine aldehyde dehydrogenase) (EC 1.2.1.8) (Delta1-piperideine-6-carboxylate dehydrogenase) (P6c dehydrogenase)	0.000374	0.000478	0.000352	0.000263	0.000272	0.000621	0.000524	0.0002	0.000403	0.000392	0.000398	0.000286	0.000234	0.000296	0.000336	0.000258	0.0003855	0.000144791	0.000325375	6.67125e-05	1.18479	0.244627	0.304145	0.311802
P49441	INPP1	Inositol polyphosphate 1-phosphatase (IPP) (IPPase) (EC 3.1.3.57)	2.92e-05	3.48e-05	2.61e-05	4.34e-05	1.09e-05	3.52e-05	3.59e-05	2.33e-05	1.34e-05	1.6e-05	3.99e-05	4.2e-05	3.38e-05	2.17e-05	2.59e-05	1.82e-05	2.985e-05	9.92702e-06	2.63625e-05	1.10006e-05	1.13229	0.179244	0.516418	0.42096
P49588	AARS	Alanine--tRNA ligase, cytoplasmic (EC 6.1.1.7) (Alanyl-tRNA synthetase) (AlaRS) (Renal carcinoma antigen NY-REN-42)	0.000157	0.000186	0.000188	0.000214	0.000186	0.00021	0.000215	0.000165	0.000126	0.000154	0.000166	0.000157	0.000169	0.000184	0.000175	0.000193	0.000190125	2.18791e-05	0.0001655	2.05843e-05	1.14879	0.200117	0.0360572	0.0914203
P49589	CARS	Cysteine--tRNA ligase, cytoplasmic (EC 6.1.1.16) (Cysteinyl-tRNA synthetase) (CysRS)	5.64e-05	3.58e-05	5.73e-05	3.86e-05	5.64e-05	4.64e-05	4.89e-05	3.58e-05	5.47e-05	1.25e-05	3.55e-05	5.27e-05	6.93e-05	6.45e-05	3.28e-05	7.3e-05	4.695e-05	9.32125e-06	4.9375e-05	2.08749e-05	0.950886	-0.0726556	0.768569	0.51304
P49591	SARS	Serine--tRNA ligase, cytoplasmic (EC 6.1.1.11) (Seryl-tRNA synthetase) (SerRS) (Seryl-tRNA(Ser/Sec) synthetase)	8.98e-05	0.00013	9.67e-05	9.68e-05	3.84e-05	0.000159	0.00013	0.000132	6.98e-05	8.1e-05	9.56e-05	0.00012	0.000127	9.03e-05	9.1e-05	0.000109	0.000109088	3.69634e-05	9.79625e-05	1.94359e-05	1.11356	0.155184	0.463652	0.396383
P49593	PPM1F	Protein phosphatase 1F (EC 3.1.3.16) (Ca(2+)/calmodulin-dependent protein kinase phosphatase) (CaM-kinase phosphatase) (CaMKPase) (Partner of PIX 2) (Protein fem-2 homolog) (hFem-2)	5.75e-06	6.17e-06	7.18e-06	1.74e-06	6.67e-06	1.12e-05	4.25e-06	6.99e-06	4.62e-07	1.21e-06	2.39e-06	1.27e-05	3.49e-06	1.17e-05	4.8e-06	1.96e-06	6.24375e-06	2.69093e-06	4.839e-06	4.74046e-06	1.2903	0.367704	0.478078	0.405146
P49720	PSMB3	Proteasome subunit beta type-3 (EC 3.4.25.1) (Proteasome chain 13) (Proteasome component C10-II) (Proteasome theta chain)	4.41e-05	4.35e-05	5.64e-05	5.42e-05	7.33e-05	6.37e-05	7.35e-05	5.91e-05	5.02e-05	2.24e-05	4.76e-05	4.02e-05	5.12e-05	3.49e-05	3.32e-05	6.8e-05	5.8475e-05	1.15059e-05	4.34625e-05	1.39252e-05	1.34541	0.428049	0.03392	0.0875453
P49721	PSMB2	Proteasome subunit beta type-2 (EC 3.4.25.1) (Macropain subunit C7-I) (Multicatalytic endopeptidase complex subunit C7-I) (Proteasome component C7-I)	3.28e-05	4.85e-05	3.16e-05	3.09e-05	3.63e-05	4.23e-05	5.97e-05	3.71e-05	4.02e-05	3.54e-05	2e-05	5.21e-05	1.83e-05	2.97e-05	5.03e-05	6.38e-05	3.99e-05	9.94887e-06	3.8725e-05	1.6054e-05	1.03034	0.0431235	0.862842	0.548723
P49748	ACADVL	Very long-chain specific acyl-CoA dehydrogenase, mitochondrial (VLCAD) (EC 1.3.8.9)	9.31e-05	9.28e-05	8.79e-05	0.000133	0.0001	0.000104	0.000158	7.35e-05	5.84e-05	0.000114	3.32e-05	9.05e-05	6e-05	6.73e-05	7e-05	0.000113	0.000105288	2.72382e-05	7.58e-05	2.81126e-05	1.38902	0.474064	0.0513282	0.110715
P49755	TMED10	Transmembrane emp24 domain-containing protein 10 (21 kDa transmembrane-trafficking protein) (S31III125) (S31I125) (Tmp-21-I) (Transmembrane protein Tmp21) (p23) (p24 family protein delta-1) (p24delta1) (p24delta)	4.2e-05	8.44e-05	5.69e-05	4.32e-05	6.12e-05	4.81e-05	7.37e-05	3.29e-05	3.81e-05	1.18e-05	5.37e-05	4.71e-05	6.25e-05	3.48e-05	3.14e-05	5.45e-05	5.53e-05	1.7319e-05	4.17375e-05	1.61701e-05	1.32495	0.405935	0.127752	0.188154
P49758	RGS6	Regulator of G-protein signaling 6 (RGS6) (S914)	5.94e-05	5.8e-05	8.43e-05	7.72e-05	9.35e-05	4.6e-05	7.52e-05	7.4e-05	5.02e-05	2.46e-05	2.96e-05	8.84e-05	0.000115	0.000119	0.0001	9.08e-05	7.095e-05	1.5477e-05	7.72e-05	3.73551e-05	0.919041	-0.121798	0.668639	0.482006
P49773	HINT1	Histidine triad nucleotide-binding protein 1 (EC 3.-.-.-) (Adenosine 5'-monophosphoramidase) (Protein kinase C inhibitor 1) (Protein kinase C-interacting protein 1) (PKCI-1)	0.000216	0.000259	0.000119	0.00017	0.00028	0.000163	0.000227	0.000183	3.69e-05	0.000346	0.000217	9.89e-05	0.000309	0.00032	0.000361	0.000372	0.000202125	5.33839e-05	0.0002576	0.000127432	0.784647	-0.349885	0.275161	0.294438
P49802	RGS7	Regulator of G-protein signaling 7 (RGS7)	6.77e-05	6.21e-05	9.29e-05	7.5e-05	9.87e-05	5.76e-05	7.4e-05	7.43e-05	8.01e-05	7.23e-06	3.01e-05	8.97e-05	0.000122	0.000126	0.000107	0.000106	7.52875e-05	1.41693e-05	8.35162e-05	4.32033e-05	0.901471	-0.149647	0.616706	0.461209
P49821	NDUFV1	NADH dehydrogenase [ubiquinone] flavoprotein 1, mitochondrial (EC 1.6.5.3) (EC 1.6.99.3) (Complex I-51kD) (CI-51kD) (NADH dehydrogenase flavoprotein 1) (NADH-ubiquinone oxidoreductase 51 kDa subunit)	0.000165	0.000147	0.000262	0.000229	0.000214	0.000185	0.000163	0.00017	0.00027	0.00012	0.000178	0.000204	0.000317	0.000228	0.000241	0.000279	0.000191875	3.9426e-05	0.000229625	6.23056e-05	0.835602	-0.259113	0.169605	0.223337
P49840	GSK3A	Glycogen synthase kinase-3 alpha (GSK-3 alpha) (EC 2.7.11.26) (Serine/threonine-protein kinase GSK3A) (EC 2.7.11.1)	3.08e-05	2.76e-05	3.91e-05	2.96e-05	7.76e-05	4.04e-05	3.98e-05	3.39e-05	3.75e-05	4.41e-05	2.12e-05	5.19e-05	2.97e-05	4.02e-05	5.53e-05	2.55e-05	3.985e-05	1.60284e-05	3.8175e-05	1.22003e-05	1.04388	0.0619516	0.817463	0.532159
P49841	GSK3B	Glycogen synthase kinase-3 beta (GSK-3 beta) (EC 2.7.11.26) (Serine/threonine-protein kinase GSK3B) (EC 2.7.11.1)	4.2e-05	2.62e-05	4.67e-05	2.88e-05	7.2e-05	3.47e-05	3.71e-05	2.12e-05	3.57e-05	2.64e-05	3.33e-05	2.78e-05	5.2e-05	4.51e-05	4.39e-05	6.14e-05	3.85875e-05	1.58689e-05	4.07e-05	1.21681e-05	0.948096	-0.0768952	0.769485	0.513059
P49902	NT5C2	Cytosolic purine 5'-nucleotidase (EC 3.1.3.5) (Cytosolic 5'-nucleotidase II)	7.48e-06	9.77e-06	6.71e-06	1.1e-05	5.21e-06	7.65e-06	1.46e-05	7.1e-06	6.02e-06	1.49e-05	1.22e-05	7.59e-06	8.8e-06	5.35e-06	8.62e-06	6.45e-06	8.69e-06	2.98891e-06	8.74125e-06	3.28182e-06	0.994137	-0.00848342	0.97441	0.583714
P49915	GMPS	GMP synthase [glutamine-hydrolyzing] (EC 6.3.5.2) (GMP synthetase) (Glutamine amidotransferase)	1.68e-05	2.52e-05	1.75e-05	2.04e-05	1.92e-05	1.14e-05	1.46e-05	1.12e-05	1.93e-05	8.98e-06	8.23e-06	1.71e-05	9.49e-06	1.7e-05	1.65e-05	1.57e-05	1.70375e-05	4.70074e-06	1.40375e-05	4.38605e-06	1.21371	0.279428	0.208075	0.250069
P50148	GNAQ	Guanine nucleotide-binding protein G(q) subunit alpha (Guanine nucleotide-binding protein alpha-q)	0.000232	0.000204	0.000238	0.000232	0.000134	0.000337	0.000261	0.000129	0.00023	0.000285	0.000281	0.000143	0.000211	0.000206	0.000207	0.000171	0.000220875	6.7516e-05	0.00021675	4.88986e-05	1.01903	0.0271981	0.890688	0.558748
P50150	GNG4	Guanine nucleotide-binding protein G(I)/G(S)/G(O) subunit gamma-4	4.06e-05	6.48e-05	6.8e-05	7.72e-05	6.6e-05	3.66e-05	5.65e-05	8.76e-05	4.47e-05	1.81e-05	8.75e-05	2.14e-05	0.000103	8.55e-05	4.19e-05	8.15e-05	6.21625e-05	1.72353e-05	6.045e-05	3.27837e-05	1.02833	0.0403022	0.897814	0.561087
P50213	IDH3A	Isocitrate dehydrogenase [NAD] subunit alpha, mitochondrial (EC 1.1.1.41) (Isocitric dehydrogenase subunit alpha) (NAD(+)-specific ICDH subunit alpha)	0.000427	0.000304	0.000469	0.000529	0.000318	0.000429	0.000324	0.000393	0.000378	0.000425	0.000352	0.000576	0.000599	0.000499	0.000421	0.000582	0.000399125	7.99383e-05	0.000479	9.81457e-05	0.833246	-0.263185	0.0959714	0.163896
P50395	GDI2	Rab GDP dissociation inhibitor beta (Rab GDI beta) (Guanosine diphosphate dissociation inhibitor 2) (GDI-2)	0.00086	0.00101	0.000986	0.000787	0.0011	0.000983	0.00104	0.000961	0.000914	0.00101	0.00113	0.00103	0.00119	0.00103	0.000956	0.00112	0.000965875	9.9541e-05	0.0010475	9.30299e-05	0.922076	-0.117042	0.112287	0.177594
P50416	CPT1A	Carnitine O-palmitoyltransferase 1, liver isoform (CPT1-L) (EC 2.3.1.21) (Carnitine O-palmitoyltransferase I, liver isoform) (CPT I) (CPTI-L) (Carnitine palmitoyltransferase 1A)	6.45e-05	4.38e-06	5.8e-05	8.41e-06	8.49e-05	1.01e-05	2.27e-05	1.07e-05	1.17e-05	1.1e-05	1.06e-05	1.6e-05	1.23e-05	1.31e-05	8.92e-06	1.03e-05	3.29613e-05	3.13105e-05	1.174e-05	2.14428e-06	2.8076	1.48934	0.0764871	0.141263
P50502	ST13	Hsc70-interacting protein (Hip) (Aging-associated protein 2) (Progesterone receptor-associated p48 protein) (Protein FAM10A1) (Putative tumor suppressor ST13) (Renal carcinoma antigen NY-REN-33) (Suppression of tumorigenicity 13 protein)	0.000206	0.000204	0.000239	0.000179	0.000297	0.00032	0.000321	0.000215	0.000271	0.000308	0.000283	0.000265	0.000254	0.00029	0.000258	0.000256	0.000247625	5.67499e-05	0.000273125	1.9112e-05	0.906636	-0.141404	0.248381	0.278533
P50570	DNM2	Dynamin-2 (EC 3.6.5.5)	0.000809	0.000617	0.00088	0.000867	0.000828	0.000783	0.000738	0.00083	0.00107	0.00109	0.000824	0.00113	0.00127	0.000993	0.00104	0.00076	0.000794	8.45053e-05	0.00102213	0.000164364	0.776813	-0.364361	0.00359728	0.0292817
P50895	BCAM	Basal cell adhesion molecule (Auberger B antigen) (B-CAM cell surface glycoprotein) (F8/G253 antigen) (Lutheran antigen) (Lutheran blood group glycoprotein) (CD antigen CD239)	5.89e-05	2.26e-05	2.93e-05	3.49e-05	2.46e-05	2.49e-05	4.37e-05	2.49e-05	2.11e-05	2.75e-06	1.53e-05	1.48e-05	2.53e-05	6.6e-06	2.81e-05	2.72e-05	3.2975e-05	1.26069e-05	1.76438e-05	9.47619e-06	1.86893	0.902215	0.0156597	0.0569333
P50990	CCT8	T-complex protein 1 subunit theta (TCP-1-theta) (CCT-theta) (Renal carcinoma antigen NY-REN-15)	0.0002	0.000185	0.000215	0.000273	0.00025	0.00021	0.000225	0.000182	0.000192	0.000269	0.000146	0.00017	0.000176	0.000168	0.000168	0.000162	0.0002175	3.1346e-05	0.000181375	3.76713e-05	1.19917	0.26204	0.0558665	0.116543
P50991	CCT4	T-complex protein 1 subunit delta (TCP-1-delta) (CCT-delta) (Stimulator of TAR RNA-binding)	0.000257	0.000197	0.000311	0.000254	0.000329	0.000285	0.000288	0.000198	0.000189	0.000187	0.000258	0.000268	0.000259	0.000196	0.000254	0.000289	0.000264875	4.84604e-05	0.0002375	4.02882e-05	1.11526	0.157384	0.239466	0.271965
P50993	ATP1A2	Sodium/potassium-transporting ATPase subunit alpha-2 (Na(+)/K(+) ATPase alpha-2 subunit) (EC 3.6.3.9) (Sodium pump subunit alpha-2)	0.00283	0.00239	0.00301	0.00276	0.0032	0.00336	0.00281	0.00263	0.00428	0.00471	0.00325	0.0046	0.00397	0.00426	0.00331	0.00338	0.00287375	0.00031025	0.00397	0.0005888	0.723866	-0.466204	0.000368819	0.0137455
P50995	ANXA11	Annexin A11 (56 kDa autoantigen) (Annexin XI) (Annexin-11) (Calcyclin-associated annexin 50) (CAP-50)	5.83e-05	5.67e-05	4.15e-05	6.04e-05	4.59e-05	4.07e-05	6.92e-05	4.24e-05	2e-05	1.98e-05	3.22e-05	5.46e-05	4.77e-05	5.12e-05	4.63e-05	4.82e-05	5.18875e-05	1.06596e-05	4e-05	1.40087e-05	1.29719	0.375387	0.0768293	0.141669
P51148	RAB5C	Ras-related protein Rab-5C (L1880) (RAB5L)	0.000314	0.000345	0.000321	0.000329	0.000222	0.000362	0.000334	0.000298	0.000353	0.000432	0.000375	0.000364	0.000337	0.000373	0.00024	0.0003	0.000315625	4.24901e-05	0.00034675	5.70307e-05	0.910238	-0.135684	0.236129	0.269232
P51149	RAB7A	Ras-related protein Rab-7a	0.000231	0.000235	0.000165	0.00024	0.000293	0.000259	0.00038	0.000151	0.00029	0.000192	0.000283	0.000286	0.000326	0.0003	0.000329	0.000282	0.00024425	7.19896e-05	0.000286	4.22949e-05	0.854021	-0.227657	0.179126	0.23062
P51178	PLCD1	1-phosphatidylinositol 4,5-bisphosphate phosphodiesterase delta-1 (EC 3.1.4.11) (Phosphoinositide phospholipase C-delta-1) (Phospholipase C-III) (PLC-III) (Phospholipase C-delta-1) (PLC-delta-1)	3.67e-05	7.99e-05	3.17e-05	5.36e-05	2.85e-05	7.85e-05	0.000103	3.41e-05	2.78e-05	2.35e-05	2.79e-05	2.22e-05	6.12e-05	2.8e-05	3.83e-05	2.56e-05	5.575e-05	2.80065e-05	3.18125e-05	1.28271e-05	1.75246	0.809378	0.0452759	0.101442
P51513	NOVA1	RNA-binding protein Nova-1 (Neuro-oncological ventral antigen 1) (Onconeural ventral antigen 1) (Paraneoplastic Ri antigen) (Ventral neuron-specific protein 1)	3.46e-05	2.97e-05	3.76e-05	1.89e-05	2.42e-05	2.37e-05	1.02e-05	8.45e-06	1.61e-05	7.4e-06	1.19e-05	2.44e-05	1.94e-05	3.09e-05	2.44e-05	2.6e-05	2.34188e-05	1.05931e-05	2.00625e-05	7.86891e-06	1.16729	0.223163	0.483742	0.40675
P51553	IDH3G	Isocitrate dehydrogenase [NAD] subunit gamma, mitochondrial (EC 1.1.1.41) (Isocitric dehydrogenase subunit gamma) (NAD(+)-specific ICDH subunit gamma)	0.000132	7.79e-05	0.000159	0.000123	0.000126	9.39e-05	0.000126	0.000126	0.000108	7.88e-05	5.44e-05	0.00016	0.000146	0.000141	0.000145	0.000193	0.000120475	2.45933e-05	0.000128275	4.51474e-05	0.939193	-0.0905062	0.674364	0.48217
P51571	SSR4	Translocon-associated protein subunit delta (TRAP-delta) (Signal sequence receptor subunit delta) (SSR-delta)	4.75e-05	5.51e-05	5.26e-05	4.5e-05	3.01e-05	3.54e-05	4.53e-05	3.5e-05	1.61e-05	9.1e-06	4.84e-05	2.15e-05	3.22e-05	2.4e-05	2.02e-05	3.13e-05	4.325e-05	8.91051e-06	2.535e-05	1.19906e-05	1.70611	0.770714	0.00440782	0.0314575
P51572	BCAP31	B-cell receptor-associated protein 31 (BCR-associated protein 31) (Bap31) (6C6-AG tumor-associated antigen) (Protein CDM) (p28)	5.67e-05	8.01e-05	6.68e-05	5.66e-05	5.38e-05	5.59e-05	7.42e-05	5.26e-05	6.91e-05	8.75e-05	5.9e-05	7.84e-05	7.25e-05	8.05e-05	8.34e-05	6.46e-05	6.20875e-05	1.03475e-05	7.4375e-05	9.78859e-06	0.83479	-0.260515	0.0285907	0.0799491
P51608	MECP2	Methyl-CpG-binding protein 2 (MeCp-2 protein) (MeCp2)	3.95e-05	4.53e-05	2.64e-05	2.38e-05	4.13e-05	2.68e-05	4.49e-05	2.81e-05	3.71e-05	4.66e-05	4.72e-05	3.23e-05	4.07e-05	3.17e-05	4.04e-05	3.49e-05	3.45125e-05	9.07421e-06	3.88625e-05	5.95577e-06	0.888067	-0.17126	0.276024	0.294669
P51648	ALDH3A2	Fatty aldehyde dehydrogenase (EC 1.2.1.3) (Aldehyde dehydrogenase 10) (Aldehyde dehydrogenase family 3 member A2) (Microsomal aldehyde dehydrogenase)	3.83e-05	3.72e-05	3.93e-05	4.84e-05	3.9e-05	7.23e-05	6.73e-05	2.98e-05	2.19e-05	2.07e-05	0.000292	3.33e-05	1.8e-05	2.79e-05	2.09e-05	3.04e-05	4.645e-05	1.53184e-05	5.81375e-05	9.46457e-05	0.798968	-0.32379	0.735379	0.502193
P51649	ALDH5A1	Succinate-semialdehyde dehydrogenase, mitochondrial (EC 1.2.1.24) (Aldehyde dehydrogenase family 5 member A1) (NAD(+)-dependent succinic semialdehyde dehydrogenase)	0.000181	0.000249	0.000192	0.00025	0.000213	0.000214	0.000224	0.000198	0.000255	0.000259	0.000154	0.000215	0.000291	0.000373	0.000246	0.000403	0.000215125	2.51875e-05	0.0002745	8.10467e-05	0.783698	-0.351631	0.0678614	0.130159
P51659	HSD17B4	Peroxisomal multifunctional enzyme type 2 (MFE-2) (17-beta-hydroxysteroid dehydrogenase 4) (17-beta-HSD 4) (D-bifunctional protein) (DBP) (Multifunctional protein 2) (MPF-2) (Short chain dehydrogenase/reductase family 8C member 1) [Cleaved into: (3R)-hydroxyacyl-CoA dehydrogenase (EC 1.1.1.n12); Enoyl-CoA hydratase 2 (EC 4.2.1.107) (EC 4.2.1.119) (3-alpha,7-alpha,12-alpha-trihydroxy-5-beta-choles…	4.75e-05	5.48e-05	4.73e-05	7.51e-05	6.75e-05	7.95e-05	9e-05	6.15e-05	0.000133	0.000139	6.56e-05	7.29e-05	5.47e-05	6.2e-05	5.76e-05	6.08e-05	6.54e-05	1.5483e-05	8.07e-05	3.45963e-05	0.810409	-0.303278	0.272718	0.294402
P51674	GPM6A	Neuronal membrane glycoprotein M6-a (M6a)	0.00234	0.00254	0.00186	0.00149	0.000695	0.0017	0.00152	0.00172	0.00263	0.00147	0.00167	0.00317	0.00344	0.00283	0.00312	0.00279	0.00173313	0.000563021	0.00264	0.000709104	0.656487	-0.607162	0.0132903	0.0520456
P51693	APLP1	Amyloid-like protein 1 (APLP) (APLP-1) [Cleaved into: C30]	1.98e-05	2.13e-05	1.89e-05	2.43e-05	1.39e-05	4.29e-05	1.61e-05	1.53e-05	1.11e-05	3.39e-05	4.57e-05	1.47e-05	1.95e-05	2e-05	1.33e-05	1.59e-05	2.15625e-05	9.26452e-06	2.17625e-05	1.19409e-05	0.99081	-0.0133198	0.970671	0.582985
P51858	HDGF	Hepatoma-derived growth factor (HDGF) (High mobility group protein 1-like 2) (HMG-1L2)	1.73e-05	4.07e-05	1.21e-05	1.89e-05	1.17e-05	1.55e-05	2.53e-05	2.77e-05	2.85e-05	2.22e-05	2.29e-05	1.16e-05	5.9e-06	1.07e-05	2.64e-05	2.64e-05	2.115e-05	9.74929e-06	1.9325e-05	8.61589e-06	1.09444	0.130189	0.697543	0.489956
P51970	NDUFA8	NADH dehydrogenase [ubiquinone] 1 alpha subcomplex subunit 8 (Complex I-19kD) (CI-19kD) (Complex I-PGIV) (CI-PGIV) (NADH-ubiquinone oxidoreductase 19 kDa subunit)	7.59e-05	5.74e-05	0.000151	9.42e-05	0.00015	0.000122	0.000207	7.91e-05	0.000183	0.000104	4.73e-05	0.000111	0.000118	0.000102	0.000101	0.000133	0.000117075	5.00964e-05	0.000112412	3.77751e-05	1.04148	0.0586306	0.836551	0.540024
P51991	HNRNPA3	Heterogeneous nuclear ribonucleoprotein A3 (hnRNP A3)	0.000149	0.000208	0.000127	9.77e-05	0.0001	0.000136	0.000174	0.000139	0.000196	0.000116	9.82e-05	0.000228	0.000238	0.000249	0.000229	0.000186	0.000141337	3.66878e-05	0.000192525	5.68887e-05	0.734125	-0.445902	0.0505618	0.109882
P52209	PGD	6-phosphogluconate dehydrogenase, decarboxylating (EC 1.1.1.44)	0.000165	0.000212	0.000185	0.000279	0.000257	0.000224	0.000329	0.000157	0.000142	0.00014	0.00019	0.000244	0.000203	0.000183	0.000205	0.000185	0.000226	5.94523e-05	0.0001865	3.39958e-05	1.2118	0.277147	0.125103	0.187066
P52272	HNRNPM	Heterogeneous nuclear ribonucleoprotein M (hnRNP M)	6.66e-05	7.36e-05	6.65e-05	5.07e-05	7.38e-05	8.73e-05	0.000123	7.39e-05	8.99e-05	2.57e-05	7.66e-05	3.83e-05	5.2e-05	4.13e-05	5.3e-05	3.87e-05	7.6925e-05	2.12588e-05	5.19375e-05	2.14253e-05	1.48111	0.566676	0.034511	0.0886495
P52306	RAP1GDS1	Rap1 GTPase-GDP dissociation stimulator 1 (Exchange factor smgGDS) (SMG GDS protein) (SMG P21 stimulatory GDP/GTP exchange protein)	0.000117	9.55e-05	0.000112	0.000134	0.000199	0.000147	0.000111	0.00011	0.00016	0.000228	0.000197	0.000182	0.000196	0.00019	0.000141	0.00015	0.000128188	3.26977e-05	0.0001805	2.87154e-05	0.71018	-0.493743	0.00431189	0.0313536
P52429	DGKE	Diacylglycerol kinase epsilon (DAG kinase epsilon) (EC 2.7.1.107) (Diglyceride kinase epsilon) (DGK-epsilon)	4.63e-06	5.08e-06	8.22e-06	9.17e-06	1.95e-05	1.42e-05	8.86e-06	4.29e-06	1.76e-06	9.71e-07	4.21e-06	4.47e-06	4.57e-06	4.51e-06	4.21e-06	6.5e-06	9.24375e-06	5.26605e-06	3.90013e-06	1.74261e-06	2.37012	1.24496	0.0164387	0.0589458
P52565	ARHGDIA	Rho GDP-dissociation inhibitor 1 (Rho GDI 1) (Rho-GDI alpha)	0.000529	0.000454	0.000656	0.000441	0.000584	0.000519	0.000418	0.000518	0.000504	0.000337	0.000572	0.000688	0.000728	0.000694	0.000603	0.000639	0.000514875	7.88025e-05	0.000595625	0.000127341	0.864428	-0.210182	0.149488	0.207231
P52594	AGFG1	Arf-GAP domain and FG repeat-containing protein 1 (HIV-1 Rev-binding protein) (Nucleoporin-like protein RIP) (Rev-interacting protein) (Rev/Rex activation domain-binding protein)	1.93e-05	1.79e-05	1.81e-05	1.93e-05	2.89e-05	1.19e-05	2.4e-05	1.43e-05	5.18e-06	1.77e-05	2.44e-05	1.66e-05	2.26e-05	2.02e-05	2.12e-05	2.56e-05	1.92125e-05	5.30968e-06	1.9185e-05	6.43793e-06	1.00143	0.00206649	0.992695	0.585908
P52758	HRSP12	Ribonuclease UK114 (EC 3.1.-.-) (14.5 kDa translational inhibitor protein) (p14.5) (Heat-responsive protein 12) (UK114 antigen homolog)	0.000175	0.000176	0.00016	0.000259	0.000174	0.000217	0.000242	0.000179	0.000143	0.000115	0.000184	0.000195	0.000197	0.000277	0.000248	0.000246	0.00019775	3.66674e-05	0.000200625	5.49154e-05	0.98567	-0.0208237	0.90374	0.563228
P52788	SMS	Spermine synthase (SPMSY) (EC 2.5.1.22) (Spermidine aminopropyltransferase)	2e-05	2.37e-05	2.59e-05	1.21e-05	2.56e-05	1.22e-05	2.53e-05	1.4e-05	1.47e-05	3.87e-06	6.95e-06	1.32e-05	1.14e-05	1.37e-05	1.91e-05	1.81e-05	1.985e-05	6.17622e-06	1.26275e-05	5.18307e-06	1.57197	0.65257	0.0238627	0.071045
P52815	MRPL12	39S ribosomal protein L12, mitochondrial (L12mt) (MRP-L12) (5c5-2)	5.14e-05	3.89e-05	5.21e-05	6e-05	3.38e-05	4.91e-05	5.83e-05	4.08e-05	4.92e-05	1.74e-05	1.68e-05	3.06e-05	3.54e-05	4.45e-05	4.24e-05	5.29e-05	4.805e-05	9.38037e-06	3.615e-05	1.37165e-05	1.32918	0.410541	0.062317	0.12337
P52888	THOP1	Thimet oligopeptidase (EC 3.4.24.15) (Endopeptidase 24.15) (MP78)	7.28e-06	8.7e-06	1.27e-05	1.76e-05	1.23e-05	8.86e-06	1.23e-05	1.25e-05	9.65e-06	9.82e-06	1.49e-05	1.46e-05	1.96e-05	1.86e-05	1.39e-05	1.06e-05	1.153e-05	3.24127e-06	1.39588e-05	3.81054e-06	0.826005	-0.275777	0.191286	0.238394
P52907	CAPZA1	F-actin-capping protein subunit alpha-1 (CapZ alpha-1)	0.00017	0.000201	0.000226	0.000196	0.000203	0.000165	0.000306	0.000269	0.000106	0.000115	9.99e-05	5.46e-05	0.000177	0.000182	0.000199	0.000185	0.000217	4.85681e-05	0.000139812	5.25369e-05	1.55208	0.634202	0.00862569	0.041543
P52943	CRIP2	Cysteine-rich protein 2 (CRP-2) (Protein ESP1)	0.000131	8.43e-05	0.000132	9.32e-05	0.00011	7.86e-05	7.36e-05	5.2e-05	7.03e-05	6.13e-05	0.000108	0.000102	0.000171	0.000116	0.000102	0.00016	9.43375e-05	2.82341e-05	0.000111325	3.84015e-05	0.847406	-0.238874	0.330533	0.322412
P53004	BLVRA	Biliverdin reductase A (BVR A) (EC 1.3.1.24) (Biliverdin-IX alpha-reductase)	7.71e-05	4.81e-05	5.68e-05	6.17e-05	8.13e-05	7.49e-05	8.89e-05	6.04e-05	4.41e-05	2.69e-05	3.05e-05	5.27e-05	5.41e-05	6.81e-05	7.59e-05	6.2e-05	6.865e-05	1.39368e-05	5.17875e-05	1.72777e-05	1.32561	0.406656	0.0496477	0.108713
P53041	PPP5C	Serine/threonine-protein phosphatase 5 (PP5) (EC 3.1.3.16) (Protein phosphatase T) (PP-T) (PPT)	4.91e-05	5.33e-05	8.29e-05	6.02e-05	5.05e-05	6.16e-05	5.03e-05	6.54e-05	2.94e-05	1.52e-05	5.67e-05	6.55e-05	7.78e-05	7.48e-05	7.05e-05	7.12e-05	5.91625e-05	1.13301e-05	5.76375e-05	2.30263e-05	1.02646	0.0376753	0.868926	0.55024
P53365	ARFIP2	Arfaptin-2 (ADP-ribosylation factor-interacting protein 2) (Partner of RAC1) (Protein POR1)	7.45e-06	3.26e-06	8.77e-06	1.26e-05	6.64e-06	7.72e-06	6.94e-06	1.54e-06	1.6e-05	2.46e-05	6.96e-06	1.1e-05	9.38e-06	1.32e-05	9.86e-06	1.24e-05	6.865e-06	3.35943e-06	1.2925e-05	5.4427e-06	0.531141	-0.912833	0.017951	0.0617682
P53396	ACLY	ATP-citrate synthase (EC 2.3.3.8) (ATP-citrate (pro-S-)-lyase) (ACL) (Citrate cleavage enzyme)	7.21e-05	7.17e-05	8.37e-05	8.7e-05	7.88e-05	8.85e-05	7.57e-05	7.25e-05	5.97e-05	6.93e-05	6.83e-05	0.000159	9.42e-05	6.4e-05	0.000177	8.26e-05	7.875e-05	6.86523e-06	9.67625e-05	4.556e-05	0.813848	-0.297168	0.287472	0.302459
P53597	SUCLG1	Succinate--CoA ligase [ADP/GDP-forming] subunit alpha, mitochondrial (EC 6.2.1.4) (EC 6.2.1.5) (Succinyl-CoA synthetase subunit alpha) (SCS-alpha)	0.000194	0.000156	0.000155	0.000127	8.06e-05	0.000159	0.000105	0.000156	0.000195	0.000217	9.56e-05	0.000242	0.000237	0.00025	0.000235	0.000194	0.000141575	3.56902e-05	0.0002082	5.00991e-05	0.679995	-0.556404	0.00842047	0.0415392
P53621	COPA	Coatomer subunit alpha (Alpha-coat protein) (Alpha-COP) (HEP-COP) (HEPCOP) [Cleaved into: Xenin (Xenopsin-related peptide); Proxenin]	3.11e-05	2.84e-05	2.47e-05	3.35e-05	4.72e-05	3.73e-05	4.35e-05	2.44e-05	4.24e-05	3.98e-05	2.47e-05	2.37e-05	1.95e-05	1.25e-05	3.36e-05	3.29e-05	3.37625e-05	8.39727e-06	2.86375e-05	1.02859e-05	1.17896	0.237516	0.293405	0.306157
P53677	AP3M2	AP-3 complex subunit mu-2 (Adaptor-related protein complex 3 subunit mu-2) (Clathrin assembly protein assembly protein complex 3 mu-2 medium chain) (Clathrin coat assembly protein AP47 homolog 2) (Clathrin coat-associated protein AP47 homolog 2) (Golgi adaptor AP-1 47 kDa protein homolog 2) (HA1 47 kDa subunit homolog 2) (Mu3B-adaptin) (P47B)	3.41e-05	4.06e-05	5.06e-05	6.07e-05	6.6e-05	5.98e-05	3.64e-05	3.88e-05	5.95e-05	1.13e-05	3.47e-05	5.62e-05	7.32e-05	5.62e-05	5.2e-05	3.05e-05	4.8375e-05	1.25205e-05	4.67e-05	1.97639e-05	1.03587	0.0508391	0.842442	0.541408
P53680	AP2S1	AP-2 complex subunit sigma (Adaptor protein complex AP-2 subunit sigma) (Adaptor-related protein complex 2 subunit sigma) (Clathrin assembly protein 2 sigma small chain) (Clathrin coat assembly protein AP17) (Clathrin coat-associated protein AP17) (HA2 17 kDa subunit) (Plasma membrane adaptor AP-2 17 kDa protein) (Sigma2-adaptin)	0.000117	0.000104	0.00013	0.000118	0.000103	5.82e-05	0.00012	0.000122	2.97e-05	2.99e-05	0.000128	0.000138	0.000135	0.000138	8.12e-05	0.000124	0.000109025	2.24169e-05	0.000100475	4.73297e-05	1.0851	0.117822	0.651338	0.475409
P53985	SLC16A1	Monocarboxylate transporter 1 (MCT 1) (Solute carrier family 16 member 1)	1.94e-05	1.74e-05	5.99e-06	8.1e-06	6.53e-06	1.44e-06	1.77e-05	7.59e-06	2.71e-05	4.12e-05	7.22e-05	4.04e-05	2.67e-05	3.84e-05	4e-05	6.93e-06	1.05187e-05	6.66622e-06	3.66163e-05	1.84636e-05	0.28727	-1.79952	0.00211005	0.024719
P53990	IST1	IST1 homolog (hIST1) (Putative MAPK-activating protein PM28)	1.75e-05	2.33e-05	1.31e-05	2.07e-05	1.7e-05	1.85e-05	2.57e-05	1.01e-05	1.09e-05	4.2e-05	3.37e-05	1.66e-05	1.84e-05	3.51e-05	2.55e-05	3.6e-05	1.82375e-05	5.10096e-06	2.7275e-05	1.10807e-05	0.668653	-0.580671	0.0547866	0.115377
P53992	SEC24C	Protein transport protein Sec24C (SEC24-related protein C)	1.22e-05	8.46e-06	9.86e-06	1.14e-05	2.19e-05	1.12e-05	1.53e-05	1.2e-05	1.18e-05	1.1e-05	1.39e-05	1.14e-05	7.96e-06	8.09e-06	6.39e-06	1.82e-05	1.279e-05	4.17575e-06	1.10925e-05	3.77857e-06	1.15303	0.205432	0.408252	0.367889
P54136	RARS	Arginine--tRNA ligase, cytoplasmic (EC 6.1.1.19) (Arginyl-tRNA synthetase) (ArgRS)	1.42e-05	1.86e-05	1.66e-05	2.91e-05	1.89e-05	3.56e-05	2.36e-05	1.77e-05	2.63e-05	2.81e-05	1.51e-05	2.37e-05	1.28e-05	1.72e-05	1.97e-05	2.42e-05	2.17875e-05	7.24301e-06	2.08875e-05	5.53055e-06	1.04309	0.0608608	0.784073	0.51949
P54289	CACNA2D1	Voltage-dependent calcium channel subunit alpha-2/delta-1 (Voltage-gated calcium channel subunit alpha-2/delta-1) [Cleaved into: Voltage-dependent calcium channel subunit alpha-2-1; Voltage-dependent calcium channel subunit delta-1]	6.31e-05	5.51e-05	8.55e-05	6.61e-05	0.000128	6.37e-05	7.52e-05	8.44e-05	7.16e-05	2.86e-05	6.27e-05	7.72e-05	9.76e-05	0.000102	8.23e-05	9.26e-05	7.76375e-05	2.29799e-05	7.6825e-05	2.35942e-05	1.01058	0.0151778	0.945359	0.574972
P54577	YARS	Tyrosine--tRNA ligase, cytoplasmic (EC 6.1.1.1) (Tyrosyl-tRNA synthetase) (TyrRS) [Cleaved into: Tyrosine--tRNA ligase, cytoplasmic, N-terminally processed]	4.55e-05	4.79e-05	3.82e-05	5.87e-05	6.59e-05	7.2e-05	4.05e-05	5.32e-05	5.1e-05	7.65e-05	6.52e-05	0.000228	7.31e-05	6.54e-05	7.23e-05	6.97e-05	5.27375e-05	1.20531e-05	8.765e-05	5.72392e-05	0.601683	-0.732925	0.113523	0.178572
P54578	USP14	Ubiquitin carboxyl-terminal hydrolase 14 (EC 3.4.19.12) (Deubiquitinating enzyme 14) (Ubiquitin thioesterase 14) (Ubiquitin-specific-processing protease 14)	7.74e-05	5.99e-05	6.74e-05	6.55e-05	9.79e-05	9.68e-05	7.92e-05	6.42e-05	7.08e-05	5.63e-05	7.46e-05	6.24e-05	6.05e-05	6.87e-05	5.4e-05	7.6e-05	7.60375e-05	1.46731e-05	6.54125e-05	8.30515e-06	1.16243	0.217145	0.096376	0.164025
P54652	HSPA2	Heat shock-related 70 kDa protein 2 (Heat shock 70 kDa protein 2)	0.00294	0.00251	0.00306	0.00268	0.00265	0.00299	0.00275	0.00252	0.00259	0.00275	0.003	0.0031	0.00292	0.00266	0.00255	0.00256	0.0027625	0.000211778	0.00276625	0.000214339	0.998644	-0.00195708	0.972416	0.583125
P54725	RAD23A	UV excision repair protein RAD23 homolog A (HR23A) (hHR23A)	3.58e-05	3.16e-05	3.61e-05	3.47e-05	3e-05	1.27e-05	3.4e-05	2.01e-05	3.81e-06	7.31e-06	2.4e-05	2.28e-05	1.24e-05	2.34e-05	2.6e-05	2.16e-05	2.9375e-05	8.49937e-06	1.7665e-05	8.54613e-06	1.66289	0.733695	0.0157087	0.0569333
P54727	RAD23B	UV excision repair protein RAD23 homolog B (HR23B) (hHR23B) (XP-C repair-complementing complex 58 kDa protein) (p58)	3.89e-05	4.35e-05	6.59e-05	6.75e-05	3.57e-05	5.06e-05	8.69e-05	5.7e-05	2.76e-05	5.61e-05	6.64e-05	3.27e-05	3.93e-05	3.03e-05	7.4e-05	5.55e-05	5.575e-05	1.72191e-05	4.77375e-05	1.76275e-05	1.16784	0.223849	0.373314	0.346395
P54750	PDE1A	Calcium/calmodulin-dependent 3',5'-cyclic nucleotide phosphodiesterase 1A (Cam-PDE 1A) (EC 3.1.4.17) (61 kDa Cam-PDE) (hCam-1)	2.96e-05	2.78e-05	3.31e-05	2.75e-05	2.77e-05	2.1e-05	2.03e-05	2.87e-05	2.51e-05	2.95e-05	3.4e-05	2.27e-05	4.66e-05	3.22e-05	2.66e-05	2.97e-05	2.69625e-05	4.29483e-06	3.08e-05	7.37254e-06	0.875406	-0.191976	0.224055	0.259333
P54764	EPHA4	Ephrin type-A receptor 4 (EC 2.7.10.1) (EPH-like kinase 8) (EK8) (hEK8) (Tyrosine-protein kinase TYRO1) (Tyrosine-protein kinase receptor SEK)	1.96e-05	2.01e-05	3.85e-05	3.53e-05	2.75e-05	2.06e-05	1.57e-05	1.96e-05	2.25e-05	4.19e-05	1.1e-05	3.02e-05	2.08e-05	3.9e-05	2.39e-05	2.37e-05	2.46125e-05	8.29431e-06	2.6625e-05	1.00734e-05	0.924413	-0.11339	0.669324	0.482006
P54920	NAPA	Alpha-soluble NSF attachment protein (SNAP-alpha) (N-ethylmaleimide-sensitive factor attachment protein alpha)	0.000247	0.000272	0.000302	0.00028	0.000293	0.000135	0.000305	0.000265	0.000315	0.000422	0.000261	0.000331	0.000273	0.000419	0.000367	0.00031	0.000262375	5.50271e-05	0.00033725	6.09092e-05	0.777984	-0.362188	0.0218095	0.0690827
P55010	EIF5	Eukaryotic translation initiation factor 5 (eIF-5)	2.18e-05	2.71e-05	1.39e-05	1.87e-05	1.07e-05	1.18e-05	2.06e-05	1.93e-05	2.96e-05	1.46e-05	2.71e-05	1.85e-05	3.5e-05	1.92e-05	3.09e-05	3.33e-05	1.79875e-05	5.53855e-06	2.6025e-05	7.60559e-06	0.691162	-0.532903	0.0299216	0.0825114
P55011	SLC12A2	Solute carrier family 12 member 2 (Basolateral Na-K-Cl symporter) (Bumetanide-sensitive sodium-(potassium)-chloride cotransporter 1)	3.82e-05	3.23e-05	3.21e-05	2.75e-05	3.93e-05	7.42e-05	3.3e-05	4.73e-05	4.6e-05	7.46e-05	9.87e-05	4.14e-05	3.64e-05	4.23e-05	3.14e-05	3.54e-05	4.04875e-05	1.48887e-05	5.0775e-05	2.34989e-05	0.79739	-0.326642	0.313297	0.3147
P55036	PSMD4	26S proteasome non-ATPase regulatory subunit 4 (26S proteasome regulatory subunit RPN10) (26S proteasome regulatory subunit S5A) (Antisecretory factor 1) (AF) (ASF) (Multiubiquitin chain-binding protein)	1.49e-05	2.19e-05	2.05e-05	1.9e-05	4.2e-05	1.42e-05	3.16e-05	2.54e-05	1.03e-05	2.66e-05	1.56e-05	2.45e-05	3.02e-05	3.51e-05	3.66e-05	3.82e-05	2.36875e-05	9.28477e-06	2.71375e-05	1.00609e-05	0.87287	-0.196162	0.487703	0.408299
P55039	DRG2	Developmentally-regulated GTP-binding protein 2 (DRG-2)	1.1e-05	6.37e-06	1.1e-05	1.27e-05	1.34e-05	9.08e-06	1.12e-05	9.16e-06	6.72e-06	4.28e-06	7.56e-06	1.45e-05	1.08e-05	5.81e-06	1.22e-05	1.45e-05	1.04888e-05	2.23951e-06	9.54625e-06	3.98783e-06	1.09873	0.135837	0.569257	0.438767
P55060	CSE1L	Exportin-2 (Exp2) (Cellular apoptosis susceptibility protein) (Chromosome segregation 1-like protein) (Importin-alpha re-exporter)	3.85e-05	4.3e-05	5.23e-05	4.7e-05	3.84e-05	4.34e-05	5.07e-05	3.8e-05	2.97e-05	5.25e-05	3.63e-05	0.00099	3.49e-05	3.87e-05	3.44e-05	3.69e-05	4.39125e-05	5.62759e-06	0.000156675	0.000336779	0.280278	-1.83507	0.359748	0.340364
P55072	VCP	Transitional endoplasmic reticulum ATPase (TER ATPase) (EC 3.6.4.6) (15S Mg(2+)-ATPase p97 subunit) (Valosin-containing protein) (VCP)	0.000283	0.000365	0.00033	0.000455	0.000316	0.000282	0.000403	0.000289	0.000305	0.000233	0.000268	0.000786	0.000587	0.000466	0.000392	0.000292	0.000340375	6.29148e-05	0.000416125	0.000189852	0.817963	-0.289892	0.302183	0.310551
P55084	HADHB	Trifunctional enzyme subunit beta, mitochondrial (TP-beta) [Includes: 3-ketoacyl-CoA thiolase (EC 2.3.1.16) (Acetyl-CoA acyltransferase) (Beta-ketothiolase)]	0.000138	0.000153	0.000145	0.000196	0.000143	0.000267	0.000303	0.000151	0.000111	0.000254	0.000152	0.000194	0.000164	0.000177	0.000164	0.000157	0.000187	6.37966e-05	0.000171625	4.08934e-05	1.08958	0.123779	0.575156	0.44226
P55087	AQP4	Aquaporin-4 (AQP-4) (Mercurial-insensitive water channel) (MIWC) (WCH4)	0.000641	0.00218	0.000801	0.000902	0.000724	0.00113	0.00348	0.000633	0.000317	0.00107	0.000508	0.000677	0.000714	0.000418	0.00141	0.00115	0.00131138	0.00101228	0.000783	0.000387702	1.67481	0.743996	0.189626	0.237192
P55196	AFDN	Afadin (ALL1-fused gene from chromosome 6 protein) (Protein AF-6) (Afadin adherens junction formation factor)	1.24e-05	1.19e-05	1.16e-05	1.42e-05	6.89e-06	1.05e-05	1.35e-05	4.23e-06	0.000384	3.01e-06	9.79e-06	1.23e-05	1.32e-05	8.19e-06	9.28e-06	1.01e-05	1.06525e-05	3.41486e-06	5.62338e-05	0.000132473	0.189433	-2.40024	0.347123	0.332501
P55209	NAP1L1	Nucleosome assembly protein 1-like 1 (NAP-1-related protein) (hNRP)	0.000138	0.000134	0.000118	0.000123	0.000196	0.00015	0.000197	0.000147	9.65e-05	3.42e-05	0.000159	0.000146	0.000206	0.000159	0.000143	0.000149	0.000150375	3.04393e-05	0.000136588	5.09856e-05	1.10094	0.138739	0.522007	0.422999
P55265	ADAR	Double-stranded RNA-specific adenosine deaminase (DRADA) (EC 3.5.4.37) (136 kDa double-stranded RNA-binding protein) (p136) (Interferon-inducible protein 4) (IFI-4) (K88DSRBP)	4.23e-06	1.22e-05	1.29e-05	3.84e-06	1.27e-05	1.13e-05	1.37e-05	8.34e-06	9.81e-06	5.55e-06	3e-06	1.1e-05	1.52e-05	1.04e-05	1.28e-05	1.32e-05	9.90125e-06	3.96117e-06	1.012e-05	4.05328e-06	0.978384	-0.0315267	0.914617	0.565778
P55268	LAMB2	Laminin subunit beta-2 (Laminin B1s chain) (Laminin-11 subunit beta) (Laminin-14 subunit beta) (Laminin-15 subunit beta) (Laminin-3 subunit beta) (Laminin-4 subunit beta) (Laminin-7 subunit beta) (Laminin-9 subunit beta) (S-laminin subunit beta) (S-LAM beta)	6.71e-05	4.77e-05	4.8e-05	6.38e-05	4.36e-05	4.31e-05	8.43e-05	4.36e-05	3.51e-05	1.62e-05	4.97e-05	0.00019	0.000238	0.000516	0.000655	0.000204	5.515e-05	1.50522e-05	0.000238	0.000233132	0.231723	-2.10953	0.0439492	0.100419
P55290	CDH13	Cadherin-13 (Heart cadherin) (H-cadherin) (P105) (Truncated cadherin) (T-cad) (T-cadherin)	8.13e-05	7.54e-05	0.000116	9.85e-05	5.87e-05	4.29e-05	7.25e-05	7.56e-05	9.1e-05	5.51e-05	6.91e-05	6.82e-05	7.04e-05	9.23e-05	6.97e-05	0.000124	7.76125e-05	2.24283e-05	7.9975e-05	2.16617e-05	0.97046	-0.0432601	0.833402	0.539195
P55327	TPD52	Tumor protein D52 (Protein N8)	0.000158	9.98e-05	0.000158	7.6e-05	0.00023	0.000161	0.000122	0.000107	0.000139	0.000106	9.34e-05	8.12e-05	0.000123	0.000114	0.000143	0.000159	0.000138975	4.82636e-05	0.000119825	2.63622e-05	1.15982	0.213896	0.341383	0.328839
P55786	NPEPPS	Puromycin-sensitive aminopeptidase (PSA) (EC 3.4.11.14) (Cytosol alanyl aminopeptidase) (AAP-S)	0.000313	0.000262	0.00034	0.000329	0.000431	0.000363	0.000382	0.000341	0.000296	0.00144	0.000313	0.000231	0.000328	0.000356	0.00027	0.000412	0.000345125	4.97118e-05	0.00045575	0.000401399	0.757268	-0.401124	0.452032	0.390015
P55795	HNRNPH2	Heterogeneous nuclear ribonucleoprotein H2 (hnRNP H2) (FTP-3) (Heterogeneous nuclear ribonucleoprotein H') (hnRNP H') [Cleaved into: Heterogeneous nuclear ribonucleoprotein H2, N-terminally processed]	0.00013	0.000158	0.000134	0.000124	0.000148	9.63e-05	0.000113	9.96e-05	0.000126	8e-05	0.000131	0.00012	0.000176	0.000121	0.000141	0.00014	0.000125362	2.18331e-05	0.000129375	2.68112e-05	0.968986	-0.045453	0.747594	0.504868
P55809	OXCT1	Succinyl-CoA:3-ketoacid coenzyme A transferase 1, mitochondrial (EC 2.8.3.5) (3-oxoacid CoA-transferase 1) (Somatic-type succinyl-CoA:3-oxoacid CoA-transferase) (SCOT-s)	0.000383	0.000301	0.000443	0.000351	0.000598	0.000454	0.000474	0.000398	0.000333	0.000217	0.000242	0.000352	0.000481	0.000378	0.000354	0.000536	0.00042525	9.01106e-05	0.000361625	0.000107651	1.17594	0.233817	0.220712	0.258276
P55884	EIF3B	Eukaryotic translation initiation factor 3 subunit B (eIF3b) (Eukaryotic translation initiation factor 3 subunit 9) (Prt1 homolog) (hPrt1) (eIF-3-eta) (eIF3 p110) (eIF3 p116)	1.51e-05	2.31e-05	2.26e-05	2.25e-05	1.72e-05	2.38e-05	2.94e-05	1.48e-05	1.81e-05	1.27e-05	9.92e-06	1.87e-05	1.55e-05	1.42e-05	1.57e-05	1.72e-05	2.10625e-05	5.00398e-06	1.52525e-05	2.93029e-06	1.38092	0.465631	0.0132651	0.0520456
P56134	ATP5J2	ATP synthase subunit f, mitochondrial	0.000192	0.000216	0.0003	0.000409	0.000145	0.000282	0.000392	0.000298	8.91e-05	6.29e-05	0.000207	0.000387	0.000325	0.000281	0.000201	0.000414	0.00027925	9.25616e-05	0.000245875	0.000129427	1.13574	0.183632	0.562472	0.435861
P56192	MARS	Methionine--tRNA ligase, cytoplasmic (EC 6.1.1.10) (Methionyl-tRNA synthetase) (MetRS)	0.000635	2.5e-05	4.34e-05	3.27e-05	2.68e-05	3e-05	3.63e-05	2.47e-05	3.47e-05	2.43e-05	1.97e-05	4.69e-05	3.6e-05	3.37e-05	3.3e-05	3.82e-05	0.000106737	0.000213543	3.33125e-05	8.3189e-06	3.20413	1.67993	0.347646	0.332527
P56537	EIF6	Eukaryotic translation initiation factor 6 (eIF-6) (B(2)GCN homolog) (B4 integrin interactor) (CAB) (p27(BBP))	1.7e-05	2.37e-05	2.17e-05	2.64e-05	2.21e-05	2.4e-05	3.24e-05	1.96e-05	1.49e-05	9.73e-06	2.5e-05	1.15e-05	1.29e-05	1.37e-05	6.59e-06	1.51e-05	2.33625e-05	4.63556e-06	1.36775e-05	5.38356e-06	1.7081	0.77239	0.00174719	0.0239043
P56556	NDUFA6	NADH dehydrogenase [ubiquinone] 1 alpha subcomplex subunit 6 (Complex I-B14) (CI-B14) (LYR motif-containing protein 6) (NADH-ubiquinone oxidoreductase B14 subunit)	3.74e-05	1.28e-05	5.03e-05	4.2e-05	2.4e-05	6.88e-06	3.47e-05	3.76e-05	4.07e-05	4.44e-05	1.16e-05	2.1e-05	3.21e-05	4.08e-05	2.63e-05	3.68e-05	3.071e-05	1.48951e-05	3.17125e-05	1.13322e-05	0.968388	-0.0463431	0.881741	0.555244
P58546	MTPN	Myotrophin (Protein V-1)	0.000155	0.000161	0.000156	0.000143	2.97e-05	0.000179	0.000152	0.00017	0.00022	0.000215	0.00011	6.96e-05	0.000142	9.36e-05	0.000103	0.000114	0.000143212	4.71768e-05	0.0001334	5.57221e-05	1.07356	0.102399	0.709551	0.493296
P59768	GNG2	Guanine nucleotide-binding protein G(I)/G(S)/G(O) subunit gamma-2 (G gamma-I)	0.00129	0.0011	0.00132	0.000927	0.00125	0.00114	0.0012	0.00095	0.000856	0.000183	0.00106	0.00106	0.00183	0.0012	0.00151	0.00176	0.00114712	0.000147969	0.00118238	0.00053398	0.970187	-0.0436651	0.859782	0.547983
P59998	ARPC4	Actin-related protein 2/3 complex subunit 4 (Arp2/3 complex 20 kDa subunit) (p20-ARC)	0.000175	0.000153	0.000179	0.000175	0.000248	0.000188	0.00022	0.00018	0.000192	0.000242	9.59e-05	0.00014	0.000188	9.08e-05	0.000145	0.000121	0.00018975	3.00179e-05	0.000151837	5.2157e-05	1.24969	0.321572	0.0964567	0.164025
P60033	CD81	CD81 antigen (26 kDa cell surface protein TAPA-1) (Target of the antiproliferative antibody 1) (Tetraspanin-28) (Tspan-28) (CD antigen CD81)	0.000203	0.000579	0.000119	0.000107	0.00015	0.000201	0.000197	0.000126	0.000546	0.000287	0.000466	0.00028	0.000683	0.000467	0.000488	0.000317	0.00021025	0.000153997	0.00044175	0.000140462	0.475948	-1.07112	0.00721346	0.0384406
P60174	TPI1	Triosephosphate isomerase (TIM) (EC 5.3.1.1) (Triose-phosphate isomerase)	0.00285	0.00307	0.00311	0.00329	0.00277	0.00234	0.00315	0.00225	0.0019	0.00187	0.00281	0.00243	0.00284	0.00236	0.00244	0.00339	0.00285375	0.000382844	0.002505	0.000505484	1.13922	0.188048	0.142112	0.201352
P60201	PLP1	Myelin proteolipid protein (PLP) (Lipophilin)	0.0172	0.0202	0.0151	0.0133	0.0102	0.0271	0.00858	0.0275	0.0394	0.033	0.0537	0.0428	0.0326	0.0316	0.0144	0.0196	0.0173975	0.00712854	0.0333875	0.0124896	0.521078	-0.940428	0.00716336	0.0384406
P60228	EIF3E	Eukaryotic translation initiation factor 3 subunit E (eIF3e) (Eukaryotic translation initiation factor 3 subunit 6) (Viral integration site protein INT-6 homolog) (eIF-3 p48)	4.74e-06	1.49e-05	1.14e-05	1.63e-05	1.3e-05	1.27e-05	1.78e-05	1.06e-05	1.17e-05	1.13e-05	2.25e-05	1.71e-05	1.22e-05	1.81e-05	1.69e-05	2.1e-05	1.268e-05	4.02418e-06	1.635e-05	4.2715e-06	0.775535	-0.366736	0.0986976	0.165847
P60520	GABARAPL2	Gamma-aminobutyric acid receptor-associated protein-like 2 (GABA(A) receptor-associated protein-like 2) (Ganglioside expression factor 2) (GEF-2) (General protein transport factor p16) (Golgi-associated ATPase enhancer of 16 kDa) (GATE-16) (MAP1 light chain 3-related protein)	0.00013	6.92e-05	9.64e-05	3.75e-05	4.33e-05	7.75e-05	6.02e-05	7.33e-05	5.81e-05	9.31e-05	4.9e-05	0.000135	0.000114	7.92e-05	0.00011	9.05e-05	7.3425e-05	2.96071e-05	9.11125e-05	2.88251e-05	0.805872	-0.311378	0.246055	0.27673
P60660	MYL6	Myosin light polypeptide 6 (17 kDa myosin light chain) (LC17) (Myosin light chain 3) (MLC-3) (Myosin light chain alkali 3) (Myosin light chain A3) (Smooth muscle and nonmuscle myosin light chain alkali 6)	0.000303	0.000177	0.00019	0.000116	0.000189	0.000171	0.00021	0.000148	0.000138	0.000222	7.11e-05	0.000158	0.000161	0.000199	0.000245	0.000194	0.000188	5.46521e-05	0.000173512	5.43501e-05	1.0835	0.115693	0.603311	0.456021
P60709	ACTB	Actin, cytoplasmic 1 (Beta-actin) [Cleaved into: Actin, cytoplasmic 1, N-terminally processed]	0.0265	0.0208	0.0252	0.0238	0.0213	0.024	0.0256	0.0228	0.0251	0.0301	0.0199	0.0257	0.0209	0.0256	0.0245	0.0221	0.02375	0.00202696	0.0242375	0.00324475	0.979887	-0.0293134	0.723922	0.498788
P60842	EIF4A1	Eukaryotic initiation factor 4A-I (eIF-4A-I) (eIF4A-I) (EC 3.6.4.13) (ATP-dependent RNA helicase eIF4A-1)	0.000202	0.000204	0.000201	0.000258	0.000257	0.000238	0.000297	0.000212	0.000166	9.67e-05	0.000186	0.000201	0.000199	0.000166	0.000188	0.0002	0.000233625	3.50222e-05	0.000175337	3.47624e-05	1.33243	0.41406	0.00485031	0.031682
P60866	RPS20	40S ribosomal protein S20	2.35e-05	3.53e-05	3.49e-05	1.98e-05	3.9e-05	2.46e-05	6.38e-05	1.33e-05	8.21e-05	0.000112	0.00013	8.48e-05	2.58e-05	8.53e-05	6.56e-05	6.48e-05	3.1775e-05	1.56053e-05	8.13e-05	3.14916e-05	0.390836	-1.35536	0.00135378	0.023512
P60880	SNAP25	Synaptosomal-associated protein 25 (SNAP-25) (Super protein) (SUP) (Synaptosomal-associated 25 kDa protein)	0.000925	0.000617	0.000812	0.000891	0.000997	0.000892	0.000659	0.00074	0.00112	0.000938	0.000872	0.00115	0.00127	0.00149	0.00113	0.00106	0.000816625	0.000134208	0.00112875	0.000191988	0.723477	-0.46698	0.00207487	0.024719
P60900	PSMA6	Proteasome subunit alpha type-6 (EC 3.4.25.1) (27 kDa prosomal protein) (PROS-27) (p27K) (Macropain iota chain) (Multicatalytic endopeptidase complex iota chain) (Proteasome iota chain)	7.41e-05	8.41e-05	6.49e-05	6.76e-05	0.000114	0.000108	0.000118	7.3e-05	4.43e-05	5.17e-05	6.64e-05	8.05e-05	6.01e-05	9.78e-05	7.22e-05	9.31e-05	8.79625e-05	2.19062e-05	7.07625e-05	1.89859e-05	1.24307	0.313904	0.11548	0.18018
P60953	CDC42	Cell division control protein 42 homolog (G25K GTP-binding protein)	0.000236	0.000562	0.000212	0.00027	0.000134	0.000172	0.00022	0.000175	0.000208	0.000143	0.000415	0.000341	0.000614	0.000628	0.000523	0.00063	0.000247625	0.000133846	0.00043775	0.000193105	0.565677	-0.82195	0.0381556	0.0942129
P60981	DSTN	Destrin (Actin-depolymerizing factor) (ADF)	0.000371	0.000239	0.000223	0.000171	0.000179	0.000236	0.000203	0.000284	0.000268	0.000311	0.000135	0.000503	0.000399	8.69e-05	0.000119	0.000107	0.00023825	6.46192e-05	0.000241113	0.000154485	0.988128	-0.0172302	0.962121	0.581377
P60983	GMFB	Glia maturation factor beta (GMF-beta)	0.00023	0.000244	0.00022	0.000243	0.000186	0.000157	0.00025	0.000198	0.000129	5.97e-05	0.000114	0.00012	0.00017	0.000186	0.000204	0.000225	0.000216	3.29198e-05	0.000150962	5.47992e-05	1.43082	0.516841	0.0121697	0.049894
P61011	SRP54	Signal recognition particle 54 kDa protein (SRP54)	7.63e-06	4.86e-06	1.13e-05	2.05e-05	7.15e-06	1.52e-05	1.67e-05	1.3e-05	6.94e-06	8.19e-06	1.04e-05	1.2e-05	6.29e-06	1.13e-05	1.62e-05	1.47e-05	1.20425e-05	5.34061e-06	1.07525e-05	3.55073e-06	1.11997	0.163463	0.578419	0.443171
P61018	RAB4B	Ras-related protein Rab-4B	0.000904	0.000731	0.00094	0.000899	0.000582	0.000862	0.000973	0.000847	0.00075	0.000796	0.00043	0.000875	0.000467	0.000777	0.000815	0.000778	0.00084225	0.000127729	0.000711	0.00016639	1.1846	0.244399	0.0985327	0.165847
P61019	RAB2A	Ras-related protein Rab-2A	0.000369	0.000308	0.000164	0.000297	0.000306	0.000336	0.000311	0.000336	0.000292	0.000257	0.000303	0.00029	0.000283	0.00027	0.00032	0.000301	0.000303375	6.09307e-05	0.0002895	1.97484e-05	1.04793	0.0675389	0.549896	0.431612
P61020	RAB5B	Ras-related protein Rab-5B	0.000299	0.000341	0.000307	0.00035	0.000223	0.000352	0.000336	0.000284	0.000314	0.000406	0.000354	0.000339	0.000298	0.000343	0.00024	0.00028	0.0003115	4.36839e-05	0.00032175	5.06211e-05	0.968143	-0.046708	0.671194	0.482006
P61026	RAB10	Ras-related protein Rab-10	0.00126	0.00117	0.00138	0.00148	0.000618	0.00127	0.00105	0.000907	0.00116	0.00121	0.000782	0.00113	0.000857	0.00115	0.00113	0.00113	0.00114187	0.000277809	0.00106862	0.000157298	1.06855	0.0956491	0.526864	0.423099
P61077	UBE2D3	Ubiquitin-conjugating enzyme E2 D3 (EC 2.3.2.23) ((E3-independent) E2 ubiquitin-conjugating enzyme D3) (EC 2.3.2.24) (E2 ubiquitin-conjugating enzyme D3) (Ubiquitin carrier protein D3) (Ubiquitin-conjugating enzyme E2(17)KB 3) (Ubiquitin-conjugating enzyme E2-17 kDa 3) (Ubiquitin-protein ligase D3)	0.000101	0.000127	0.000198	0.000153	3.12e-05	0.000117	0.000201	0.0002	0.000101	0.000192	3.73e-05	2.66e-05	0.000131	0.000133	0.000119	0.000107	0.000141025	5.96442e-05	0.000105862	5.34107e-05	1.33215	0.413759	0.23457	0.267718
P61081	UBE2M	NEDD8-conjugating enzyme Ubc12 (EC 6.3.2.-) (NEDD8 carrier protein) (NEDD8 protein ligase) (Ubiquitin-conjugating enzyme E2 M)	1.97e-05	8.53e-05	9.2e-06	3.16e-05	1.2e-05	1.69e-05	4.4e-05	3.68e-05	5.06e-05	3.6e-05	3.96e-05	6.94e-05	7.91e-05	7.69e-05	8.19e-05	8.19e-05	3.19375e-05	2.48055e-05	6.4425e-05	1.93534e-05	0.495731	-1.01237	0.0111774	0.0471635
P61086	UBE2K	Ubiquitin-conjugating enzyme E2 K (EC 2.3.2.23) (E2 ubiquitin-conjugating enzyme K) (Huntingtin-interacting protein 2) (HIP-2) (Ubiquitin carrier protein) (Ubiquitin-conjugating enzyme E2-25 kDa) (Ubiquitin-conjugating enzyme E2(25K)) (Ubiquitin-conjugating enzyme E2-25K) (Ubiquitin-protein ligase)	4.32e-05	4.13e-05	4.78e-05	1.17e-05	3.17e-05	2.29e-05	3.96e-05	3.77e-05	4.02e-05	3.8e-05	2.18e-05	4.66e-05	3.96e-05	3.77e-05	3.14e-05	4.29e-05	3.44875e-05	1.19362e-05	3.7275e-05	7.62753e-06	0.925218	-0.112135	0.586593	0.447652
P61088	UBE2N	Ubiquitin-conjugating enzyme E2 N (EC 2.3.2.23) (Bendless-like ubiquitin-conjugating enzyme) (E2 ubiquitin-conjugating enzyme N) (Ubc13) (UbcH13) (Ubiquitin carrier protein N) (Ubiquitin-protein ligase N)	0.000422	0.00042	0.000398	0.000451	0.000236	0.000323	0.00035	0.000339	0.00022	0.000227	0.000218	0.000255	0.000297	0.000348	0.000353	0.000418	0.000367375	6.97136e-05	0.000292	7.46535e-05	1.25813	0.331285	0.0556334	0.116368
P61106	RAB14	Ras-related protein Rab-14	0.00108	0.000817	0.00103	0.00102	0.000802	0.00107	0.00115	0.00101	0.000844	0.000904	0.000569	0.00108	0.000685	0.000945	0.000996	0.000933	0.000997375	0.000124119	0.0008695	0.000167428	1.14707	0.19795	0.104619	0.169593
P61158	ACTR3	Actin-related protein 3 (Actin-like protein 3)	0.0001	0.000142	8.97e-05	8.47e-05	4.54e-05	8.84e-05	5.69e-05	6.65e-05	0.000135	5.45e-05	4.95e-05	5.46e-05	9.66e-05	0.000118	0.000112	0.000149	8.42e-05	2.97673e-05	9.615e-05	3.90396e-05	0.875715	-0.191467	0.502404	0.413229
P61160	ACTR2	Actin-related protein 2 (Actin-like protein 2)	0.000175	0.000191	0.000198	0.000136	9.75e-05	0.000197	0.000229	0.000176	0.000155	0.000154	0.00018	0.000234	0.000204	0.000193	0.000194	0.000185	0.000174938	4.09062e-05	0.000187375	2.60436e-05	0.933622	-0.0990889	0.480137	0.405264
P61163	ACTR1A	Alpha-centractin (Centractin) (ARP1) (Actin-RPV) (Centrosome-associated actin homolog)	0.000258	0.000229	0.000246	0.000201	0.000334	0.000278	0.000268	0.000234	0.000251	0.000146	0.000326	0.000255	0.00035	0.000254	0.000229	0.000294	0.000256	3.97384e-05	0.000263125	6.28296e-05	0.972922	-0.0396045	0.790286	0.52151
P61201	COPS2	COP9 signalosome complex subunit 2 (SGN2) (Signalosome subunit 2) (Alien homolog) (JAB1-containing signalosome subunit 2) (Thyroid receptor-interacting protein 15) (TR-interacting protein 15) (TRIP-15)	3.84e-05	1.61e-05	5.38e-05	4.9e-05	5.02e-05	3.15e-05	4.76e-05	5.07e-05	3.28e-05	5.63e-05	3.4e-05	1.66e-05	3.71e-05	4.32e-05	1.8e-05	2.59e-05	4.21625e-05	1.28527e-05	3.29875e-05	1.31429e-05	1.27814	0.354041	0.179879	0.231333
P61204	ARF3	ADP-ribosylation factor 3	0.00133	0.00122	0.00136	0.00146	0.000898	0.00129	0.00131	0.00111	0.0013	0.00139	0.00124	0.00128	0.00146	0.00156	0.00135	0.00147	0.00124725	0.000174087	0.00138125	0.000109471	0.902986	-0.147224	0.0865984	0.15356
P61221	ABCE1	ATP-binding cassette sub-family E member 1 (2'-5'-oligoadenylate-binding protein) (HuHP68) (RNase L inhibitor) (Ribonuclease 4 inhibitor) (RNS4I)	7.15e-06	1.49e-05	1.47e-05	1.87e-05	3.63e-05	2.13e-05	1.8e-05	1.2e-05	9.48e-06	2.92e-06	5.55e-06	2.37e-05	7.76e-06	1.78e-05	5.37e-06	8.05e-06	1.78813e-05	8.62206e-06	1.00787e-05	7.06032e-06	1.77415	0.827131	0.067667	0.130159
P61224	RAP1B	Ras-related protein Rap-1b (GTP-binding protein smg p21B)	0.000219	0.000202	0.000147	0.000107	0.000412	0.000342	0.000298	0.000199	0.000298	0.000158	0.000386	0.000277	0.000305	0.000209	0.000295	0.000291	0.00024075	0.000102296	0.000277375	6.8044e-05	0.867959	-0.204302	0.413309	0.369281
P61225	RAP2B	Ras-related protein Rap-2b	0.000164	0.000138	0.000181	0.000169	0.000172	7.13e-05	0.000135	0.000169	0.000166	0.000128	0.000112	0.00017	0.000165	0.000141	0.000196	0.000213	0.000149912	3.57084e-05	0.000161375	3.36789e-05	0.92897	-0.106296	0.519653	0.421614
P61247	RPS3A	40S ribosomal protein S3a (v-fos transformation effector protein) (Fte-1)	3.75e-05	5.6e-05	4.2e-05	2.9e-05	5.27e-05	4.74e-05	7.06e-05	3.26e-05	6.15e-05	2.78e-05	4.09e-05	5.66e-05	7.26e-05	4.85e-05	6.13e-05	5.2e-05	4.5975e-05	1.36738e-05	5.265e-05	1.38357e-05	0.873219	-0.195584	0.348239	0.332527
P61266	STX1B	Syntaxin-1B (Syntaxin-1B1) (Syntaxin-1B2)	0.00117	0.000874	0.00121	0.000866	0.00206	0.00088	0.000979	0.001	0.0016	0.00116	0.000758	0.00132	0.00148	0.00153	0.00139	0.00117	0.00112988	0.00039827	0.001301	0.000270992	0.868467	-0.203458	0.332063	0.323085
P61353	RPL27	60S ribosomal protein L27	4.2e-05	4.84e-05	2.76e-05	4.55e-05	2.41e-05	9.44e-05	8.52e-05	5.83e-05	3.84e-05	7.54e-05	9.81e-05	9.64e-05	7.43e-05	9.72e-05	7.94e-05	0.000108	5.31875e-05	2.52343e-05	8.34e-05	2.19366e-05	0.63774	-0.64896	0.0228622	0.0700684
P61421	ATP6V0D1	V-type proton ATPase subunit d 1 (V-ATPase subunit d 1) (32 kDa accessory protein) (V-ATPase 40 kDa accessory protein) (V-ATPase AC39 subunit) (p39) (Vacuolar proton pump subunit d 1)	0.000491	0.000412	0.000563	0.000508	0.000804	0.000419	0.000464	0.000448	0.000413	0.000173	0.000282	0.00062	0.000622	0.000624	0.000557	0.000565	0.000513625	0.000127251	0.000482	0.000173849	1.06561	0.0916823	0.6843	0.485969
P61457	PCBD1	Pterin-4-alpha-carbinolamine dehydratase (PHS) (EC 4.2.1.96) (4-alpha-hydroxy-tetrahydropterin dehydratase) (Dimerization cofactor of hepatocyte nuclear factor 1-alpha) (DCoH) (Dimerization cofactor of HNF1) (Phenylalanine hydroxylase-stimulating protein) (Pterin carbinolamine dehydratase) (PCD)	2.77e-05	4.28e-05	2.64e-05	3.22e-05	2.18e-05	2.08e-05	2.5e-05	1.62e-05	1.14e-05	1.61e-05	2.09e-05	2.35e-05	1.59e-05	1.8e-05	1.92e-05	1.79e-05	2.66125e-05	8.12798e-06	1.78625e-05	3.61621e-06	1.48985	0.57517	0.0146924	0.0551517
P61586	RHOA	Transforming protein RhoA (Rho cDNA clone 12) (h12)	0.000221	0.000331	0.000204	0.000237	0.000223	0.000285	0.000191	0.000224	0.000271	0.000204	0.000326	0.000361	0.00047	0.000504	0.000469	0.000446	0.0002395	4.61612e-05	0.000381375	0.000108148	0.627991	-0.671185	0.00420588	0.0313536
P61601	NCALD	Neurocalcin-delta	0.000277	0.000162	0.000245	0.000284	0.000352	0.000193	0.000176	0.000128	0.000336	0.00014	0.000176	8.31e-05	0.000334	0.000266	0.000306	0.000371	0.000227125	7.51008e-05	0.000251513	0.000105491	0.903037	-0.147144	0.602609	0.456021
P61604	HSPE1	10 kDa heat shock protein, mitochondrial (Hsp10) (10 kDa chaperonin) (Chaperonin 10) (CPN10) (Early-pregnancy factor) (EPF)	0.000416	0.000441	0.000427	0.000544	0.000528	0.000474	0.000634	0.000442	0.000528	0.00035	0.000549	0.000456	0.0004	0.000599	0.000557	0.000623	0.00048825	7.50976e-05	0.00050775	9.6599e-05	0.961595	-0.0564983	0.659058	0.478326
P61758	VBP1	Prefoldin subunit 3 (HIBBJ46) (Von Hippel-Lindau-binding protein 1) (VBP-1) (VHL-binding protein 1)	4.66e-05	3e-05	4.16e-05	2.31e-05	5.14e-05	2.57e-05	3.56e-05	2.39e-05	4.36e-05	5.31e-05	4.36e-05	5.13e-05	5.49e-05	5.42e-05	4.48e-05	3.93e-05	3.47375e-05	1.08443e-05	4.81e-05	5.94643e-06	0.722193	-0.469543	0.00854853	0.0415392
P61764	STXBP1	Syntaxin-binding protein 1 (MUNC18-1) (N-Sec1) (Protein unc-18 homolog 1) (Unc18-1) (Protein unc-18 homolog A) (Unc-18A) (p67)	0.0031	0.00241	0.00372	0.00395	0.00455	0.00271	0.00251	0.00278	0.00337	0.00177	0.00211	0.0034	0.00428	0.00361	0.00335	0.00386	0.00321625	0.000772749	0.00321875	0.000852868	0.999223	-0.00112098	0.995184	0.58645
P61960	UFM1	Ubiquitin-fold modifier 1	0.000101	9.4e-05	9.73e-05	8.58e-05	1.28e-05	6.17e-05	7.68e-05	5.05e-05	1.75e-05	3.03e-05	2.65e-05	4.69e-06	3.78e-05	5.89e-05	3.55e-05	6.52e-05	7.24875e-05	2.98799e-05	3.45488e-05	2.00321e-05	2.09812	1.0691	0.00987982	0.0439331
P61966	AP1S1	AP-1 complex subunit sigma-1A (Adaptor protein complex AP-1 subunit sigma-1A) (Adaptor-related protein complex 1 subunit sigma-1A) (Clathrin assembly protein complex 1 sigma-1A small chain) (Clathrin coat assembly protein AP19) (Golgi adaptor HA1/AP1 adaptin sigma-1A subunit) (HA1 19 kDa subunit) (Sigma 1a subunit of AP-1 clathrin) (Sigma-adaptin 1A) (Sigma1A-adaptin)	1.76e-05	1.42e-05	1.74e-05	1.23e-05	2.39e-05	1.27e-05	1.95e-05	1.85e-05	3.26e-05	1.27e-05	0.000273	1.79e-05	9.43e-06	1.24e-05	1.27e-05	1.39e-05	1.70125e-05	3.87388e-06	4.80788e-05	9.11656e-05	0.353847	-1.4988	0.351903	0.334879
P61970	NUTF2	Nuclear transport factor 2 (NTF-2) (Placental protein 15) (PP15)	8.47e-05	9.23e-05	7.42e-05	3.99e-05	4.24e-05	8.16e-05	7.58e-05	6.2e-05	7.65e-05	1.63e-05	0.0001	7.14e-05	0.000109	8.38e-05	9.73e-05	0.000164	6.91125e-05	1.93638e-05	8.97875e-05	4.13837e-05	0.769734	-0.377568	0.221389	0.258783
P61978	HNRNPK	Heterogeneous nuclear ribonucleoprotein K (hnRNP K) (Transformation up-regulated nuclear protein) (TUNP)	0.0003	0.000387	0.000324	0.000473	0.000322	0.000322	0.000457	0.000294	0.000247	0.000143	0.000216	0.000197	0.000259	0.000269	0.000296	0.000353	0.000359875	7.0758e-05	0.0002475	6.38525e-05	1.45404	0.540067	0.00490948	0.0317102
P61981	YWHAG	14-3-3 protein gamma (Protein kinase C inhibitor protein 1) (KCIP-1) [Cleaved into: 14-3-3 protein gamma, N-terminally processed]	0.00384	0.0038	0.00436	0.00451	0.00444	0.00436	0.00468	0.00425	0.00425	0.00251	0.00435	0.0051	0.00543	0.00495	0.00431	0.00503	0.00428	0.000310805	0.00449125	0.000909387	0.952964	-0.0695062	0.54411	0.42911
P62081	RPS7	40S ribosomal protein S7	7.2e-05	7.92e-05	8.62e-05	0.000104	7.27e-05	6.97e-05	0.000133	7.12e-05	2.71e-05	1.52e-05	3.86e-05	4.23e-05	3.22e-05	5.9e-05	5.96e-05	8.46e-05	8.6e-05	2.21582e-05	4.4825e-05	2.20312e-05	1.91857	0.940033	0.00225306	0.0252004
P62140	PPP1CB	Serine/threonine-protein phosphatase PP1-beta catalytic subunit (PP-1B) (PPP1CD) (EC 3.1.3.16) (EC 3.1.3.53)	0.000114	0.00012	0.000108	0.000114	0.000118	9.6e-05	0.000149	9.26e-05	0.00015	0.000107	0.000141	0.000216	0.000248	0.000201	0.000221	0.000202	0.00011395	1.72996e-05	0.00018575	4.78263e-05	0.613459	-0.704961	0.00133418	0.023512
P62158	CALM1	Calmodulin (CaM)	0.00351	0.00257	0.00389	0.00363	0.00145	0.00368	0.00264	0.00385	0.00376	0.00451	0.00319	0.00269	0.00398	0.00372	0.00288	0.00283	0.0031525	0.000858982	0.003445	0.000646728	0.915094	-0.128008	0.454422	0.391492
P62166	NCS1	Neuronal calcium sensor 1 (NCS-1) (Frequenin homolog) (Frequenin-like protein) (Frequenin-like ubiquitous protein)	7.27e-05	5.38e-05	8.49e-05	6.66e-05	7.94e-05	6.19e-05	6.9e-05	6.99e-05	5.51e-05	9.96e-06	1.16e-05	0.000124	6.53e-05	4.6e-05	0.000105	5.68e-05	6.9775e-05	9.69444e-06	5.922e-05	4.00375e-05	1.17823	0.236626	0.480568	0.405264
P62191	PSMC1	26S protease regulatory subunit 4 (P26s4) (26S proteasome AAA-ATPase subunit RPT2) (Proteasome 26S subunit ATPase 1)	3.1e-05	4.19e-05	3.62e-05	3.35e-05	4.84e-05	4.11e-05	7.56e-05	3.2e-05	3.37e-05	1.2e-05	2.38e-05	3.15e-05	3.1e-05	3.21e-05	5.55e-05	5.53e-05	4.24625e-05	1.46186e-05	3.43625e-05	1.47449e-05	1.23572	0.305354	0.288458	0.302923
P62195	PSMC5	26S protease regulatory subunit 8 (26S proteasome AAA-ATPase subunit RPT6) (Proteasome 26S subunit ATPase 5) (Proteasome subunit p45) (Thyroid hormone receptor-interacting protein 1) (TRIP1) (p45/SUG)	3.51e-05	4.3e-05	4.53e-05	4.86e-05	7.38e-05	4.57e-05	5.32e-05	3.82e-05	2.47e-05	6.65e-05	3.84e-05	4.61e-05	4.43e-05	3.73e-05	3.83e-05	5.04e-05	4.78625e-05	1.19099e-05	4.325e-05	1.21211e-05	1.10665	0.146196	0.455402	0.392044
P62241	RPS8	40S ribosomal protein S8	5.21e-05	6.57e-05	5.33e-05	7.77e-05	6.06e-05	0.000121	0.000161	5.69e-05	7.99e-05	6.8e-05	4.77e-05	5.42e-05	5.48e-05	7.37e-05	6.5e-05	5.73e-05	8.10375e-05	3.93599e-05	6.2575e-05	1.09474e-05	1.29505	0.373003	0.221963	0.258783
P62249	RPS16	40S ribosomal protein S16	8.8e-05	5.24e-05	8.82e-05	7.26e-05	7.65e-05	0.000113	0.000135	7.55e-05	0.000121	5.21e-05	7.02e-05	9.02e-05	8.84e-05	9.53e-05	6.55e-05	0.000105	8.765e-05	2.57074e-05	8.59625e-05	2.24085e-05	1.01963	0.0280467	0.890687	0.558748
P62258	YWHAE	14-3-3 protein epsilon (14-3-3E)	0.00394	0.00403	0.00445	0.00463	0.0043	0.00452	0.005	0.00437	0.0043	0.00204	0.00444	0.00494	0.00582	0.00485	0.00463	0.00558	0.004405	0.000335729	0.004575	0.00115214	0.962842	-0.0546297	0.694708	0.488856
P62263	RPS14	40S ribosomal protein S14	3.85e-05	6.5e-05	5.39e-05	6.15e-05	0.000125	6.45e-05	6.61e-05	4.86e-05	9.83e-05	4.16e-05	4.83e-05	8.61e-06	6.63e-05	2.05e-05	5.81e-05	5.34e-05	6.53875e-05	2.5931e-05	4.93888e-05	2.75929e-05	1.32394	0.404832	0.251917	0.280053
P62269	RPS18	40S ribosomal protein S18 (Ke-3) (Ke3)	6.47e-05	5.27e-05	6.09e-05	6.64e-05	0.000107	4.67e-05	8.64e-05	6.53e-05	7.3e-05	7.59e-05	5.1e-05	6.99e-05	0.000112	7.55e-05	7.34e-05	6.86e-05	6.87625e-05	1.93237e-05	7.49125e-05	1.69854e-05	0.917904	-0.123584	0.509983	0.416692
P62304	SNRPE	Small nuclear ribonucleoprotein E (snRNP-E) (Sm protein E) (Sm-E) (SmE)	5.14e-05	3.87e-05	5.19e-05	0.0001	1.88e-05	5.99e-05	0.000103	5.46e-05	1.29e-05	1.19e-05	6e-06	2.47e-05	2.15e-05	5.07e-05	2.73e-05	3.16e-05	5.97875e-05	2.87067e-05	2.3325e-05	1.40319e-05	2.56324	1.35797	0.00607704	0.0343639
P62314	SNRPD1	Small nuclear ribonucleoprotein Sm D1 (Sm-D1) (Sm-D autoantigen) (snRNP core protein D1)	3e-05	4.15e-05	3.6e-05	8.52e-05	5.72e-05	4.74e-05	9.56e-05	2.86e-05	2.26e-05	1.45e-05	4.59e-05	4.1e-05	3.74e-05	5.89e-05	2.78e-05	2.9e-05	5.26875e-05	2.52004e-05	3.46375e-05	1.41046e-05	1.52111	0.605126	0.0988679	0.165847
P62330	ARF6	ADP-ribosylation factor 6	7.76e-05	4.87e-05	6.01e-05	4.58e-05	5.93e-05	4.58e-05	5.64e-05	4.39e-05	5.68e-05	3.15e-05	2.05e-05	5.82e-05	4.19e-05	4.44e-05	6.4e-05	2.76e-05	5.47e-05	1.12674e-05	4.31125e-05	1.57716e-05	1.26877	0.343435	0.112989	0.178461
P62333	PSMC6	26S protease regulatory subunit 10B (26S proteasome AAA-ATPase subunit RPT4) (Proteasome 26S subunit ATPase 6) (Proteasome subunit p42)	3.05e-05	3.66e-05	5.24e-05	7.52e-05	8.12e-05	6.07e-05	7.89e-05	5.11e-05	2.2e-05	1.91e-05	2.31e-05	3.46e-05	5.54e-05	3.06e-05	4.34e-05	6.04e-05	5.8325e-05	1.91629e-05	3.6075e-05	1.56094e-05	1.61677	0.693115	0.0232862	0.0701522
P62424	RPL7A	60S ribosomal protein L7a (PLA-X polypeptide) (Surfeit locus protein 3)	5.82e-05	6.9e-05	0.000107	6.71e-05	0.000218	0.000141	0.000159	8.93e-05	0.000127	7.46e-05	5.74e-05	0.000157	0.000108	8.59e-05	0.000108	0.000109	0.000113575	5.55053e-05	0.000103363	3.10651e-05	1.0988	0.135932	0.656703	0.477216
P62495	ETF1	Eukaryotic peptide chain release factor subunit 1 (Eukaryotic release factor 1) (eRF1) (Protein Cl1) (TB3-1)	8.74e-06	6.62e-06	8.31e-06	7.42e-06	2.41e-05	1.54e-05	1.17e-05	1.95e-05	3.36e-06	5.01e-06	1.47e-05	1.15e-05	9.08e-06	8.19e-06	9.88e-06	6.72e-06	1.27238e-05	6.37275e-06	8.555e-06	3.61585e-06	1.48729	0.572684	0.129876	0.190615
P62701	RPS4X	40S ribosomal protein S4, X isoform (SCR10) (Single copy abundant mRNA protein)	3.91e-05	4.35e-05	6.75e-05	9.36e-05	7.76e-05	6.01e-05	9.63e-05	4.55e-05	6.39e-05	5.92e-05	3.96e-05	8.37e-05	6e-05	6.36e-05	6.31e-05	6.78e-05	6.54e-05	2.23565e-05	6.26125e-05	1.20861e-05	1.04452	0.0628399	0.760957	0.509429
P62745	RHOB	Rho-related GTP-binding protein RhoB (Rho cDNA clone 6) (h6)	0.000192	0.000268	0.000149	0.000181	0.000169	0.00017	0.000138	0.000154	0.000267	7.15e-05	0.00026	0.000202	0.000224	0.000218	0.000272	0.000325	0.000177625	4.0472e-05	0.000229938	7.47799e-05	0.772493	-0.372407	0.103761	0.169202
P62753	RPS6	40S ribosomal protein S6 (Phosphoprotein NP33)	9.13e-05	9.21e-05	9.03e-05	0.000109	7.41e-05	0.000122	0.000124	7.87e-05	4.7e-05	5.16e-05	3.85e-05	6.75e-05	6.58e-05	8.24e-05	9.54e-05	9.52e-05	9.76875e-05	1.8727e-05	6.7925e-05	2.16571e-05	1.43817	0.524231	0.0107522	0.0464928
P62760	VSNL1	Visinin-like protein 1 (VILIP) (VLP-1) (Hippocalcin-like protein 3) (HLP3)	0.00186	0.00131	0.00166	0.00175	0.00209	0.00155	0.00131	0.00152	0.0023	0.00151	0.00123	0.0015	0.00169	0.00144	0.00131	0.00167	0.00163125	0.000268085	0.00158125	0.00033056	1.03162	0.0449124	0.744598	0.504136
P62805	HIST1H4A	Histone H4	0.00403	0.00525	0.00374	0.00367	0.00525	0.00674	0.0086	0.00407	0.0049	0.00308	0.00608	0.00336	0.00396	0.0038	0.00345	0.0033	0.00516875	0.00173399	0.00399125	0.00101601	1.29502	0.372975	0.119714	0.183322
P62820	RAB1A	Ras-related protein Rab-1A (YPT1-related protein)	0.00152	0.00142	0.00174	0.00188	0.000878	0.00153	0.00134	0.00113	0.00141	0.00122	0.000916	0.00128	0.000995	0.00136	0.00136	0.00139	0.00142975	0.000320625	0.00124138	0.000187916	1.15175	0.203824	0.17362	0.227072
P62826	RAN	GTP-binding nuclear protein Ran (Androgen receptor-associated protein 24) (GTPase Ran) (Ras-like protein TC4) (Ras-related nuclear protein)	0.000223	0.000229	0.000252	0.00016	0.000355	0.000323	0.000318	0.000268	0.000167	0.000227	0.000278	0.000416	0.000433	0.000432	0.000417	0.000357	0.000266	6.38391e-05	0.000340875	0.000103953	0.780345	-0.357817	0.104503	0.169593
P62829	RPL23	60S ribosomal protein L23 (60S ribosomal protein L17)	5.22e-05	4.33e-05	6.86e-05	3.76e-05	3.39e-05	7.83e-05	6.02e-05	2.81e-05	1.87e-05	1.22e-05	7.17e-05	6.37e-05	7.26e-05	8.35e-05	4.66e-05	7.07e-05	5.0275e-05	1.76982e-05	5.49625e-05	2.65738e-05	0.914715	-0.128606	0.684249	0.485969
P62841	RPS15	40S ribosomal protein S15 (RIG protein)	1.95e-05	2.09e-05	2.18e-05	3.73e-05	3.18e-05	3.47e-05	3.87e-05	3.43e-05	9.59e-06	7.97e-06	3.1e-05	3.15e-05	2.66e-05	3.53e-05	2.54e-05	3.39e-05	2.9875e-05	7.8647e-06	2.51575e-05	1.06473e-05	1.18752	0.24795	0.330554	0.322412
P62847	RPS24	40S ribosomal protein S24	5.49e-05	4.41e-05	4.79e-05	4.58e-05	9.42e-05	6.34e-05	8.42e-05	4.97e-05	5.62e-05	1.89e-05	5.73e-05	6.71e-05	8.59e-05	4.92e-05	4.14e-05	6.54e-05	6.0525e-05	1.88891e-05	5.5175e-05	1.97762e-05	1.09696	0.133516	0.588771	0.448454
P62873	GNB1	Guanine nucleotide-binding protein G(I)/G(S)/G(T) subunit beta-1 (Transducin beta chain 1)	0.00118	0.00241	0.000828	0.00144	0.000865	0.000864	0.00166	0.00122	0.00165	0.000667	0.00121	0.00183	0.00245	0.00243	0.00224	0.00239	0.00130838	0.000535009	0.00185837	0.000653455	0.704043	-0.506266	0.086755	0.153602
P62879	GNB2	Guanine nucleotide-binding protein G(I)/G(S)/G(T) subunit beta-2 (G protein subunit beta-2) (Transducin beta chain 2)	0.00118	0.00241	0.000828	0.00144	0.000865	0.000864	0.00166	0.00122	0.00103	0.000667	0.000874	0.00109	0.00125	0.00159	0.00154	0.00189	0.00130838	0.000535009	0.00124138	0.000407776	1.05397	0.0758371	0.782287	0.519199
P62906	RPL10A	60S ribosomal protein L10a (CSA-19) (Neural precursor cell expressed developmentally down-regulated protein 6) (NEDD-6)	5.33e-05	2.99e-05	2.33e-05	1.62e-05	6.65e-05	6.36e-05	0.000118	3.17e-05	7.46e-05	6.42e-05	1.97e-05	0.000121	0.000128	7.64e-05	4.82e-05	6.8e-05	5.03125e-05	3.31351e-05	7.50125e-05	3.55951e-05	0.670722	-0.576214	0.172806	0.22652
P62937	PPIA	Peptidyl-prolyl cis-trans isomerase A (PPIase A) (EC 5.2.1.8) (Cyclophilin A) (Cyclosporin A-binding protein) (Rotamase A) [Cleaved into: Peptidyl-prolyl cis-trans isomerase A, N-terminally processed]	0.00383	0.00355	0.00385	0.00452	0.00264	0.00427	0.00425	0.00355	0.0038	0.00346	0.00281	0.00247	0.00283	0.00283	0.00279	0.00268	0.0038075	0.00058741	0.00295875	0.000440663	1.28686	0.363856	0.0055953	0.0331745
P62942	FKBP1A	Peptidyl-prolyl cis-trans isomerase FKBP1A (PPIase FKBP1A) (EC 5.2.1.8) (12 kDa FK506-binding protein) (12 kDa FKBP) (FKBP-12) (Calstabin-1) (FK506-binding protein 1A) (FKBP-1A) (Immunophilin FKBP12) (Rotamase)	0.000135	8.12e-05	0.000121	5.26e-05	8.67e-05	0.000216	0.000187	7.78e-05	9.85e-05	0.000196	0.000106	0.000225	0.000126	0.00012	0.000101	0.000114	0.000119662	5.71565e-05	0.000135813	4.76475e-05	0.881086	-0.182645	0.549148	0.431318
P62993	GRB2	Growth factor receptor-bound protein 2 (Adapter protein GRB2) (Protein Ash) (SH2/SH3 adapter GRB2)	5.07e-05	7.06e-05	6.62e-05	3.65e-05	7.22e-05	5.96e-05	6.81e-05	5.45e-05	4.21e-05	1.04e-05	5.71e-05	7.06e-05	5.48e-05	4.52e-05	6.98e-05	6.77e-05	5.98e-05	1.21542e-05	5.22125e-05	2.00627e-05	1.14532	0.19575	0.375739	0.347208
P63000	RAC1	Ras-related C3 botulinum toxin substrate 1 (Cell migration-inducing gene 5 protein) (Ras-like protein TC25) (p21-Rac1)	0.000497	0.000577	0.000334	0.000239	0.000771	0.00064	0.000428	0.000481	0.000718	0.000625	0.000763	0.000911	0.0012	0.00109	0.00088	0.000867	0.000495875	0.000169058	0.00088175	0.000189949	0.562376	-0.830393	0.000744844	0.0184011
P63010	AP2B1	AP-2 complex subunit beta (AP105B) (Adaptor protein complex AP-2 subunit beta) (Adaptor-related protein complex 2 subunit beta) (Beta-2-adaptin) (Beta-adaptin) (Clathrin assembly protein complex 2 beta large chain) (Plasma membrane adaptor HA2/AP2 adaptin beta subunit)	0.000496	0.000479	0.00065	0.000691	0.000604	0.000433	0.000494	0.000453	0.000403	0.000339	0.000419	0.000511	0.00054	0.000544	0.000506	0.000705	0.0005375	9.69079e-05	0.000495875	0.000111786	1.08394	0.116288	0.439434	0.383148
P63027	VAMP2	Vesicle-associated membrane protein 2 (VAMP-2) (Synaptobrevin-2)	0.00143	0.00124	0.00223	0.0011	0.00213	0.0011	0.00135	0.00127	0.000945	0.000522	0.000872	0.00151	0.00189	0.00152	0.00167	0.0016	0.00148125	0.000446396	0.00131613	0.000475081	1.12546	0.170519	0.485502	0.407141
P63092	GNAS	Guanine nucleotide-binding protein G(s) subunit alpha isoforms short (Adenylate cyclase-stimulating G alpha protein)	0.00143	0.00157	0.00141	0.00108	0.000346	0.00172	0.00174	0.00149	0.00182	0.00159	0.00204	0.00237	0.00163	0.00168	0.00169	0.00131	0.00134825	0.000454798	0.00176625	0.000319237	0.76334	-0.389602	0.0516118	0.11112
P63096	GNAI1	Guanine nucleotide-binding protein G(i) subunit alpha-1 (Adenylate cyclase-inhibiting G alpha protein)	0.00176	0.0018	0.00167	0.00112	0.0008	0.00201	0.00203	0.00177	0.00231	0.00174	0.00239	0.00307	0.00258	0.00238	0.00234	0.00176	0.00162	0.000434182	0.00232125	0.000429133	0.6979	-0.518908	0.00582375	0.0337771
P63098	PPP3R1	Calcineurin subunit B type 1 (Protein phosphatase 2B regulatory subunit 1) (Protein phosphatase 3 regulatory subunit B alpha isoform 1)	0.000377	0.00035	0.000438	0.000345	0.000468	0.000385	0.000291	0.000378	0.000383	0.000239	0.000109	0.000366	0.000404	0.000364	0.000266	0.000369	0.000379	5.50117e-05	0.0003125	0.00010073	1.2128	0.278342	0.123524	0.186744
P63104	YWHAZ	14-3-3 protein zeta/delta (Protein kinase C inhibitor protein 1) (KCIP-1)	0.00416	0.00402	0.00494	0.0058	0.00457	0.00476	0.00521	0.00462	0.0042	0.00247	0.0048	0.00514	0.00627	0.00506	0.00474	0.00598	0.00476	0.000570689	0.0048325	0.00116622	0.984997	-0.0218082	0.876762	0.553919
P63172	DYNLT1	Dynein light chain Tctex-type 1 (Protein CW-1) (T-complex testis-specific protein 1 homolog)	1.58e-05	2.14e-05	1.09e-05	2.26e-05	1.62e-05	3.2e-05	2.57e-05	1.85e-05	1.22e-05	9.9e-06	2.07e-05	6.3e-06	1.77e-05	1.03e-05	1.05e-05	1.12e-05	2.03875e-05	6.55906e-06	1.235e-05	4.62787e-06	1.65081	0.723174	0.0133141	0.0520456
P63208	SKP1	S-phase kinase-associated protein 1 (Cyclin-A/CDK2-associated protein p19) (p19A) (Organ of Corti protein 2) (OCP-2) (Organ of Corti protein II) (OCP-II) (RNA polymerase II elongation factor-like protein) (SIII) (Transcription elongation factor B polypeptide 1-like) (p19skp1)	0.0003	0.000248	0.000296	0.000338	0.000387	0.000294	0.000426	0.000251	0.000301	8.52e-05	0.000295	0.000402	0.000444	0.000349	0.000387	0.000397	0.0003175	6.27876e-05	0.000332525	0.000112263	0.954815	-0.0667062	0.746	0.504136
P63215	GNG3	Guanine nucleotide-binding protein G(I)/G(S)/G(O) subunit gamma-3	0.00047	0.000151	6.05e-05	3.6e-05	0.0013	6.93e-05	7.18e-05	5.41e-05	0.000128	4.77e-05	9.31e-05	0.000144	0.00026	0.000215	0.000616	0.000405	0.000276588	0.00043745	0.0002386	0.000188955	1.15921	0.213142	0.824864	0.536071
P63241	EIF5A	Eukaryotic translation initiation factor 5A-1 (eIF-5A-1) (eIF-5A1) (Eukaryotic initiation factor 5A isoform 1) (eIF-5A) (Rev-binding factor) (eIF-4D)	5.32e-05	7.24e-05	6.63e-05	9.41e-05	3.51e-05	3.85e-05	6.68e-05	6.96e-05	9.37e-05	5.04e-05	8.07e-05	7.87e-05	0.000119	9.82e-05	5.3e-05	7.35e-05	6.2e-05	1.92397e-05	8.09e-05	2.29379e-05	0.766378	-0.383871	0.095841	0.163896
P63244	RACK1	Receptor of activated protein C kinase 1 (Cell proliferation-inducing gene 21 protein) (Guanine nucleotide-binding protein subunit beta-2-like 1) (Guanine nucleotide-binding protein subunit beta-like protein 12.3) (Human lung cancer oncogene 7 protein) (HLC-7) (Receptor for activated C kinase) [Cleaved into: Receptor of activated protein C kinase 1, N-terminally processed (Guanine nucleotide-bind…	5.67e-05	5.33e-05	5.18e-05	7.52e-05	3.4e-05	9.14e-05	9.14e-05	5.38e-05	6.78e-05	4.64e-05	5.21e-05	8.57e-05	7.87e-05	0.000195	7.33e-05	7.54e-05	6.345e-05	2.0512e-05	8.43e-05	4.66499e-05	0.752669	-0.409912	0.266543	0.291272
P67809	YBX1	Nuclease-sensitive element-binding protein 1 (CCAAT-binding transcription factor I subunit A) (CBF-A) (DNA-binding protein B) (DBPB) (Enhancer factor I subunit A) (EFI-A) (Y-box transcription factor) (Y-box-binding protein 1) (YB-1)	5.93e-06	7.81e-06	4.47e-06	2.73e-06	5.29e-06	2.79e-06	4.11e-06	4.1e-06	5.42e-06	1.19e-05	1.07e-05	7.1e-06	9.17e-06	4.88e-06	5.54e-06	5.31e-06	4.65375e-06	1.68209e-06	7.5025e-06	2.73541e-06	0.620293	-0.688978	0.0250194	0.0728622
P67870	CSNK2B	Casein kinase II subunit beta (CK II beta) (Phosvitin) (Protein G5a)	4.44e-05	4.58e-05	3.36e-05	3.63e-05	9.96e-05	3.62e-05	5.02e-05	3.98e-05	3.46e-05	6.7e-05	4.46e-05	6.54e-05	5.51e-05	4.98e-05	4.2e-05	6.16e-05	4.82375e-05	2.14991e-05	5.25125e-05	1.17509e-05	0.918591	-0.122506	0.629302	0.46759
P67936	TPM4	Tropomyosin alpha-4 chain (TM30p1) (Tropomyosin-4)	0.0014	0.000613	0.000635	0.000471	0.000132	0.000514	0.00071	0.000676	0.000573	0.000544	0.000548	0.0006	0.000506	0.000575	0.000724	0.00048	0.000643875	0.000355956	0.00056875	7.36725e-05	1.13209	0.178986	0.568148	0.438225
P68036	UBE2L3	Ubiquitin-conjugating enzyme E2 L3 (EC 2.3.2.23) (E2 ubiquitin-conjugating enzyme L3) (L-UBC) (UbcH7) (Ubiquitin carrier protein L3) (Ubiquitin-conjugating enzyme E2-F1) (Ubiquitin-protein ligase L3)	0.000171	0.000218	0.000225	0.000264	0.000171	0.000187	0.000262	0.000191	0.000144	9.47e-05	0.000144	0.000135	0.000107	0.000138	0.000124	0.000187	0.000211125	3.74755e-05	0.000134212	2.77724e-05	1.57307	0.653578	0.000365388	0.0137455
P68104	EEF1A1	Elongation factor 1-alpha 1 (EF-1-alpha-1) (Elongation factor Tu) (EF-Tu) (Eukaryotic elongation factor 1 A-1) (eEF1A-1) (Leukocyte receptor cluster member 7)	0.00126	0.00132	0.000935	0.00088	0.00279	0.00179	0.00223	0.00133	0.00162	0.001	0.00193	0.00169	0.0017	0.00152	0.00149	0.00156	0.00156687	0.000662015	0.00156375	0.000266455	1.002	0.00288021	0.990293	0.585667
P68366	TUBA4A	Tubulin alpha-4A chain (Alpha-tubulin 1) (Testis-specific alpha-tubulin) (Tubulin H2-alpha) (Tubulin alpha-1 chain)	0.0216	0.0178	0.0233	0.0173	0.028	0.023	0.0176	0.0214	0.0247	0.0264	0.0201	0.0223	0.0222	0.0252	0.0221	0.0187	0.02125	0.0036606	0.0227125	0.00260408	0.935608	-0.0960237	0.372748	0.346395
P68371	TUBB4B	Tubulin beta-4B chain (Tubulin beta-2 chain) (Tubulin beta-2C chain)	0.0146	0.0139	0.0158	0.0181	0.0197	0.015	0.0121	0.0139	0.0154	0.0103	0.0179	0.0142	0.0155	0.015	0.0131	0.0188	0.0153875	0.00245324	0.015025	0.00266177	1.02413	0.0343939	0.781135	0.51903
P68400	CSNK2A1	Casein kinase II subunit alpha (CK II alpha) (EC 2.7.11.1)	6.37e-05	7.51e-05	6.69e-05	2.56e-05	6.59e-05	5.48e-05	8.68e-05	6.64e-05	0.000263	0.000219	7.05e-05	7.52e-05	3.49e-05	4.74e-05	0.000298	1.97e-05	6.315e-05	1.77858e-05	0.000128463	0.000112371	0.491583	-1.02449	0.126728	0.187362
P68402	PAFAH1B2	Platelet-activating factor acetylhydrolase IB subunit beta (EC 3.1.1.47) (PAF acetylhydrolase 30 kDa subunit) (PAF-AH 30 kDa subunit) (PAF-AH subunit beta) (PAFAH subunit beta)	5.93e-05	7.09e-05	6.2e-05	0.000118	2.22e-05	4.54e-05	8.49e-05	1.01e-05	8.41e-05	3.9e-05	5.15e-05	3.3e-05	5.2e-05	8.76e-05	7.61e-05	9.05e-05	5.91e-05	3.42946e-05	6.4225e-05	2.29766e-05	0.920202	-0.119977	0.730701	0.500822
P68871	HBB	Hemoglobin subunit beta (Beta-globin) (Hemoglobin beta chain) [Cleaved into: LVV-hemorphin-7; Spinorphin]	0.0544	0.0543	0.0477	0.0344	0.0555	0.0203	0.033	0.0631	0.0217	0.0335	0.0107	0.017	0.0142	0.0177	0.0448	0.0232	0.0453375	0.0145678	0.02285	0.0112113	1.98414	0.988511	0.00382736	0.0301022
P69905	HBA1	Hemoglobin subunit alpha (Alpha-globin) (Hemoglobin alpha chain)	0.0368	0.0427	0.0309	0.0341	0.0267	0.0148	0.0262	0.0425	0.0164	0.0257	0.0118	0.0173	0.0137	0.0143	0.0287	0.0215	0.0318375	0.00934084	0.018675	0.00604808	1.70482	0.769619	0.00480619	0.031682
P78310	CXADR	Coxsackievirus and adenovirus receptor (CAR) (hCAR) (CVB3-binding protein) (Coxsackievirus B-adenovirus receptor) (HCVADR)	8.6e-06	3.86e-06	1.6e-05	1e-05	1.2e-05	1.27e-05	1.63e-05	8.28e-06	1.01e-05	3.71e-07	7.66e-06	4.81e-06	2.84e-05	1.1e-05	9.67e-06	1.71e-05	1.09675e-05	4.17663e-06	1.11389e-05	8.49237e-06	0.984615	-0.0223688	0.959875	0.580421
P78324	SIRPA	Tyrosine-protein phosphatase non-receptor type substrate 1 (SHP substrate 1) (SHPS-1) (Brain Ig-like molecule with tyrosine-based activation motifs) (Bit) (CD172 antigen-like family member A) (Inhibitory receptor SHPS-1) (Macrophage fusion receptor) (MyD-1 antigen) (Signal-regulatory protein alpha-1) (Sirp-alpha-1) (Signal-regulatory protein alpha-2) (Sirp-alpha-2) (Signal-regulatory protein alph…	0.000598	0.000494	0.000539	0.000659	0.000882	0.000421	0.000347	0.000452	0.000723	0.000437	0.000651	0.000892	0.000924	0.00111	0.000889	0.00102	0.000549	0.000166953	0.00083075	0.000216662	0.660849	-0.597608	0.0113357	0.047485
P78344	EIF4G2	Eukaryotic translation initiation factor 4 gamma 2 (eIF-4-gamma 2) (eIF-4G 2) (eIF4G 2) (Death-associated protein 5) (DAP-5) (p97)	5.77e-06	8.27e-06	1.33e-05	1.66e-05	1.38e-05	1.48e-05	1.9e-05	1.14e-05	1.56e-05	8.64e-06	6.06e-06	8.6e-06	8.88e-06	9.08e-06	7.4e-06	8.94e-06	1.28675e-05	4.30938e-06	9.15e-06	2.80045e-06	1.40628	0.491888	0.0600294	0.120912
P78352	DLG4	Disks large homolog 4 (Postsynaptic density protein 95) (PSD-95) (Synapse-associated protein 90) (SAP-90) (SAP90)	0.000134	0.000135	0.000229	0.000156	0.000252	0.000108	0.000127	0.000116	0.000209	9.26e-05	0.000123	0.000217	0.000259	0.000188	0.000186	0.000288	0.000157125	5.37253e-05	0.000195325	6.4613e-05	0.804429	-0.313964	0.21938	0.257414
P78356	PIP4K2B	Phosphatidylinositol 5-phosphate 4-kinase type-2 beta (EC 2.7.1.149) (1-phosphatidylinositol 5-phosphate 4-kinase 2-beta) (Diphosphoinositide kinase 2-beta) (Phosphatidylinositol 5-phosphate 4-kinase type II beta) (PI(5)P 4-kinase type II beta) (PIP4KII-beta) (PtdIns(5)P-4-kinase isoform 2-beta)	0.000122	0.000115	0.000124	0.000126	0.000109	0.000146	0.000107	0.000116	0.000175	0.000162	0.000193	0.000182	0.000172	0.000141	0.00014	0.000157	0.000120625	1.23049e-05	0.00016525	1.88812e-05	0.729955	-0.454121	6.54025e-05	0.00687413
P78357	CNTNAP1	Contactin-associated protein 1 (Caspr) (Caspr1) (Neurexin IV) (Neurexin-4) (p190)	0.000199	0.000163	0.000157	0.000173	0.000195	0.000227	0.00015	0.000191	0.000227	0.000243	0.000219	0.000193	0.000139	0.000213	0.00015	0.000129	0.000181875	2.57872e-05	0.000189125	4.38714e-05	0.961666	-0.0563928	0.693065	0.488294
P78362	SRPK2	SRSF protein kinase 2 (EC 2.7.11.1) (SFRS protein kinase 2) (Serine/arginine-rich protein-specific kinase 2) (SR-protein-specific kinase 2) [Cleaved into: SRSF protein kinase 2 N-terminal; SRSF protein kinase 2 C-terminal]	8.2e-06	8.48e-06	1.14e-05	1.59e-05	1.31e-05	5.07e-06	6.52e-06	9.86e-06	7.63e-06	1.51e-06	1.08e-05	5.94e-06	1.51e-05	1.5e-05	9.62e-06	2.91e-05	9.81625e-06	3.54754e-06	1.18375e-05	8.31327e-06	0.82925	-0.270121	0.537249	0.42692
P78371	CCT2	T-complex protein 1 subunit beta (TCP-1-beta) (CCT-beta)	0.000259	0.000273	0.000276	0.000307	0.000375	0.000231	0.000294	0.000245	0.000229	0.000203	0.000246	0.000248	0.000323	0.000286	0.000302	0.000312	0.0002825	4.47724e-05	0.000268625	4.32069e-05	1.05165	0.0726573	0.538378	0.42692
P78417	GSTO1	Glutathione S-transferase omega-1 (GSTO-1) (EC 2.5.1.18) (Glutathione S-transferase omega 1-1) (GSTO 1-1) (Glutathione-dependent dehydroascorbate reductase) (EC 1.8.5.1) (Monomethylarsonic acid reductase) (MMA(V) reductase) (EC 1.20.4.2) (S-(Phenacyl)glutathione reductase) (SPG-R)	0.000248	0.000258	0.000176	0.000268	0.000161	0.000314	0.000291	0.0002	0.000236	0.000325	0.000307	0.000185	8.8e-05	0.000169	0.000267	0.000279	0.0002395	5.50117e-05	0.000232	7.98552e-05	1.03233	0.0459009	0.829993	0.538195
P78527	PRKDC	DNA-dependent protein kinase catalytic subunit (DNA-PK catalytic subunit) (DNA-PKcs) (EC 2.7.11.1) (DNPK1) (p460)	2.17e-05	2.46e-05	2.17e-05	6.69e-05	2.1e-05	2.93e-05	3.26e-05	2.01e-05	0.000217	4.41e-05	4.59e-05	3.81e-05	2.19e-05	5.15e-05	2.83e-05	3.16e-05	2.97375e-05	1.56491e-05	5.98e-05	6.42709e-05	0.497283	-1.00786	0.219499	0.257414
P78559	MAP1A	Microtubule-associated protein 1A (MAP-1A) (Proliferation-related protein p80) [Cleaved into: MAP1A heavy chain; MAP1 light chain LC2]	0.000369	0.000191	0.000298	0.000295	0.000385	0.000428	0.000322	0.000413	0.000508	0.000349	0.000416	0.000301	0.000359	0.000366	0.000383	0.000393	0.000337625	7.76511e-05	0.000384375	6.0408e-05	0.878374	-0.187093	0.200309	0.244985
P80404	ABAT	4-aminobutyrate aminotransferase, mitochondrial (EC 2.6.1.19) ((S)-3-amino-2-methylpropionate transaminase) (EC 2.6.1.22) (GABA aminotransferase) (GABA-AT) (Gamma-amino-N-butyrate transaminase) (GABA transaminase) (GABA-T) (L-AIBAT)	0.000264	0.000284	0.000318	0.000425	0.000405	0.000295	0.000438	0.000284	0.000246	0.000213	0.00014	0.000269	0.000235	0.000271	0.000259	0.000325	0.000339125	7.13191e-05	0.00024475	5.34489e-05	1.3856	0.470508	0.00964565	0.0438573
P80723	BASP1	Brain acid soluble protein 1 (22 kDa neuronal tissue-enriched acidic protein) (Neuronal axonal membrane protein NAP-22)	0.00551	0.0049	0.00584	0.00723	0.00567	0.000981	0.00254	0.00407	0.00249	0.00378	0.00298	0.00424	0.00586	0.00565	0.0061	0.00582	0.00459262	0.00200495	0.004615	0.00142955	0.995152	-0.00701166	0.979859	0.584481
P82909	MRPS36	28S ribosomal protein S36, mitochondrial (MRP-S36) (S36mt)	6.24e-05	3.83e-05	8.68e-05	5.43e-05	7.85e-05	3.47e-05	5.12e-05	6.03e-05	4.95e-05	4.01e-05	2.67e-05	5.75e-05	6.41e-05	6.45e-05	6.03e-05	6.77e-05	5.83125e-05	1.7986e-05	5.38e-05	1.41942e-05	1.08388	0.116199	0.586288	0.447652
P83731	RPL24	60S ribosomal protein L24 (60S ribosomal protein L30)	7.82e-05	5.34e-05	7.44e-05	8.04e-05	0.000103	0.000165	0.000187	0.000128	9.13e-05	5.53e-05	3.68e-05	6.79e-05	7.57e-05	8.51e-05	7.19e-05	6.36e-05	0.000108675	4.73155e-05	6.845e-05	1.71642e-05	1.58766	0.666898	0.0402535	0.0963546
P84074	HPCA	Neuron-specific calcium-binding protein hippocalcin (Calcium-binding protein BDR-2)	0.000252	0.000112	0.000294	0.00024	0.000289	0.000124	0.000195	0.000198	0.000299	4.15e-05	0.000201	0.000141	0.000303	0.000242	0.000291	0.000376	0.000213	6.89285e-05	0.000236812	0.000106365	0.899446	-0.152892	0.603476	0.456021
P84085	ARF5	ADP-ribosylation factor 5	0.000847	0.000894	0.000998	0.00122	0.000519	0.000797	0.000982	0.000739	0.000776	0.000747	0.000711	0.00057	0.000754	0.000901	0.000707	0.000893	0.0008745	0.00020635	0.000757375	0.000106426	1.15465	0.207451	0.175549	0.228047
P84095	RHOG	Rho-related GTP-binding protein RhoG	0.000116	0.000298	6.91e-05	4.56e-05	7.08e-05	8.54e-05	6.69e-05	8.9e-05	0.000167	0.000216	0.000267	0.000166	0.000346	0.000376	0.000288	0.000307	0.0001051	8.05769e-05	0.000266625	7.83435e-05	0.394187	-1.34305	0.00115839	0.0234961
P98160	HSPG2	Basement membrane-specific heparan sulfate proteoglycan core protein (HSPG) (Perlecan) (PLC) [Cleaved into: Endorepellin; LG3 peptide]	8.64e-05	5.62e-05	4.32e-05	5.57e-05	1.63e-05	3.69e-05	4.4e-05	6.49e-05	2.47e-05	2.3e-05	1e-05	5.81e-05	1.63e-05	2.99e-05	4.83e-05	2.33e-05	5.045e-05	2.0722e-05	2.92e-05	1.61646e-05	1.72774	0.788886	0.038284	0.0942129
P99999	CYCS	Cytochrome c	0.000558	0.000558	0.000612	0.000577	0.000556	0.000387	0.000586	0.000659	0.000482	0.000642	0.000515	0.00097	0.000799	0.000854	0.000697	0.00071	0.000561625	7.87418e-05	0.000708625	0.000165203	0.792556	-0.335415	0.0393907	0.0952206
Q00059	TFAM	Transcription factor A, mitochondrial (mtTFA) (Mitochondrial transcription factor 1) (MtTF1) (Transcription factor 6) (TCF-6) (Transcription factor 6-like 2)	4.71e-05	3.96e-05	3.62e-05	3.74e-05	3.54e-05	4.85e-05	6.25e-05	3.98e-05	4.05e-05	4.11e-05	2.44e-05	4.17e-05	3.87e-05	4.08e-05	4.22e-05	3.56e-05	4.33125e-05	9.13149e-06	3.8125e-05	5.92953e-06	1.13607	0.184046	0.199188	0.244472
Q00169	PITPNA	Phosphatidylinositol transfer protein alpha isoform (PI-TP-alpha) (PtdIns transfer protein alpha) (PtdInsTP alpha)	0.000148	0.000138	0.000126	9.13e-05	9.42e-05	0.000119	0.000134	0.000102	0.000118	0.000127	0.000125	0.000219	0.0002	0.000119	0.000154	0.000174	0.000119063	2.12041e-05	0.0001545	3.93337e-05	0.770631	-0.375888	0.0415926	0.0991283
Q00325	SLC25A3	Phosphate carrier protein, mitochondrial (Phosphate transport protein) (PTP) (Solute carrier family 25 member 3)	0.000874	0.000457	0.000912	0.000483	0.00141	0.00083	0.000884	0.000953	0.00135	0.000954	0.000878	0.00193	0.00152	0.00163	0.00147	0.00133	0.000850375	0.000297447	0.00138275	0.000344242	0.614988	-0.701369	0.00516071	0.0322787
Q00341	HDLBP	Vigilin (High density lipoprotein-binding protein) (HDL-binding protein)	1.03e-05	6.55e-06	1.27e-05	1.13e-05	1.21e-05	2.45e-05	1.66e-05	4.29e-06	7.33e-05	8.18e-06	1.05e-05	1.17e-05	2e-05	1.07e-05	1.75e-05	1.39e-05	1.22925e-05	6.20774e-06	2.07225e-05	2.15987e-05	0.593196	-0.75342	0.306657	0.311807
Q00535	CDK5	Cyclin-dependent-like kinase 5 (EC 2.7.11.1) (Cell division protein kinase 5) (Serine/threonine-protein kinase PSSALRE) (Tau protein kinase II catalytic subunit) (TPKII catalytic subunit)	9.56e-05	6.68e-05	9.52e-05	7.61e-05	0.000108	0.000109	8.03e-05	9.68e-05	0.000104	8.08e-05	0.000118	0.000123	0.000167	0.000106	9.65e-05	0.000105	9.0975e-05	1.51543e-05	0.000112537	2.54737e-05	0.808397	-0.306864	0.0587549	0.120017
Q00577	PURA	Transcriptional activator protein Pur-alpha (Purine-rich single-stranded DNA-binding protein alpha)	0.000279	0.000268	0.000298	0.000408	0.000197	0.000275	0.000339	0.000279	0.000269	7.11e-05	0.000176	0.000215	0.000325	0.000241	0.00021	0.000318	0.000292875	6.08545e-05	0.000228137	8.20918e-05	1.28377	0.360381	0.0947891	0.162598
Q00587	CDC42EP1	Cdc42 effector protein 1 (Binder of Rho GTPases 5) (Serum protein MSE55)	1.59e-05	2.31e-05	1.46e-05	1.44e-05	1.24e-05	4.24e-05	1.73e-05	2.55e-05	1.4e-05	3.41e-05	4.29e-05	1.4e-05	1.46e-05	2.22e-05	8.83e-06	1.3e-05	2.07e-05	9.85669e-06	2.04538e-05	1.19603e-05	1.01204	0.0172654	0.96479	0.582175
Q00610	CLTC	Clathrin heavy chain 1 (Clathrin heavy chain on chromosome 17) (CLH-17)	0.00123	0.00113	0.00147	0.00177	0.00119	0.0013	0.00128	0.00126	0.00129	0.00129	0.00122	0.00146	0.00123	0.00142	0.00133	0.00114	0.00132875	0.000203921	0.0012975	0.000105526	1.02408	0.0343352	0.706056	0.493239
Q00688	FKBP3	Peptidyl-prolyl cis-trans isomerase FKBP3 (PPIase FKBP3) (EC 5.2.1.8) (25 kDa FK506-binding protein) (25 kDa FKBP) (FKBP-25) (FK506-binding protein 3) (FKBP-3) (Immunophilin FKBP25) (Rapamycin-selective 25 kDa immunophilin) (Rotamase)	5.59e-05	8.73e-05	7.41e-05	5.96e-05	6.36e-05	3.66e-05	7.08e-05	6.81e-05	6.68e-05	6.46e-05	7.56e-05	8.95e-05	4.19e-05	6.89e-05	8.84e-05	9.6e-05	6.45e-05	1.48413e-05	7.39625e-05	1.7447e-05	0.872064	-0.197495	0.262136	0.287842
Q00796	SORD	Sorbitol dehydrogenase (EC 1.1.1.14) (L-iditol 2-dehydrogenase)	4.23e-05	4.67e-05	3.33e-05	6.57e-05	4.65e-05	4.1e-05	5.72e-05	3.05e-05	2.39e-05	3.45e-05	6.29e-05	3.21e-05	3.26e-05	2.56e-05	3.13e-05	4.06e-05	4.54e-05	1.16596e-05	3.54375e-05	1.22353e-05	1.28113	0.357415	0.117672	0.182092
Q00839	HNRNPU	Heterogeneous nuclear ribonucleoprotein U (hnRNP U) (Scaffold attachment factor A) (SAF-A) (p120) (pp120)	0.000109	0.000216	0.000214	0.00017	0.000282	0.000167	0.000171	0.000158	0.000359	6.49e-05	0.000227	0.000124	0.00012	0.000121	0.000144	0.000141	0.000185875	5.1346e-05	0.000162613	9.11148e-05	1.14305	0.192895	0.539408	0.42715
Q01064	PDE1B	Calcium/calmodulin-dependent 3',5'-cyclic nucleotide phosphodiesterase 1B (Cam-PDE 1B) (EC 3.1.4.17) (63 kDa Cam-PDE)	3.09e-05	2.75e-05	3.39e-05	4.29e-05	3.61e-05	2.64e-05	4.16e-05	3.34e-05	3.05e-05	1.28e-05	1.24e-05	3.23e-05	2.28e-05	2.7e-05	2.48e-05	2.6e-05	3.40875e-05	5.99177e-06	2.3575e-05	7.41403e-06	1.44592	0.531985	0.00753931	0.0387405
Q01082	SPTBN1	Spectrin beta chain, non-erythrocytic 1 (Beta-II spectrin) (Fodrin beta chain) (Spectrin, non-erythroid beta chain 1)	0.00125	0.00134	0.0014	0.00151	0.00154	0.00103	0.00159	0.00125	0.00122	0.000903	0.0012	0.00151	0.00162	0.00125	0.0013	0.00142	0.00136375	0.000186236	0.00130287	0.000219526	1.04672	0.0658805	0.559329	0.435175
Q01105	SET	Protein SET (HLA-DR-associated protein II) (Inhibitor of granzyme A-activated DNase) (IGAAD) (PHAPII) (Phosphatase 2A inhibitor I2PP2A) (I-2PP2A) (Template-activating factor I) (TAF-I)	8.19e-05	0.000121	9.33e-05	7.89e-05	1.43e-05	5.07e-05	0.000159	5.72e-05	7.95e-05	7.51e-05	8.12e-05	8.75e-05	6.74e-05	0.000109	0.000107	8.59e-05	8.20375e-05	4.43449e-05	8.6575e-05	1.46369e-05	0.947589	-0.077667	0.787462	0.520542
Q01433	AMPD2	AMP deaminase 2 (EC 3.5.4.6) (AMP deaminase isoform L)	1.3e-05	2.31e-05	1.77e-05	1.81e-05	4.24e-05	3.24e-05	1.84e-05	2.63e-05	3.38e-05	3.03e-05	1.7e-05	3.81e-05	1.63e-05	1.93e-05	3.07e-05	2.02e-05	2.3925e-05	9.57702e-06	2.57125e-05	8.45821e-06	0.930481	-0.103951	0.698301	0.490052
Q01469	FABP5	Fatty acid-binding protein, epidermal (Epidermal-type fatty acid-binding protein) (E-FABP) (Fatty acid-binding protein 5) (Psoriasis-associated fatty acid-binding protein homolog) (PA-FABP)	4.56e-05	0.000204	2.3e-05	2.2e-05	1.23e-05	4.36e-05	9.21e-05	3.16e-05	0.000106	4.35e-05	6.53e-05	9.43e-05	8.87e-05	0.000151	0.000159	6.83e-05	5.9275e-05	6.3396e-05	9.70125e-05	4.07221e-05	0.611004	-0.710747	0.178467	0.230543
Q01484	ANK2	Ankyrin-2 (ANK-2) (Ankyrin-B) (Brain ankyrin) (Non-erythroid ankyrin)	0.000358	0.00033	0.000453	0.000415	0.000489	0.000413	0.000435	0.000296	0.000349	0.000225	0.000208	0.000382	0.000439	0.00041	0.000373	0.000447	0.000398625	6.5262e-05	0.000354125	9.11332e-05	1.12566	0.170773	0.280375	0.297939
Q01518	CAP1	Adenylyl cyclase-associated protein 1 (CAP 1)	0.000197	0.000134	0.000229	0.000275	0.00018	0.000249	0.0003	0.000188	0.000273	0.000201	0.000294	0.00017	0.00034	0.000163	0.000269	0.000241	0.000219	5.4626e-05	0.000243875	6.21943e-05	0.898001	-0.155211	0.409651	0.368576
Q01650	SLC7A5	Large neutral amino acids transporter small subunit 1 (4F2 light chain) (4F2 LC) (4F2LC) (CD98 light chain) (Integral membrane protein E16) (L-type amino acid transporter 1) (hLAT1) (Solute carrier family 7 member 5) (y+ system cationic amino acid transporter)	1.9e-05	3.26e-05	2.38e-05	1.89e-05	2.1e-05	1.92e-05	1.87e-05	2.3e-05	9.97e-06	1.38e-05	1.28e-05	1.66e-05	1.11e-05	2.72e-05	1.71e-05	1.54e-05	2.2025e-05	4.70463e-06	1.54962e-05	5.35578e-06	1.42131	0.507223	0.0213729	0.0683562
Q01813	PFKP	ATP-dependent 6-phosphofructokinase, platelet type (ATP-PFK) (PFK-P) (EC 2.7.1.11) (6-phosphofructokinase type C) (Phosphofructo-1-kinase isozyme C) (PFK-C) (Phosphohexokinase)	0.000417	0.000268	0.000389	0.000378	0.000408	0.0005	0.000315	0.000583	0.000269	0.000481	0.000352	0.000365	0.000338	0.00035	0.00035	0.000326	0.00040725	9.90494e-05	0.000353875	5.92222e-05	1.15083	0.202675	0.211889	0.252293
Q01814	ATP2B2	Plasma membrane calcium-transporting ATPase 2 (PMCA2) (EC 3.6.3.8) (Plasma membrane calcium ATPase isoform 2) (Plasma membrane calcium pump isoform 2)	0.000499	0.000605	0.000553	0.000513	0.000646	0.000385	0.000493	0.000463	0.000507	0.000377	0.000358	0.000567	0.000544	0.000634	0.000684	0.000645	0.000519625	8.18377e-05	0.0005395	0.000120784	0.96316	-0.0541521	0.705804	0.493239
Q01995	TAGLN	Transgelin (22 kDa actin-binding protein) (Protein WS3-10) (Smooth muscle protein 22-alpha) (SM22-alpha)	0.0027	0.000278	0.000593	0.00072	0.000163	0.000285	0.000311	0.000695	0.000214	0.000215	8.62e-05	5.75e-05	0.000131	0.000139	0.000645	0.000206	0.000718125	0.000828014	0.000211713	0.000184825	3.39198	1.76213	0.113491	0.178572
Q02153	GUCY1B3	Guanylate cyclase soluble subunit beta-1 (GCS-beta-1) (EC 4.6.1.2) (Guanylate cyclase soluble subunit beta-3) (GCS-beta-3) (Soluble guanylate cyclase small subunit)	3.69e-05	2.31e-05	2.71e-05	2.25e-05	3.69e-05	1.35e-05	3.84e-05	1.8e-05	1.22e-05	2.29e-05	1.04e-05	1.97e-05	2.87e-05	2.98e-05	2.08e-05	3.13e-05	2.705e-05	9.44669e-06	2.1975e-05	7.84087e-06	1.23094	0.299765	0.261837	0.287842
Q02156	PRKCE	Protein kinase C epsilon type (EC 2.7.11.13) (nPKC-epsilon)	2.98e-05	3.95e-05	4.39e-05	3.39e-05	4.13e-05	4.54e-05	2.16e-05	2.72e-05	6.89e-05	1.04e-05	3.55e-05	5.72e-05	0.000105	0.00011	7.86e-05	4.56e-05	3.5325e-05	8.57834e-06	6.39e-05	3.40254e-05	0.552817	-0.855126	0.0371188	0.0932443
Q02218	OGDH	2-oxoglutarate dehydrogenase, mitochondrial (EC 1.2.4.2) (2-oxoglutarate dehydrogenase complex component E1) (OGDC-E1) (Alpha-ketoglutarate dehydrogenase)	0.00013	0.000122	0.000135	0.00018	0.000125	0.000135	0.000162	0.000137	0.000152	0.000135	0.000103	0.000159	0.000143	0.000195	0.000166	0.000169	0.00014075	1.99553e-05	0.00015275	2.71227e-05	0.92144	-0.118037	0.330574	0.322412
Q02246	CNTN2	Contactin-2 (Axonal glycoprotein TAG-1) (Axonin-1) (Transient axonal glycoprotein 1) (TAX-1)	4.51e-05	3e-05	3.52e-05	2.87e-05	6.19e-05	6.92e-05	4.01e-05	4.12e-05	3.54e-05	6.99e-05	9.09e-05	8e-05	8.05e-05	6.57e-05	2.24e-05	4.16e-05	4.3925e-05	1.45759e-05	6.08e-05	2.46632e-05	0.722451	-0.469029	0.117911	0.182092
Q02252	ALDH6A1	Methylmalonate-semialdehyde dehydrogenase [acylating], mitochondrial (MMSDH) (Malonate-semialdehyde dehydrogenase [acylating]) (EC 1.2.1.18) (EC 1.2.1.27) (Aldehyde dehydrogenase family 6 member A1)	0.000346	0.000399	0.000419	0.000454	0.000478	0.00056	0.000646	0.00045	0.000488	0.000461	0.000339	0.000509	0.000366	0.000475	0.000555	0.000342	0.000469	9.47222e-05	0.000441875	8.21226e-05	1.06139	0.0859496	0.550361	0.431637
Q02338	BDH1	D-beta-hydroxybutyrate dehydrogenase, mitochondrial (EC 1.1.1.30) (3-hydroxybutyrate dehydrogenase) (BDH) (Short chain dehydrogenase/reductase family 9C member 1)	0.000124	8.57e-05	0.000107	0.000164	7.66e-05	0.000131	0.000117	9.86e-05	0.000114	6.48e-05	4.42e-05	6.97e-05	4.41e-05	7.03e-05	9.87e-05	0.000155	0.000112988	2.77118e-05	8.26e-05	3.79441e-05	1.36789	0.451949	0.08874	0.15545
Q02750	MAP2K1	Dual specificity mitogen-activated protein kinase kinase 1 (MAP kinase kinase 1) (MAPKK 1) (MKK1) (EC 2.7.12.2) (ERK activator kinase 1) (MAPK/ERK kinase 1) (MEK 1)	0.000151	0.000132	0.00017	0.000106	0.000141	0.000192	0.000139	0.000181	0.000201	0.000231	0.000251	0.00027	0.000307	0.000252	0.00024	0.00022	0.0001515	2.82084e-05	0.0002465	3.23331e-05	0.614604	-0.70227	2.08368e-05	0.00656685
Q02790	FKBP4	Peptidyl-prolyl cis-trans isomerase FKBP4 (PPIase FKBP4) (EC 5.2.1.8) (51 kDa FK506-binding protein) (FKBP51) (52 kDa FK506-binding protein) (52 kDa FKBP) (FKBP-52) (59 kDa immunophilin) (p59) (FK506-binding protein 4) (FKBP-4) (FKBP59) (HSP-binding immunophilin) (HBI) (Immunophilin FKBP52) (Rotamase) [Cleaved into: Peptidyl-prolyl cis-trans isomerase FKBP4, N-terminally processed]	5.67e-05	9.85e-05	9.43e-05	8.9e-05	0.000145	8.86e-05	0.000102	7.65e-05	7.52e-05	5.04e-05	3.59e-05	6.41e-05	7.12e-05	6.43e-05	9e-05	0.000103	9.3825e-05	2.51759e-05	6.92625e-05	2.1137e-05	1.35463	0.437898	0.0529998	0.112922
Q02878	RPL6	60S ribosomal protein L6 (Neoplasm-related protein C140) (Tax-responsive enhancer element-binding protein 107) (TaxREB107)	4.71e-05	4.04e-05	6.6e-05	5.28e-05	3.82e-05	6.5e-05	3.1e-05	4.47e-05	7.19e-05	5.82e-05	4.71e-05	4.52e-05	6.01e-05	7.83e-05	3.82e-05	6.88e-05	4.815e-05	1.24806e-05	5.8475e-05	1.41385e-05	0.823429	-0.280284	0.143802	0.202259
Q02952	AKAP12	A-kinase anchor protein 12 (AKAP-12) (A-kinase anchor protein 250 kDa) (AKAP 250) (Gravin) (Myasthenia gravis autoantigen)	0.000173	0.000109	0.000175	0.00021	0.000383	0.000101	0.00012	0.000174	0.000115	0.000314	0.000211	0.00026	0.000241	0.000191	0.000186	0.000185	0.000180625	9.03152e-05	0.000212875	5.95206e-05	0.848503	-0.237009	0.413229	0.369281
Q02978	SLC25A11	Mitochondrial 2-oxoglutarate/malate carrier protein (OGCP) (Solute carrier family 25 member 11)	0.000298	0.0002	0.000313	0.000272	0.000359	0.000245	0.000284	0.000293	0.000294	0.000368	0.000153	0.000289	0.000244	0.000286	0.000255	0.000293	0.000283	4.69894e-05	0.00027275	6.07753e-05	1.03758	0.0532229	0.711548	0.493782
Q03001	DST	Dystonin (230 kDa bullous pemphigoid antigen) (230/240 kDa bullous pemphigoid antigen) (Bullous pemphigoid antigen 1) (BPA) (Bullous pemphigoid antigen) (Dystonia musculorum protein) (Hemidesmosomal plaque protein)	1.9e-05	2e-05	2.16e-05	0.000117	7.49e-05	0.000237	0.000176	0.000234	0.00029	3.12e-05	0.000122	0.000284	0.000187	0.000248	1.94e-05	2.02e-05	0.000112438	9.3572e-05	0.000150225	0.000117917	0.748461	-0.418002	0.489358	0.408805
Q03252	LMNB2	Lamin-B2	7.84e-05	7.44e-05	6.43e-05	7.19e-05	0.000115	0.000103	0.000118	0.000114	7.49e-05	7.85e-05	0.000146	9e-05	9.24e-05	9.21e-05	9.38e-05	7.08e-05	9.2375e-05	2.22803e-05	9.23125e-05	2.34421e-05	1.00068	0.000976443	0.995716	0.58645
Q04323	UBXN1	UBX domain-containing protein 1 (SAPK substrate protein 1) (UBA/UBX 33.3 kDa protein)	4.19e-05	1.31e-05	1.79e-05	3.07e-05	2.44e-05	1.4e-05	2.42e-05	1.06e-05	2.24e-05	2.36e-05	8.1e-06	1.67e-05	1.6e-05	1.83e-05	1.53e-05	1.25e-05	2.21e-05	1.05031e-05	1.66125e-05	5.0235e-06	1.33032	0.411777	0.20378	0.246321
Q04446	GBE1	1,4-alpha-glucan-branching enzyme (EC 2.4.1.18) (Brancher enzyme) (Glycogen-branching enzyme)	6.93e-06	1.14e-05	2.85e-06	6.78e-06	2.48e-05	5.36e-06	8.7e-06	8.29e-06	7.94e-06	1.26e-05	1.14e-05	1.61e-05	8.05e-06	1.3e-05	1.11e-05	1.18e-05	9.38875e-06	6.70895e-06	1.14987e-05	2.65804e-06	0.816502	-0.292472	0.422103	0.37292
Q04637	EIF4G1	Eukaryotic translation initiation factor 4 gamma 1 (eIF-4-gamma 1) (eIF-4G 1) (eIF-4G1) (p220)	1.68e-05	6.34e-06	1.88e-05	8.58e-06	2.81e-05	4.32e-06	2.4e-05	2.51e-05	1.33e-05	2.15e-05	2.13e-05	9.07e-06	2.32e-05	1.84e-05	1.61e-05	2.14e-05	1.6505e-05	9.13748e-06	1.80337e-05	4.88929e-06	0.915228	-0.127796	0.682833	0.485969
Q04760	GLO1	Lactoylglutathione lyase (EC 4.4.1.5) (Aldoketomutase) (Glyoxalase I) (Glx I) (Ketone-aldehyde mutase) (Methylglyoxalase) (S-D-lactoylglutathione methylglyoxal lyase)	0.000223	0.00024	0.000248	0.000174	0.000244	0.000267	0.000324	0.000201	0.000216	0.000189	0.000224	0.00025	0.000264	0.000276	0.000266	0.000274	0.000240125	4.47706e-05	0.000244875	3.17285e-05	0.980602	-0.0282599	0.810136	0.529176
Q04837	SSBP1	Single-stranded DNA-binding protein, mitochondrial (Mt-SSB) (MtSSB) (PWP1-interacting protein 17)	9.4e-05	7.06e-05	8e-05	7.74e-05	0.000149	9.02e-05	0.000104	7.16e-05	8.91e-05	5.17e-05	8.11e-05	0.000125	0.000128	0.000122	0.00011	0.000103	9.21e-05	2.57223e-05	0.000101238	2.61825e-05	0.909742	-0.136471	0.492888	0.409085
Q04917	YWHAH	14-3-3 protein eta (Protein AS1)	0.00338	0.00339	0.00342	0.00364	0.00379	0.004	0.00431	0.00383	0.00365	0.00156	0.00393	0.00449	0.00484	0.00435	0.00391	0.00458	0.00372	0.000330454	0.00391375	0.00103055	0.950495	-0.073249	0.620479	0.462819
Q05193	DNM1	Dynamin-1 (EC 3.6.5.5)	0.000988	0.000865	0.00122	0.00136	0.00147	0.000952	0.000866	0.000988	0.00115	0.00119	0.000824	0.00117	0.00135	0.00102	0.00107	0.000973	0.00108862	0.000231405	0.00109337	0.000159129	0.995656	-0.00628122	0.96252	0.581377
Q05329	GAD2	Glutamate decarboxylase 2 (EC 4.1.1.15) (65 kDa glutamic acid decarboxylase) (GAD-65) (Glutamate decarboxylase 65 kDa isoform)	4.04e-05	2.44e-05	2.57e-05	2.39e-05	2.19e-05	6.74e-06	5e-05	1.67e-05	1.49e-05	1.23e-05	1.74e-05	9.71e-06	3.56e-05	4.47e-05	2.8e-06	2.59e-05	2.62175e-05	1.34392e-05	2.04138e-05	1.40442e-05	1.28431	0.360989	0.412596	0.369281
Q05397	PTK2	Focal adhesion kinase 1 (FADK 1) (EC 2.7.10.2) (Focal adhesion kinase-related nonkinase) (FRNK) (Protein phosphatase 1 regulatory subunit 71) (PPP1R71) (Protein-tyrosine kinase 2) (p125FAK) (pp125FAK)	1.78e-05	1.61e-05	2.1e-05	1.96e-05	3.28e-05	2.64e-05	2.93e-05	1.53e-05	1.21e-05	4.88e-06	2.17e-05	1.91e-05	4.33e-05	1.91e-05	1.64e-05	2.86e-05	2.22875e-05	6.46671e-06	2.06475e-05	1.14766e-05	1.07943	0.110268	0.729987	0.500822
Q05469	LIPE	Hormone-sensitive lipase (HSL) (EC 3.1.1.79)	1.3e-05	8.43e-06	1.13e-05	1.01e-05	1.35e-05	2.11e-05	6.75e-06	1.02e-05	1.42e-05	2.57e-05	3.16e-05	1.14e-05	1.25e-05	6.12e-06	6.1e-06	8.73e-06	1.17975e-05	4.36511e-06	1.45438e-05	9.3014e-06	0.811173	-0.301918	0.462189	0.39553
Q05639	EEF1A2	Elongation factor 1-alpha 2 (EF-1-alpha-2) (Eukaryotic elongation factor 1 A-2) (eEF1A-2) (Statin-S1)	0.000985	0.000791	0.000749	0.000597	0.00229	0.00129	0.00156	0.00104	0.00132	0.001	0.00139	0.00169	0.00154	0.00147	0.00149	0.00129	0.00116275	0.00055043	0.00139875	0.000205387	0.831278	-0.266597	0.274956	0.294438
Q06124	PTPN11	Tyrosine-protein phosphatase non-receptor type 11 (EC 3.1.3.48) (Protein-tyrosine phosphatase 1D) (PTP-1D) (Protein-tyrosine phosphatase 2C) (PTP-2C) (SH-PTP2) (SHP-2) (Shp2) (SH-PTP3)	5.04e-05	9.19e-05	6.17e-05	0.000104	8.45e-05	5.99e-05	5.45e-05	4.78e-05	0.000128	5.63e-05	4.77e-05	3.39e-05	7.24e-05	7.27e-05	4.73e-05	5.54e-05	6.93375e-05	2.11474e-05	6.42125e-05	2.88487e-05	1.07981	0.110782	0.691417	0.488025
Q06323	PSME1	Proteasome activator complex subunit 1 (11S regulator complex subunit alpha) (REG-alpha) (Activator of multicatalytic protease subunit 1) (Interferon gamma up-regulated I-5111 protein) (IGUP I-5111) (Proteasome activator 28 subunit alpha) (PA28a) (PA28alpha)	4.18e-05	3.24e-05	3.22e-05	1.05e-05	3.37e-05	5.24e-05	8.88e-05	2.29e-05	3.5e-05	4.73e-05	1.36e-05	2.72e-05	1.94e-05	2.21e-05	4.65e-05	2.99e-05	3.93375e-05	2.347e-05	3.0125e-05	1.22357e-05	1.30581	0.384944	0.341594	0.328839
Q06830	PRDX1	Peroxiredoxin-1 (EC 1.11.1.15) (Natural killer cell-enhancing factor A) (NKEF-A) (Proliferation-associated gene protein) (PAG) (Thioredoxin peroxidase 2) (Thioredoxin-dependent peroxide reductase 2)	0.00206	0.00297	0.00178	0.00144	0.00188	0.00276	0.00305	0.00202	0.00288	0.00287	0.00397	0.00365	0.00328	0.00311	0.0033	0.00268	0.002245	0.000600143	0.0032175	0.000430805	0.697747	-0.519225	0.00227002	0.0252004
Q07002	CDK18	Cyclin-dependent kinase 18 (EC 2.7.11.22) (Cell division protein kinase 18) (PCTAIRE-motif protein kinase 3) (Serine/threonine-protein kinase PCTAIRE-3)	3.13e-05	1.84e-05	2.36e-05	8.73e-06	1.18e-05	4.34e-05	8.86e-06	9.7e-06	4.98e-05	1.23e-05	6.6e-05	7.86e-05	6.81e-05	6.08e-05	3.15e-05	4.17e-05	1.94737e-05	1.26095e-05	5.11e-05	2.18469e-05	0.381091	-1.39179	0.00322499	0.0271966
Q07020	RPL18	60S ribosomal protein L18	0.000116	9.69e-05	0.00012	0.000105	2.48e-05	0.00011	0.000145	0.0001	0.000128	8.03e-05	0.000101	0.000112	0.000144	0.000101	0.000108	0.000117	0.000102212	3.47059e-05	0.000111413	1.91428e-05	0.917424	-0.124339	0.522131	0.422999
Q07021	C1QBP	Complement component 1 Q subcomponent-binding protein, mitochondrial (ASF/SF2-associated protein p32) (Glycoprotein gC1qBP) (C1qBP) (Hyaluronan-binding protein 1) (Mitochondrial matrix protein p32) (gC1q-R protein) (p33)	0.000271	0.000251	0.000279	0.000297	0.000366	0.000215	0.000345	0.000253	0.000288	7.74e-05	0.000211	0.000253	0.000327	0.00027	0.000262	0.000458	0.000284625	5.01653e-05	0.0002683	0.000106786	1.06085	0.0852153	0.701419	0.491187
Q07065	CKAP4	Cytoskeleton-associated protein 4 (63-kDa cytoskeleton-linking membrane protein) (Climp-63) (p63)	1.18e-05	1.39e-05	2.06e-05	1.49e-05	2.17e-05	2.25e-06	2.37e-05	3.93e-06	8.87e-06	7.82e-06	1.09e-05	1.03e-05	8.85e-06	1.68e-05	1.7e-05	1.29e-05	1.40975e-05	7.94617e-06	1.168e-05	3.57217e-06	1.20698	0.271399	0.445622	0.386392
Q07157	TJP1	Tight junction protein ZO-1 (Tight junction protein 1) (Zona occludens protein 1) (Zonula occludens protein 1)	1.52e-05	2.42e-05	1.41e-05	1.41e-05	1.13e-05	2e-05	2.69e-05	1.4e-05	1.51e-05	2.57e-05	7.5e-05	3.45e-05	4.76e-05	4.96e-06	0.00046	2.6e-05	1.7475e-05	5.58819e-06	8.61075e-05	0.000152575	0.202944	-2.30085	0.224286	0.259333
Q07666	KHDRBS1	KH domain-containing, RNA-binding, signal transduction-associated protein 1 (GAP-associated tyrosine phosphoprotein p62) (Src-associated in mitosis 68 kDa protein) (Sam68) (p21 Ras GTPase-activating protein-associated p62) (p68)	7.44e-05	6.43e-05	5.51e-05	8.95e-05	3.84e-05	3.77e-05	7.54e-05	6.67e-05	3.89e-05	7.68e-05	7.53e-05	2.21e-05	4.33e-05	5.88e-05	6.07e-05	6.53e-05	6.26875e-05	1.81589e-05	5.515e-05	1.89687e-05	1.13667	0.184817	0.430454	0.377303
Q07866	KLC1	Kinesin light chain 1 (KLC 1)	4.71e-05	3.09e-05	6.61e-05	5.62e-05	5.06e-05	4.61e-05	5.24e-05	2.94e-05	3.29e-05	5.89e-05	6.12e-05	4.67e-05	6.63e-05	5.83e-05	4.49e-05	5.32e-05	4.735e-05	1.23078e-05	5.28e-05	1.07972e-05	0.89678	-0.157174	0.362409	0.342041
Q07954	LRP1	Prolow-density lipoprotein receptor-related protein 1 (LRP-1) (Alpha-2-macroglobulin receptor) (A2MR) (Apolipoprotein E receptor) (APOER) (CD antigen CD91) [Cleaved into: Low-density lipoprotein receptor-related protein 1 85 kDa subunit (LRP-85); Low-density lipoprotein receptor-related protein 1 515 kDa subunit (LRP-515); Low-density lipoprotein receptor-related protein 1 intracellular domain (L…	2.43e-05	1.37e-05	2.62e-05	2.93e-05	2.36e-05	2.34e-05	4.31e-05	2.49e-05	2.67e-05	1.46e-05	6.71e-06	2.14e-05	2.04e-05	2.15e-05	2.89e-05	2.09e-05	2.60625e-05	8.20469e-06	2.01388e-05	6.91696e-06	1.29415	0.372001	0.140767	0.200923
Q07960	ARHGAP1	Rho GTPase-activating protein 1 (CDC42 GTPase-activating protein) (GTPase-activating protein rhoGAP) (Rho-related small GTPase protein activator) (Rho-type GTPase-activating protein 1) (p50-RhoGAP)	0.000123	0.000141	0.000197	0.000213	0.000178	0.000155	0.000197	0.000146	8.54e-05	7.71e-05	0.000113	9.06e-05	0.000151	0.0005	0.000582	0.000129	0.00016875	3.20925e-05	0.000216012	0.00020322	0.781205	-0.356227	0.526373	0.423099
Q08174	PCDH1	Protocadherin-1 (Cadherin-like protein 1) (Protocadherin-42) (PC42)	2.91e-05	1.9e-05	3.77e-05	3.84e-05	1.85e-05	1.93e-06	9.73e-06	1.77e-05	1.29e-05	1.22e-05	1.96e-05	3.16e-05	2.57e-05	2.9e-05	3.93e-05	3.4e-05	2.15075e-05	1.28564e-05	2.55375e-05	9.87521e-06	0.842193	-0.247777	0.493507	0.409305
Q08209	PPP3CA	Serine/threonine-protein phosphatase 2B catalytic subunit alpha isoform (EC 3.1.3.16) (CAM-PRP catalytic subunit) (Calmodulin-dependent calcineurin A subunit alpha isoform)	0.000748	0.000564	0.000768	0.000553	0.0013	0.000717	0.000614	0.000682	0.000789	0.000439	0.000562	0.00102	0.0011	0.00102	0.000883	0.000773	0.00074325	0.000239069	0.00082325	0.000232127	0.902824	-0.147483	0.508178	0.41588
Q08211	DHX9	ATP-dependent RNA helicase A (RHA) (EC 3.6.4.13) (DEAH box protein 9) (Leukophysin) (LKP) (Nuclear DNA helicase II) (NDH II)	4.04e-05	4.88e-05	4.79e-05	5.77e-05	5.61e-05	5.01e-05	6.5e-05	3.92e-05	3.95e-05	2.52e-05	8.07e-05	3.68e-05	4.44e-05	6.62e-05	7.01e-05	3.85e-05	5.065e-05	8.72419e-06	5.0175e-05	1.95369e-05	1.00947	0.0135936	0.95082	0.577058
Q08257	CRYZ	Quinone oxidoreductase (EC 1.6.5.5) (NADPH:quinone reductase) (Zeta-crystallin)	0.000162	0.000173	0.000176	0.00019	0.000182	0.00016	0.000232	0.000184	7.44e-05	5.4e-05	0.000131	0.000192	0.000197	1.82e-05	0.000151	0.000175	0.000182375	2.25765e-05	0.000124075	6.74915e-05	1.46988	0.555696	0.0361622	0.091486
Q08380	LGALS3BP	Galectin-3-binding protein (Basement membrane autoantigen p105) (Lectin galactoside-binding soluble 3-binding protein) (Mac-2-binding protein) (MAC2BP) (Mac-2 BP) (Tumor-associated antigen 90K)	3.03e-05	2.14e-05	1.6e-05	2.27e-05	2.14e-05	5.75e-05	3.79e-05	3.71e-05	3.53e-05	1.23e-05	3.54e-05	1.46e-05	2.06e-05	1.85e-05	2.19e-05	2.24e-05	3.05375e-05	1.3438e-05	2.2625e-05	8.59032e-06	1.34972	0.432664	0.182343	0.233721
Q08495	DMTN	Dematin (Dematin actin-binding protein) (Erythrocyte membrane protein band 4.9)	0.000119	9.62e-05	9.03e-05	0.000131	8.57e-05	7.39e-05	3.66e-05	9.72e-05	5.15e-05	0.000141	9.33e-05	0.000135	0.000229	0.000157	0.000165	0.00017	9.12375e-05	2.86091e-05	0.000142725	5.30697e-05	0.639254	-0.645539	0.0299669	0.0825114
Q08623	PUDP	Pseudouridine-5'-phosphatase (EC 3.1.3.96) (Haloacid dehalogenase-like hydrolase domain-containing protein 1) (Haloacid dehalogenase-like hydrolase domain-containing protein 1A) (Protein GS1) (Pseudouridine-5'-monophosphatase) (5'-PsiMPase)	1.66e-05	2.72e-05	1.18e-05	1.67e-05	1.67e-05	9.97e-06	3.18e-05	7.56e-06	1.92e-06	3.01e-05	2.59e-06	1.5e-05	6.4e-06	1.1e-05	7.39e-06	1.25e-05	1.72912e-05	8.35221e-06	1.08625e-05	9.02596e-06	1.59183	0.670686	0.161387	0.21646
Q08722	CD47	Leukocyte surface antigen CD47 (Antigenic surface determinant protein OA3) (Integrin-associated protein) (IAP) (Protein MER6) (CD antigen CD47)	0.000638	0.000371	0.00111	0.000674	0.000313	0.000411	0.000432	0.000551	0.000632	0.000506	0.00222	0.000462	0.00054	0.000791	0.00207	0.00194	0.0005625	0.00025549	0.00114513	0.000781262	0.491213	-1.02558	0.064717	0.12639
Q08AD1	CAMSAP2	Calmodulin-regulated spectrin-associated protein 2 (Calmodulin-regulated spectrin-associated protein 1-like protein 1)	8.57e-06	8.9e-06	1.13e-05	1.44e-05	1.23e-05	2.08e-06	3.18e-06	1.12e-05	6.05e-06	1.92e-06	2.8e-06	7.97e-06	8.06e-06	5.36e-06	1.15e-05	1.65e-05	8.99125e-06	4.34467e-06	7.52e-06	4.74251e-06	1.19564	0.257789	0.528101	0.423123
Q09666	AHNAK	Neuroblast differentiation-associated protein AHNAK (Desmoyokin)	0.000141	0.000225	8.11e-05	0.00024	0.000215	0.000193	0.000483	0.000128	5.65e-05	7.97e-05	7.54e-05	9.92e-05	9.35e-05	6.69e-05	0.000191	9.04e-05	0.000213263	0.00012188	9.4075e-05	4.16453e-05	2.26694	1.18075	0.0202797	0.066731
Q10567	AP1B1	AP-1 complex subunit beta-1 (Adaptor protein complex AP-1 subunit beta-1) (Adaptor-related protein complex 1 subunit beta-1) (Beta-1-adaptin) (Beta-adaptin 1) (Clathrin assembly protein complex 1 beta large chain) (Golgi adaptor HA1/AP1 adaptin beta subunit)	0.000415	0.000351	0.000419	0.000322	0.000428	0.000371	0.000358	0.000375	0.000396	0.000309	0.000331	0.000436	0.000515	0.000434	0.00048	0.000421	0.000379875	3.75021e-05	0.00041525	6.9401e-05	0.91481	-0.128455	0.225353	0.259764
Q12756	KIF1A	Kinesin-like protein KIF1A (Axonal transporter of synaptic vesicles) (Microtubule-based motor KIF1A) (Unc-104- and KIF1A-related protein) (hUnc-104)	2.74e-05	2.16e-05	2.61e-05	2.75e-05	3.05e-05	2.89e-05	2.2e-05	2.56e-05	2.19e-05	4.25e-05	1.24e-05	3.13e-05	2.82e-05	3.33e-05	2.78e-05	2.88e-05	2.62e-05	3.11861e-06	2.8275e-05	8.7007e-06	0.926614	-0.10996	0.535679	0.42692
Q12765	SCRN1	Secernin-1	0.000205	0.000343	0.000257	0.000335	0.000153	0.000253	0.000309	0.000203	0.000236	0.000236	0.000264	0.000272	0.000368	0.000395	0.000344	0.000352	0.00025725	6.82804e-05	0.000308375	6.32454e-05	0.834212	-0.261515	0.142568	0.201751
Q12768	KIAA0196	WASH complex subunit strumpellin (Strumpellin)	6.24e-06	1.03e-05	1.35e-05	1.32e-05	1.27e-05	1.19e-05	1.64e-05	1.44e-05	1.67e-05	6.28e-06	2.4e-05	1.52e-05	1.71e-05	5.35e-05	8.05e-06	1.48e-05	1.233e-05	3.03565e-06	1.94537e-05	1.48145e-05	0.633811	-0.657875	0.20401	0.246321
Q12791	KCNMA1	Calcium-activated potassium channel subunit alpha-1 (BK channel) (BKCA alpha) (Calcium-activated potassium channel, subfamily M subunit alpha-1) (K(VCA)alpha) (KCa1.1) (Maxi K channel) (MaxiK) (Slo-alpha) (Slo1) (Slowpoke homolog) (Slo homolog) (hSlo)	1.14e-05	1.09e-05	1.03e-05	3.44e-05	1.45e-05	1.09e-05	1.58e-05	1.85e-05	1.44e-05	4.27e-06	8.02e-06	6.98e-06	1.01e-05	1.64e-05	1.2e-05	2.11e-05	1.58375e-05	8.0406e-06	1.16587e-05	5.49548e-06	1.35842	0.441932	0.244985	0.276319
Q12797	ASPH	Aspartyl/asparaginyl beta-hydroxylase (EC 1.14.11.16) (Aspartate beta-hydroxylase) (ASP beta-hydroxylase) (Peptide-aspartate beta-dioxygenase)	1.4e-05	1.45e-05	9.58e-06	2.02e-05	1.05e-05	1.53e-05	2.39e-05	1.69e-05	5.08e-06	4.82e-06	3.19e-06	4.55e-06	7.95e-06	6.02e-06	1.36e-05	1.08e-05	1.561e-05	4.74868e-06	7.00125e-06	3.56211e-06	2.2296	1.15679	0.0010783	0.022667
Q12846	STX4	Syntaxin-4 (Renal carcinoma antigen NY-REN-31)	1.07e-05	1.48e-05	1.3e-05	1.4e-05	1.49e-05	1.3e-05	1.68e-05	1.11e-05	1.39e-05	1.71e-05	2.57e-05	6.89e-06	8.59e-06	9.75e-06	9.52e-06	5.73e-06	1.35375e-05	2.03114e-06	1.21475e-05	6.60521e-06	1.11443	0.156302	0.578422	0.443171
Q12860	CNTN1	Contactin-1 (Glycoprotein gp135) (Neural cell surface protein F3)	0.000807	0.000701	0.000859	0.000801	0.00102	0.00104	0.000794	0.000633	0.000735	0.000671	0.000838	0.00095	0.00108	0.00079	0.000671	0.000838	0.000831875	0.000140981	0.000821625	0.000140231	1.01248	0.0178867	0.88616	0.557117
Q12904	AIMP1	Aminoacyl tRNA synthase complex-interacting multifunctional protein 1 (Multisynthase complex auxiliary component p43) [Cleaved into: Endothelial monocyte-activating polypeptide 2 (EMAP-2) (Endothelial monocyte-activating polypeptide II) (EMAP-II) (Small inducible cytokine subfamily E member 1)]	2.27e-05	3.08e-05	2.48e-05	3.15e-05	2.02e-05	2.92e-05	3.03e-05	2.25e-05	4.01e-05	2.34e-05	2.21e-05	2.64e-05	2.29e-05	2.35e-05	2.37e-05	2.43e-05	2.65e-05	4.44394e-06	2.58e-05	5.91197e-06	1.02713	0.0386213	0.792833	0.522599
[truncated: 857 more rows]

## Sheet: down-regulated proteins
Accession number	Gene symbol	Protein name	AD/CT ratio	Log2(FC)	P value	q value
[truncated: 225 more rows]

## Sheet: up-regulated proteins
Accession number	Gene symbol	Protein name	AD/CT ratio	Log2(FC)	P value	q value
[truncated: 262 more rows]
