# Supplementary material for: Integrated proteomics and network analysis identifies protein hubs and network alterations in Alzheimer’s disease
Source: Acta Neuropathol Commun. 2018 Mar 1;6:19. doi: 10.1186/s40478-018-0524-2 (PMC5831854; doi:10.1186/s40478-018-0524-2)
Supplement: Supplementary file 3 — Table S3. List of novel proteins with altered abundances in AD identified in the present study. The fold changes of protein abundances in AD versus control are provided with corresponding P values and q values. (XLSX 51 kb) [file 40478_2018_524_MOESM3_ESM.xlsx]

## Sheet: Novel protein 322
Table S3. List of novel proteins with altered abundances in AD identified in the present study
Accession number	Gene symbol	Protein name	AD/CT ratio	Log2(FC)	P value	q value
Q02750	MAP2K1	Dual specificity mitogen-activated protein kinase kinase 1 (MAP kinase kinase 1) (MAPKK 1) (MKK1) (EC 2.7.12.2) (ERK activator kinase 1) (MAPK/ERK kinase 1) (MEK 1)	0.614604	-0.70227	2.08368e-05	0.00656685
P13796	LCP1	Plastin-2 (L-plastin) (LC64P) (Lymphocyte cytosolic protein 1) (LCP-1)	1.82908	0.871119	3.76437e-05	0.00656685
Q9Y6B6	SAR1B	GTP-binding protein SAR1b (GTP-binding protein B) (GTBPB)	1.84128	0.88071	5.01194e-05	0.00656685
O43491	EPB41L2	Band 4.1-like protein 2 (Generally expressed protein 4.1) (4.1G)	0.447143	-1.16119	5.0771e-05	0.00656685
Q8NCW5	NAXE	NAD(P)H-hydrate epimerase (EC 5.1.99.6) (Apolipoprotein A-I-binding protein) (AI-BP) (NAD(P)HX epimerase) (YjeF N-terminal domain-containing protein 1) (YjeF_N1)	1.95751	0.969022	5.11191e-05	0.00656685
P26639	TARS	Threonine--tRNA ligase, cytoplasmic (EC 6.1.1.3) (Threonyl-tRNA synthetase) (ThrRS)	1.9732	0.980536	8.59544e-05	0.00816462
P11277	SPTB	Spectrin beta chain, erythrocytic (Beta-I spectrin)	0.499286	-1.00206	0.000108992	0.00816462
P22694	PRKACB	cAMP-dependent protein kinase catalytic subunit beta (PKA C-beta) (EC 2.7.11.11)	0.55156	-0.85841	0.000112587	0.00816462
P31930	UQCRC1	Cytochrome b-c1 complex subunit 1, mitochondrial (Complex III subunit 1) (Core protein I) (Ubiquinol-cytochrome-c reductase complex core protein 1)	0.545433	-0.874526	0.00011299	0.00816462
Q9Y4F1	FARP1	FERM, RhoGEF and pleckstrin domain-containing protein 1 (Chondrocyte-derived ezrin-like protein) (Pleckstrin homology domain-containing family C member 2) (PH domain-containing family C member 2)	1.71129	0.775088	0.000133603	0.00858143
P35606	COPB2	Coatomer subunit beta' (Beta'-coat protein) (Beta'-COP) (p102)	1.84758	0.885637	0.000177927	0.0102856
P50993	ATP1A2	Sodium/potassium-transporting ATPase subunit alpha-2 (Na(+)/K(+) ATPase alpha-2 subunit) (EC 3.6.3.9) (Sodium pump subunit alpha-2)	0.723866	-0.466204	0.000368819	0.0137455
Q9UN36	NDRG2	Protein NDRG2 (N-myc downstream-regulated gene 2 protein) (Protein Syld709613)	0.522957	-0.935234	0.000384044	0.0137455
P17612	PRKACA	cAMP-dependent protein kinase catalytic subunit alpha (PKA C-alpha) (EC 2.7.11.11)	0.606672	-0.721012	0.000403789	0.0137455
P05023	ATP1A1	Sodium/potassium-transporting ATPase subunit alpha-1 (Na(+)/K(+) ATPase alpha-1 subunit) (EC 3.6.3.9) (Sodium pump subunit alpha-1)	0.68223	-0.55167	0.000404225	0.0137455
O60884	DNAJA2	DnaJ homolog subfamily A member 2 (Cell cycle progression restoration gene 3 protein) (Dnj3) (Dj3) (HIRA-interacting protein 4) (Renal carcinoma antigen NY-REN-14)	1.58665	0.665983	0.000423116	0.0139084
P05556	ITGB1	Integrin beta-1 (Fibronectin receptor subunit beta) (Glycoprotein IIa) (GPIIA) (VLA-4 subunit beta) (CD antigen CD29)	2.66609	1.41472	0.00043687	0.0139084
O00533	CHL1	Neural cell adhesion molecule L1-like protein (Close homolog of L1) [Cleaved into: Processed neural cell adhesion molecule L1-like protein]	0.604047	-0.727268	0.000445104	0.0139084
Q9UPY8	MAPRE3	Microtubule-associated protein RP/EB family member 3 (EB1 protein family member 3) (EBF3) (End-binding protein 3) (EB3) (RP3)	0.605413	-0.724008	0.00052308	0.0155788
Q16543	CDC37	Hsp90 co-chaperone Cdc37 (Hsp90 chaperone protein kinase-targeting subunit) (p50Cdc37) [Cleaved into: Hsp90 co-chaperone Cdc37, N-terminally processed]	1.34049	0.42276	0.000536376	0.0155788
Q9H598	SLC32A1	Vesicular inhibitory amino acid transporter (GABA and glycine transporter) (Solute carrier family 32 member 1) (Vesicular GABA transporter) (hVIAAT)	0.341223	-1.55121	0.000538987	0.0155788
Q9Y5L0	TNPO3	Transportin-3 (Importin-12) (Imp12) (Transportin-SR) (TRN-SR)	1.85615	0.89231	0.000556324	0.0156877
P49354	FNTA	Protein farnesyltransferase/geranylgeranyltransferase type-1 subunit alpha (EC 2.5.1.58) (EC 2.5.1.59) (CAAX farnesyltransferase subunit alpha) (FTase-alpha) (Ras proteins prenyltransferase subunit alpha) (Type I protein geranyl-geranyltransferase subunit alpha) (GGTase-I-alpha)	1.83814	0.878245	0.000711715	0.0184011
P05026	ATP1B1	Sodium/potassium-transporting ATPase subunit beta-1 (Sodium/potassium-dependent ATPase subunit beta-1)	0.762597	-0.391007	0.000717358	0.0184011
Q99460	PSMD1	26S proteasome non-ATPase regulatory subunit 1 (26S proteasome regulatory subunit RPN2) (26S proteasome regulatory subunit S1) (26S proteasome subunit p112)	1.6543	0.726218	0.000724547	0.0184011
Q9Y426	C2CD2	C2 domain-containing protein 2	2.19061	1.13133	0.000731346	0.0184011
P27635	RPL10	60S ribosomal protein L10 (Laminin receptor homolog) (Protein QM) (Tumor suppressor QM)	2.28383	1.19146	0.00074804	0.0184011
Q5VWJ9	SNX30	Sorting nexin-30	1.77827	0.830473	0.000764974	0.0184256
Q7Z460	CLASP1	CLIP-associating protein 1 (Cytoplasmic linker-associated protein 1) (Multiple asters homolog 1) (Protein Orbit homolog 1) (hOrbit1)	0.552426	-0.856146	0.000804782	0.0189888
Q9NR31	SAR1A	GTP-binding protein SAR1a (COPII-associated small GTPase)	1.66591	0.73631	0.000862658	0.0195562
Q96EY1	DNAJA3	DnaJ homolog subfamily A member 3, mitochondrial (DnaJ protein Tid-1) (hTid-1) (Hepatocellular carcinoma-associated antigen 57) (Tumorous imaginal discs protein Tid56 homolog)	1.7968	0.845426	0.000936299	0.0208174
Q92743	HTRA1	Serine protease HTRA1 (EC 3.4.21.-) (High-temperature requirement A serine peptidase 1) (L56) (Serine protease 11)	3.10467	1.63444	0.00100431	0.0219083
Q12797	ASPH	Aspartyl/asparaginyl beta-hydroxylase (EC 1.14.11.16) (Aspartate beta-hydroxylase) (ASP beta-hydroxylase) (Peptide-aspartate beta-dioxygenase)	2.2296	1.15679	0.0010783	0.022667
Q14257	RCN2	Reticulocalbin-2 (Calcium-binding protein ERC-55) (E6-binding protein) (E6BP)	1.8487	0.886515	0.00112772	0.0232825
P84095	RHOG	Rho-related GTP-binding protein RhoG	0.394187	-1.34305	0.00115839	0.0234961
Q14914	PTGR1	Prostaglandin reductase 1 (PRG-1) (EC 1.3.1.-) (15-oxoprostaglandin 13-reductase) (EC 1.3.1.48) (NADP-dependent leukotriene B4 12-hydroxydehydrogenase) (EC 1.3.1.74)	1.5574	0.639137	0.00123415	0.023512
P07737	PFN1	Profilin-1 (Epididymis tissue protein Li 184a) (Profilin I)	1.41218	0.497925	0.00127399	0.023512
Q6H8Q1	ABLIM2	Actin-binding LIM protein 2 (abLIM-2) (Actin-binding LIM protein family member 2)	0.538282	-0.893567	0.00128757	0.023512
A1L0T0	ILVBL	Acetolactate synthase-like protein (EC 2.2.1.-) (IlvB-like protein)	2.33024	1.22048	0.00131489	0.023512
P60866	RPS20	40S ribosomal protein S20	0.390836	-1.35536	0.00135378	0.023512
Q9GZT4	SRR	Serine racemase (EC 5.1.1.18) (D-serine ammonia-lyase) (D-serine dehydratase) (EC 4.3.1.18) (L-serine ammonia-lyase) (L-serine dehydratase) (EC 4.3.1.17)	2.20455	1.14048	0.00139674	0.023512
O43464	HTRA2	Serine protease HTRA2, mitochondrial (EC 3.4.21.108) (High temperature requirement protein A2) (HtrA2) (Omi stress-regulated endoprotease) (Serine protease 25) (Serine proteinase OMI)	1.75953	0.815191	0.00146785	0.023512
P47755	CAPZA2	F-actin-capping protein subunit alpha-2 (CapZ alpha-2)	1.76244	0.817576	0.00147619	0.023512
P12111	COL6A3	Collagen alpha-3(VI) chain	4.92019	2.29872	0.00148932	0.023512
P32969	RPL9	60S ribosomal protein L9	1.71991	0.782337	0.00150227	0.023512
O60831	PRAF2	PRA1 family protein 2	1.707	0.771465	0.0015272	0.023512
Q9BT88	SYT11	Synaptotagmin-11 (Synaptotagmin XI) (SytXI)	1.73099	0.791596	0.00155263	0.023512
O75891	ALDH1L1	Cytosolic 10-formyltetrahydrofolate dehydrogenase (10-FTHFDH) (FDH) (EC 1.5.1.6) (Aldehyde dehydrogenase family 1 member L1)	1.99178	0.994061	0.00156243	0.023512
P06756	ITGAV	Integrin alpha-V (Vitronectin receptor subunit alpha) (CD antigen CD51) [Cleaved into: Integrin alpha-V heavy chain; Integrin alpha-V light chain]	1.69056	0.757499	0.00157562	0.023512
Q13449	LSAMP	Limbic system-associated membrane protein (LSAMP) (IgLON family member 3)	0.497252	-1.00795	0.00158728	0.023512
Q9BX66	SORBS1	Sorbin and SH3 domain-containing protein 1 (Ponsin) (SH3 domain protein 5) (SH3P12) (c-Cbl-associated protein) (CAP)	1.86356	0.898063	0.00160243	0.023512
A0FGR8	ESYT2	Extended synaptotagmin-2 (E-Syt2) (Chr2Syt)	1.61345	0.690149	0.00162691	0.023512
P35237	SERPINB6	Serpin B6 (Cytoplasmic antiproteinase) (CAP) (Peptidase inhibitor 6) (PI-6) (Placental thrombin inhibitor)	1.82012	0.864031	0.00166945	0.0235383
P56537	EIF6	Eukaryotic translation initiation factor 6 (eIF-6) (B(2)GCN homolog) (B4 integrin interactor) (CAB) (p27(BBP))	1.7081	0.77239	0.00174719	0.0239043
Q13505	MTX1	Metaxin-1 (Mitochondrial outer membrane import complex protein 1)	0.460891	-1.1175	0.00177811	0.0239043
P25686	DNAJB2	DnaJ homolog subfamily B member 2 (DnaJ protein homolog 1) (Heat shock 40 kDa protein 3) (Heat shock protein J1) (HSJ-1)	0.68306	-0.549916	0.00182729	0.0242604
O95433	AHSA1	Activator of 90 kDa heat shock protein ATPase homolog 1 (AHA1) (p38)	1.42272	0.508649	0.00186469	0.0242604
P19525	EIF2AK2	Interferon-induced, double-stranded RNA-activated protein kinase (EC 2.7.11.1) (Eukaryotic translation initiation factor 2-alpha kinase 2) (eIF-2A protein kinase 2) (Interferon-inducible RNA-dependent protein kinase) (P1/eIF-2A protein kinase) (Protein kinase RNA-activated) (PKR) (Protein kinase R) (Tyrosine-protein kinase EIF2AK2) (EC 2.7.10.2) (p68 kinase)	1.57241	0.652982	0.00189349	0.0242604
P13591	NCAM1	Neural cell adhesion molecule 1 (N-CAM-1) (NCAM-1) (CD antigen CD56)	0.721695	-0.470539	0.0019269	0.0242604
Q8N3E9	PLCD3	1-phosphatidylinositol 4,5-bisphosphate phosphodiesterase delta-3 (EC 3.1.4.11) (Phosphoinositide phospholipase C-delta-3) (Phospholipase C-delta-3) (PLC-delta-3)	2.17764	1.12277	0.00200229	0.0246739
Q9Y4G6	TLN2	Talin-2	1.64862	0.721263	0.00200609	0.0246739
P08134	RHOC	Rho-related GTP-binding protein RhoC (Rho cDNA clone 9) (h9)	0.483815	-1.04747	0.002035	0.024719
P53985	SLC16A1	Monocarboxylate transporter 1 (MCT 1) (Solute carrier family 16 member 1)	0.28727	-1.79952	0.00211005	0.024719
P02730	SLC4A1	Band 3 anion transport protein (Anion exchange protein 1) (AE 1) (Anion exchanger 1) (Solute carrier family 4 member 1) (CD antigen CD233)	2.62282	1.39112	0.00212918	0.024719
Q9UKG1	APPL1	DCC-interacting protein 13-alpha (Dip13-alpha) (Adapter protein containing PH domain, PTB domain and leucine zipper motif 1)	0.507862	-0.977493	0.0021293	0.024719
Q9NZJ7	MTCH1	Mitochondrial carrier homolog 1 (Presenilin-associated protein)	0.347555	-1.52469	0.00214879	0.024719
P07203	GPX1	Glutathione peroxidase 1 (GPx-1) (GSHPx-1) (EC 1.11.1.9) (Cellular glutathione peroxidase)	1.74035	0.799381	0.00215941	0.024719
P62081	RPS7	40S ribosomal protein S7	1.91857	0.940033	0.00225306	0.0252004
P18206	VCL	Vinculin (Metavinculin) (MV)	1.79643	0.845132	0.00228714	0.0252004
O76003	GLRX3	Glutaredoxin-3 (PKC-interacting cousin of thioredoxin) (PICOT) (PKC-theta-interacting protein) (PKCq-interacting protein) (Thioredoxin-like protein 2)	0.587591	-0.767115	0.00233225	0.0252004
Q8WZA0	LZIC	Protein LZIC (Leucine zipper and CTNNBIP1 domain-containing protein) (Leucine zipper and ICAT homologous domain-containing protein)	1.83561	0.876263	0.00242275	0.0253639
O75822	EIF3J	Eukaryotic translation initiation factor 3 subunit J (eIF3j) (Eukaryotic translation initiation factor 3 subunit 1) (eIF-3-alpha) (eIF3 p35)	0.445555	-1.16632	0.00244868	0.0253639
P00338	LDHA	L-lactate dehydrogenase A chain (LDH-A) (EC 1.1.1.27) (Cell proliferation-inducing gene 19 protein) (LDH muscle subunit) (LDH-M) (Renal carcinoma antigen NY-REN-59)	0.628748	-0.669445	0.00245996	0.0253639
Q9NQR4	NIT2	Omega-amidase NIT2 (EC 3.5.1.3) (Nitrilase homolog 2)	0.542578	-0.882098	0.00246654	0.0253639
Q9UEW8	STK39	STE20/SPS1-related proline-alanine-rich protein kinase (Ste-20-related kinase) (EC 2.7.11.1) (DCHT) (Serine/threonine-protein kinase 39)	0.340654	-1.55362	0.00249774	0.0253639
Q96AC1	FERMT2	Fermitin family homolog 2 (Kindlin-2) (Mitogen-inducible gene 2 protein) (MIG-2) (Pleckstrin homology domain-containing family C member 1) (PH domain-containing family C member 1)	1.72661	0.787941	0.00250946	0.0253639
Q9Y6C9	MTCH2	Mitochondrial carrier homolog 2 (Met-induced mitochondrial protein)	0.681954	-0.552254	0.00252289	0.0253639
Q9C0B1	FTO	Alpha-ketoglutarate-dependent dioxygenase FTO (EC 1.14.11.-) (Fat mass and obesity-associated protein)	1.78716	0.837666	0.00262676	0.02562
O95831	AIFM1	Apoptosis-inducing factor 1, mitochondrial (EC 1.1.1.-) (Programmed cell death protein 8)	1.46343	0.549356	0.0026624	0.02562
P43155	CRAT	Carnitine O-acetyltransferase (Carnitine acetylase) (EC 2.3.1.7) (Carnitine acetyltransferase) (CAT) (CrAT)	0.566031	-0.821046	0.00268289	0.02562
P12109	COL6A1	Collagen alpha-1(VI) chain	3.64847	1.86729	0.00271785	0.02562
P28289	TMOD1	Tropomodulin-1 (Erythrocyte tropomodulin) (E-Tmod)	2.08109	1.05734	0.00271847	0.02562
Q9H2M9	RAB3GAP2	Rab3 GTPase-activating protein non-catalytic subunit (RGAP-iso) (Rab3 GTPase-activating protein 150 kDa subunit) (Rab3-GAP p150) (Rab3-GAP150) (Rab3-GAP regulatory subunit)	0.421663	-1.24584	0.0027529	0.02562
P14867	GABRA1	Gamma-aminobutyric acid receptor subunit alpha-1 (GABA(A) receptor subunit alpha-1)	2.2207	1.15101	0.00275629	0.02562
O96005	CLPTM1	Cleft lip and palate transmembrane protein 1	0.637032	-0.650562	0.00282825	0.02562
P13798	APEH	Acylamino-acid-releasing enzyme (AARE) (EC 3.4.19.1) (Acyl-peptide hydrolase) (APH) (Acylaminoacyl-peptidase) (Oxidized protein hydrolase) (OPH)	1.34749	0.430271	0.00284324	0.02562
P13639	EEF2	Elongation factor 2 (EF-2)	0.741245	-0.431978	0.00289491	0.02562
Q9NXU5	ARL15	ADP-ribosylation factor-like protein 15 (ADP-ribosylation factor-related protein 2) (ARF-related protein 2)	1.82917	0.871188	0.00289683	0.02562
Q9UJ14	GGT7	Gamma-glutamyltransferase 7 (GGT 7) (EC 2.3.2.2) (Gamma-glutamyltransferase-like 3) (Gamma-glutamyltransferase-like 5) (Gamma-glutamyltranspeptidase 7) (Glutathione hydrolase 7) (EC 3.4.19.13) [Cleaved into: Gamma-glutamyltransferase 7 heavy chain; Gamma-glutamyltransferase 7 light chain]	2.04768	1.03399	0.00290031	0.02562
P37198	NUP62	Nuclear pore glycoprotein p62 (62 kDa nucleoporin) (Nucleoporin Nup62)	1.88638	0.915617	0.00290291	0.02562
Q15084	PDIA6	Protein disulfide-isomerase A6 (EC 5.3.4.1) (Endoplasmic reticulum protein 5) (ER protein 5) (ERp5) (Protein disulfide isomerase P5) (Thioredoxin domain-containing protein 7)	1.5319	0.615323	0.00295258	0.0258019
Q9UQB3	CTNND2	Catenin delta-2 (Delta-catenin) (GT24) (Neural plakophilin-related ARM-repeat protein) (NPRAP) (Neurojungin)	0.572616	-0.80436	0.00316003	0.0271966
Q07002	CDK18	Cyclin-dependent kinase 18 (EC 2.7.11.22) (Cell division protein kinase 18) (PCTAIRE-motif protein kinase 3) (Serine/threonine-protein kinase PCTAIRE-3)	0.381091	-1.39179	0.00322499	0.0271966
Q9H0R4	HDHD2	Haloacid dehalogenase-like hydrolase domain-containing protein 2	1.50179	0.586687	0.00324621	0.0271966
Q12905	ILF2	Interleukin enhancer-binding factor 2 (Nuclear factor of activated T-cells 45 kDa)	1.52765	0.611315	0.00330863	0.0275201
P04216	THY1	Thy-1 membrane glycoprotein (CDw90) (Thy-1 antigen) (CD antigen CD90)	0.496157	-1.01113	0.00353466	0.0291901
Q9UNA1	ARHGAP26	Rho GTPase-activating protein 26 (GTPase regulator associated with focal adhesion kinase) (Oligophrenin-1-like protein) (Rho-type GTPase-activating protein 26)	1.5975	0.675819	0.00358592	0.0292817
Q6NZI2	PTRF	Polymerase I and transcript release factor (Cavin-1)	2.33943	1.22616	0.00365413	0.0292817
Q16401	PSMD5	26S proteasome non-ATPase regulatory subunit 5 (26S protease subunit S5 basic) (26S proteasome subunit S5B)	1.44706	0.533126	0.00367239	0.0292817
Q9BV79	MECR	Trans-2-enoyl-CoA reductase, mitochondrial (EC 1.3.1.38) (Nuclear receptor-binding factor 1) (HsNrbf-1) (NRBF-1)	0.488101	-1.03475	0.0037001	0.0293006
P21589	NT5E	5'-nucleotidase (5'-NT) (EC 3.1.3.5) (Ecto-5'-nucleotidase) (CD antigen CD73)	1.85182	0.88894	0.0038715	0.0302436
Q9UPV7	PHF24	PHD finger protein 24	0.544001	-0.878318	0.0040676	0.0312764
O43708	GSTZ1	Maleylacetoacetate isomerase (MAAI) (EC 5.2.1.2) (GSTZ1-1) (Glutathione S-transferase zeta 1) (EC 2.5.1.18)	1.38028	0.464957	0.00407767	0.0312764
Q13724	MOGS	Mannosyl-oligosaccharide glucosidase (EC 3.2.1.106) (Processing A-glucosidase I)	1.65699	0.728568	0.00414866	0.0313536
P26038	MSN	Moesin (Membrane-organizing extension spike protein)	1.9553	0.967391	0.00425054	0.0313536
P11766	ADH5	Alcohol dehydrogenase class-3 (EC 1.1.1.1) (Alcohol dehydrogenase 5) (Alcohol dehydrogenase class chi chain) (Alcohol dehydrogenase class-III) (Glutathione-dependent formaldehyde dehydrogenase) (FALDH) (FDH) (GSH-FDH) (EC 1.1.1.-) (S-(hydroxymethyl)glutathione dehydrogenase) (EC 1.1.1.284)	1.68838	0.755642	0.00427159	0.0313536
Q13126	MTAP	S-methyl-5'-thioadenosine phosphorylase (EC 2.4.2.28) (5'-methylthioadenosine phosphorylase) (MTA phosphorylase) (MTAP) (MTAPase)	1.70209	0.767305	0.00427897	0.0313536
Q13303	KCNAB2	Voltage-gated potassium channel subunit beta-2 (EC 1.1.1.-) (K(+) channel subunit beta-2) (Kv-beta-2) (hKvbeta2)	1.47262	0.55839	0.00430916	0.0313536
P52306	RAP1GDS1	Rap1 GTPase-GDP dissociation stimulator 1 (Exchange factor smgGDS) (SMG GDS protein) (SMG P21 stimulatory GDP/GTP exchange protein)	0.71018	-0.493743	0.00431189	0.0313536
Q9UBE0	SAE1	SUMO-activating enzyme subunit 1 (Ubiquitin-like 1-activating enzyme E1A) [Cleaved into: SUMO-activating enzyme subunit 1, N-terminally processed]	1.82617	0.868823	0.00437234	0.0314575
P51571	SSR4	Translocon-associated protein subunit delta (TRAP-delta) (Signal sequence receptor subunit delta) (SSR-delta)	1.70611	0.770714	0.00440782	0.0314575
P46060	RANGAP1	Ran GTPase-activating protein 1 (RanGAP1)	1.45985	0.54582	0.00453839	0.031682
Q9NZJ9	NUDT4	Diphosphoinositol polyphosphate phosphohydrolase 2 (DIPP-2) (EC 3.6.1.52) (Diadenosine 5',5'''-P1,P6-hexaphosphate hydrolase 2) (EC 3.6.1.-) (Nucleoside diphosphate-linked moiety X motif 4) (Nudix motif 4)	0.67965	-0.557135	0.00458054	0.031682
P20290	BTF3	Transcription factor BTF3 (Nascent polypeptide-associated complex subunit beta) (NAC-beta) (RNA polymerase B transcription factor 3)	2.25544	1.17341	0.00459991	0.031682
Q96I99	SUCLG2	Succinate--CoA ligase [GDP-forming] subunit beta, mitochondrial (EC 6.2.1.4) (GTP-specific succinyl-CoA synthetase subunit beta) (Succinyl-CoA synthetase beta-G chain) (SCS-betaG)	2.1257	1.08793	0.00460518	0.031682
Q9Y6I3	EPN1	Epsin-1 (EH domain-binding mitotic phosphoprotein) (EPS-15-interacting protein 1)	0.605883	-0.722888	0.00461265	0.031682
P69905	HBA1	Hemoglobin subunit alpha (Alpha-globin) (Hemoglobin alpha chain)	1.70482	0.769619	0.00480619	0.031682
O00194	RAB27B	Ras-related protein Rab-27B (C25KG)	2.32316	1.21609	0.00480728	0.031682
P60842	EIF4A1	Eukaryotic initiation factor 4A-I (eIF-4A-I) (eIF4A-I) (EC 3.6.4.13) (ATP-dependent RNA helicase eIF4A-1)	1.33243	0.41406	0.00485031	0.031682
P61978	HNRNPK	Heterogeneous nuclear ribonucleoprotein K (hnRNP K) (Transformation up-regulated nuclear protein) (TUNP)	1.45404	0.540067	0.00490948	0.0317102
P43490	NAMPT	Nicotinamide phosphoribosyltransferase (NAmPRTase) (Nampt) (EC 2.4.2.12) (Pre-B-cell colony-enhancing factor 1) (Pre-B cell-enhancing factor) (Visfatin)	1.82822	0.870438	0.00513409	0.0322787
Q00325	SLC25A3	Phosphate carrier protein, mitochondrial (Phosphate transport protein) (PTP) (Solute carrier family 25 member 3)	0.614988	-0.701369	0.00516071	0.0322787
Q5T440	IBA57	Putative transferase CAF17, mitochondrial (EC 2.1.-.-) (Iron-sulfur cluster assembly factor homolog)	2.31375	1.21023	0.00516501	0.0322787
Q6F5E8	CARMIL2	Capping protein, Arp2/3 and myosin-I linker protein 2 (Capping protein regulator and myosin 1 linker 2) (F-actin-uncapping protein RLTPR) (Leucine-rich repeat-containing protein 16C) (RGD, leucine-rich repeat, tropomodulin and proline-rich-containing protein)	0.595954	-0.746727	0.00531717	0.0325532
P26012	ITGB8	Integrin beta-8	1.69978	0.765344	0.00531953	0.0325532
Q99426	TBCB	Tubulin-folding cofactor B (Cytoskeleton-associated protein 1) (Cytoskeleton-associated protein CKAPI) (Tubulin-specific chaperone B)	0.663399	-0.592052	0.00536277	0.0325704
P42261	GRIA1	Glutamate receptor 1 (GluR-1) (AMPA-selective glutamate receptor 1) (GluR-A) (GluR-K1) (Glutamate receptor ionotropic, AMPA 1) (GluA1)	0.454468	-1.13775	0.00538072	0.0325704
Q96CX2	KCTD12	BTB/POZ domain-containing protein KCTD12 (Pfetin) (Predominantly fetal expressed T1 domain)	1.5955	0.674005	0.00545031	0.0328198
P31040	SDHA	Succinate dehydrogenase [ubiquinone] flavoprotein subunit, mitochondrial (EC 1.3.5.1) (Flavoprotein subunit of complex II) (Fp)	0.687952	-0.539621	0.00550233	0.0329614
P23515	OMG	Oligodendrocyte-myelin glycoprotein	0.449825	-1.15257	0.00554252	0.033031
Q8IZP0	ABI1	Abl interactor 1 (Abelson interactor 1) (Abi-1) (Abl-binding protein 4) (AblBP4) (Eps8 SH3 domain-binding protein) (Eps8-binding protein) (Nap1-binding protein) (Nap1BP) (Spectrin SH3 domain-binding protein 1) (e3B1)	0.530232	-0.915305	0.00569605	0.0335017
P02766	TTR	Transthyretin (ATTR) (Prealbumin) (TBPA)	3.1147	1.63909	0.005843	0.0337771
Q9NRN7	AASDHPPT	L-aminoadipate-semialdehyde dehydrogenase-phosphopantetheinyl transferase (EC 2.7.8.-) (4'-phosphopantetheinyl transferase) (Alpha-aminoadipic semialdehyde dehydrogenase-phosphopantetheinyl transferase) (AASD-PPT) (LYS5 ortholog)	1.5086	0.59321	0.00592268	0.0340673
A6NHL2	TUBAL3	Tubulin alpha chain-like 3	0.605176	-0.724574	0.00599214	0.0341273
P62304	SNRPE	Small nuclear ribonucleoprotein E (snRNP-E) (Sm protein E) (Sm-E) (SmE)	2.56324	1.35797	0.00607704	0.0343639
Q9Y2J2	EPB41L3	Band 4.1-like protein 3 (4.1B) (Differentially expressed in adenocarcinoma of the lung protein 1) (DAL-1) [Cleaved into: Band 4.1-like protein 3, N-terminally processed]	0.672452	-0.572498	0.00609312	0.0343639
Q9NRV9	HEBP1	Heme-binding protein 1 (p22HBP)	0.471839	-1.08363	0.00617254	0.0346428
Q6PUV4	CPLX2	Complexin-2 (Complexin II) (CPX II) (Synaphin-1)	0.373035	-1.42262	0.00633779	0.035365
Q9NZB2	FAM120A	Constitutive coactivator of PPAR-gamma-like protein 1 (Oxidative stress-associated Src activator) (Protein FAM120A)	0.442305	-1.17689	0.00639078	0.035365
Q8IVF5	TIAM2	T-lymphoma invasion and metastasis-inducing protein 2 (TIAM-2) (SIF and TIAM1-like exchange factor)	1.75729	0.813352	0.00687837	0.0375116
P60033	CD81	CD81 antigen (26 kDa cell surface protein TAPA-1) (Target of the antiproliferative antibody 1) (Tetraspanin-28) (Tspan-28) (CD antigen CD81)	0.475948	-1.07112	0.00721346	0.0384406
P31689	DNAJA1	DnaJ homolog subfamily A member 1 (DnaJ protein homolog 2) (HSDJ) (Heat shock 40 kDa protein 4) (Heat shock protein J2) (HSJ-2) (Human DnaJ protein 2) (hDj-2)	1.52765	0.611311	0.00721496	0.0384406
P40939	HADHA	Trifunctional enzyme subunit alpha, mitochondrial (78 kDa gastrin-binding protein) (TP-alpha) [Includes: Long-chain enoyl-CoA hydratase (EC 4.2.1.17); Long chain 3-hydroxyacyl-CoA dehydrogenase (EC 1.1.1.211)]	1.81009	0.856062	0.0074701	0.0385774
P09496	CLTA	Clathrin light chain A (Lca)	0.621655	-0.685815	0.0074742	0.0385774
Q01064	PDE1B	Calcium/calmodulin-dependent 3',5'-cyclic nucleotide phosphodiesterase 1B (Cam-PDE 1B) (EC 3.1.4.17) (63 kDa Cam-PDE)	1.44592	0.531985	0.00753931	0.0387405
Q9UEY8	ADD3	Gamma-adducin (Adducin-like protein 70)	1.55093	0.63313	0.00759326	0.0388344
P08574	CYC1	Cytochrome c1, heme protein, mitochondrial (Complex III subunit 4) (Complex III subunit IV) (Cytochrome b-c1 complex subunit 4) (Ubiquinol-cytochrome-c reductase complex cytochrome c1 subunit) (Cytochrome c-1)	0.608873	-0.715787	0.00762475	0.0388344
P23381	WARS	Tryptophan--tRNA ligase, cytoplasmic (EC 6.1.1.2) (Interferon-induced protein 53) (IFP53) (Tryptophanyl-tRNA synthetase) (TrpRS) (hWRS) [Cleaved into: T1-TrpRS; T2-TrpRS]	0.647222	-0.627668	0.00774333	0.0390938
Q9H2G2	SLK	STE20-like serine/threonine-protein kinase (STE20-like kinase) (hSLK) (EC 2.7.11.1) (CTCL tumor antigen se20-9) (STE20-related serine/threonine-protein kinase) (STE20-related kinase) (Serine/threonine-protein kinase 2)	0.625196	-0.67762	0.00814192	0.0409275
P17980	PSMC3	26S protease regulatory subunit 6A (26S proteasome AAA-ATPase subunit RPT5) (Proteasome 26S subunit ATPase 3) (Proteasome subunit P50) (Tat-binding protein 1) (TBP-1)	1.40024	0.485673	0.0082391	0.0412367
O95563	MPC2	Mitochondrial pyruvate carrier 2 (Brain protein 44)	0.488739	-1.03286	0.00852188	0.0415392
Q15223	NECTIN1	Nectin-1 (Herpes virus entry mediator C) (Herpesvirus entry mediator C) (HveC) (Herpesvirus Ig-like receptor) (HIgR) (Nectin cell adhesion molecule 1) (Poliovirus receptor-related protein 1) (CD antigen CD111)	0.448465	-1.15693	0.00858613	0.0415392
Q9UHG2	PCSK1N	ProSAAS (Proprotein convertase subtilisin/kexin type 1 inhibitor) (Proprotein convertase 1 inhibitor) (pro-SAAS) [Cleaved into: KEP; Big SAAS (b-SAAS); Little SAAS (l-SAAS) (N-proSAAS); Big PEN-LEN (b-PEN-LEN) (SAAS CT(1-49)); PEN; Little LEN (l-LEN); Big LEN (b-LEN) (SAAS CT(25-40))]	0.605063	-0.724842	0.00865961	0.041543
P04899	GNAI2	Guanine nucleotide-binding protein G(i) subunit alpha-2 (Adenylate cyclase-inhibiting G alpha protein)	0.712043	-0.489964	0.00877244	0.0416559
Q14515	SPARCL1	SPARC-like protein 1 (High endothelial venule protein) (Hevin) (MAST 9)	0.534864	-0.902757	0.00917577	0.0431166
P48047	ATP5O	ATP synthase subunit O, mitochondrial (Oligomycin sensitivity conferral protein) (OSCP)	0.690121	-0.535078	0.00921139	0.0431166
Q9NZ01	TECR	Very-long-chain enoyl-CoA reductase (EC 1.3.1.93) (Synaptic glycoprotein SC2) (Trans-2,3-enoyl-CoA reductase) (TER)	0.484021	-1.04686	0.00945922	0.0437918
Q9ULA0	DNPEP	Aspartyl aminopeptidase (EC 3.4.11.21)	2.26295	1.1782	0.00950091	0.0437918
P80404	ABAT	4-aminobutyrate aminotransferase, mitochondrial (EC 2.6.1.19) ((S)-3-amino-2-methylpropionate transaminase) (EC 2.6.1.22) (GABA aminotransferase) (GABA-AT) (Gamma-amino-N-butyrate transaminase) (GABA transaminase) (GABA-T) (L-AIBAT)	1.3856	0.470508	0.00964565	0.0438573
Q8N608	DPP10	Inactive dipeptidyl peptidase 10 (Dipeptidyl peptidase IV-related protein 3) (DPRP-3) (Dipeptidyl peptidase X) (DPP X) (Dipeptidyl peptidase-like protein 2) (DPL2)	0.530113	-0.915629	0.00966924	0.0438573
P11586	MTHFD1	C-1-tetrahydrofolate synthase, cytoplasmic (C1-THF synthase) [Cleaved into: C-1-tetrahydrofolate synthase, cytoplasmic, N-terminally processed] [Includes: Methylenetetrahydrofolate dehydrogenase (EC 1.5.1.5); Methenyltetrahydrofolate cyclohydrolase (EC 3.5.4.9); Formyltetrahydrofolate synthetase (EC 6.3.4.3)]	1.39381	0.47903	0.00972019	0.0438573
P12110	COL6A2	Collagen alpha-2(VI) chain	2.91497	1.54348	0.00972707	0.0438573
P30101	PDIA3	Protein disulfide-isomerase A3 (EC 5.3.4.1) (58 kDa glucose-regulated protein) (58 kDa microsomal protein) (p58) (Disulfide isomerase ER-60) (Endoplasmic reticulum resident protein 57) (ER protein 57) (ERp57) (Endoplasmic reticulum resident protein 60) (ER protein 60) (ERp60)	1.34721	0.429978	0.00978691	0.0438573
P61960	UFM1	Ubiquitin-fold modifier 1	2.09812	1.0691	0.00987982	0.0439331
P03897	MT-ND3	NADH-ubiquinone oxidoreductase chain 3 (EC 1.6.5.3) (NADH dehydrogenase subunit 3)	0.477837	-1.06541	0.0102393	0.0451843
O75223	GGCT	Gamma-glutamylcyclotransferase (EC 2.3.2.4) (Cytochrome c-releasing factor 21)	0.604886	-0.725264	0.0107699	0.0464928
P20042	EIF2S2	Eukaryotic translation initiation factor 2 subunit 2 (Eukaryotic translation initiation factor 2 subunit beta) (eIF-2-beta)	1.53713	0.620243	0.0107781	0.0464928
Q9NUQ9	FAM49B	Protein FAM49B (L1)	0.740126	-0.434157	0.0111018	0.0471635
Q7L5N1	COPS6	COP9 signalosome complex subunit 6 (SGN6) (Signalosome subunit 6) (JAB1-containing signalosome subunit 6) (MOV34 homolog) (Vpr-interacting protein) (hVIP)	0.639744	-0.644434	0.0111179	0.0471635
P61081	UBE2M	NEDD8-conjugating enzyme Ubc12 (EC 6.3.2.-) (NEDD8 carrier protein) (NEDD8 protein ligase) (Ubiquitin-conjugating enzyme E2 M)	0.495731	-1.01237	0.0111774	0.0471635
Q99729	HNRNPAB	Heterogeneous nuclear ribonucleoprotein A/B (hnRNP A/B) (APOBEC1-binding protein 1) (ABBP-1)	0.340011	-1.55635	0.0112717	0.0473887
P35754	GLRX	Glutaredoxin-1 (Thioltransferase-1) (TTase-1)	1.94997	0.96345	0.011644	0.0483892
Q9NS69	TOMM22	Mitochondrial import receptor subunit TOM22 homolog (hTom22) (1C9-2) (Translocase of outer membrane 22 kDa subunit homolog)	1.57154	0.65218	0.0116588	0.0483892
P09960	LTA4H	Leukotriene A-4 hydrolase (LTA-4 hydrolase) (EC 3.3.2.6) (Leukotriene A(4) hydrolase)	1.33215	0.413756	0.0116771	0.0483892
P21399	ACO1	Cytoplasmic aconitate hydratase (Aconitase) (EC 4.2.1.3) (Citrate hydro-lyase) (Ferritin repressor protein) (Iron regulatory protein 1) (IRP1) (Iron-responsive element-binding protein 1) (IRE-BP 1)	1.59666	0.675059	0.012013	0.0494266
P60983	GMFB	Glia maturation factor beta (GMF-beta)	1.43082	0.516841	0.0121697	0.049894
Q8NFZ8	CADM4	Cell adhesion molecule 4 (Immunoglobulin superfamily member 4C) (IgSF4C) (Nectin-like protein 4) (NECL-4) (TSLC1-like protein 2)	0.567041	-0.818475	0.0124763	0.0505864
Q9NZZ3	CHMP5	Charged multivesicular body protein 5 (Chromatin-modifying protein 5) (SNF7 domain-containing protein 2) (Vacuolar protein sorting-associated protein 60) (Vps60) (hVps60)	1.74437	0.802706	0.013192	0.0520456
O15212	PFDN6	Prefoldin subunit 6 (Protein Ke2)	1.39388	0.47911	0.013246	0.0520456
P51674	GPM6A	Neuronal membrane glycoprotein M6-a (M6a)	0.656487	-0.607162	0.0132903	0.0520456
Q9Y2X7	GIT1	ARF GTPase-activating protein GIT1 (ARF GAP GIT1) (Cool-associated and tyrosine-phosphorylated protein 1) (CAT-1) (CAT1) (G protein-coupled receptor kinase-interactor 1) (GRK-interacting protein 1)	0.503835	-0.988978	0.0133248	0.0520456
P35268	RPL22	60S ribosomal protein L22 (EBER-associated protein) (EAP) (Epstein-Barr virus small RNA-associated protein) (Heparin-binding protein HBp15)	0.716799	-0.480359	0.0134067	0.0521893
P31939	ATIC	Bifunctional purine biosynthesis protein PURH [Cleaved into: Bifunctional purine biosynthesis protein PURH, N-terminally processed] [Includes: Phosphoribosylaminoimidazolecarboxamide formyltransferase (EC 2.1.2.3) (5-aminoimidazole-4-carboxamide ribonucleotide formyltransferase) (AICAR transformylase); IMP cyclohydrolase (EC 3.5.4.10) (ATIC) (IMP synthase) (Inosinicase)]	1.40343	0.48896	0.01401	0.053679
Q96PE5	OPALIN	Opalin (Oligodendrocytic myelin paranodal and inner loop protein) (Transmembrane protein 10)	0.295666	-1.75796	0.0140215	0.053679
Q9UHY7	ENOPH1	Enolase-phosphatase E1 (EC 3.1.3.77) (2,3-diketo-5-methylthio-1-phosphopentane phosphatase) (MASA homolog)	1.69112	0.75798	0.0141483	0.0539857
P18433	PTPRA	Receptor-type tyrosine-protein phosphatase alpha (Protein-tyrosine phosphatase alpha) (R-PTP-alpha) (EC 3.1.3.48)	1.54693	0.62941	0.0142012	0.0540092
Q4V328	GRIPAP1	GRIP1-associated protein 1 (GRASP-1)	1.39604	0.48134	0.0145457	0.055117
Q9NR28	DIABLO	Diablo homolog, mitochondrial (Direct IAP-binding protein with low pI) (Second mitochondria-derived activator of caspase) (Smac)	10.2607	3.35906	0.014629	0.055117
P61457	PCBD1	Pterin-4-alpha-carbinolamine dehydratase (PHS) (EC 4.2.1.96) (4-alpha-hydroxy-tetrahydropterin dehydratase) (Dimerization cofactor of hepatocyte nuclear factor 1-alpha) (DCoH) (Dimerization cofactor of HNF1) (Phenylalanine hydroxylase-stimulating protein) (Pterin carbinolamine dehydratase) (PCD)	1.48985	0.57517	0.0146924	0.0551517
Q9BSJ8	ESYT1	Extended synaptotagmin-1 (E-Syt1) (Membrane-bound C2 domain-containing protein)	1.31068	0.390318	0.0149053	0.0555217
P21333	FLNA	Filamin-A (FLN-A) (Actin-binding protein 280) (ABP-280) (Alpha-filamin) (Endothelial actin-binding protein) (Filamin-1) (Non-muscle filamin)	2.58596	1.3707	0.0149683	0.0555217
Q7KZF4	SND1	Staphylococcal nuclease domain-containing protein 1 (100 kDa coactivator) (EBNA2 coactivator p100) (Tudor domain-containing protein 11) (p100 co-activator)	1.45077	0.536814	0.0150607	0.0555217
O95670	ATP6V1G2	V-type proton ATPase subunit G 2 (V-ATPase subunit G 2) (V-ATPase 13 kDa subunit 2) (Vacuolar proton pump subunit G 2)	0.635874	-0.653186	0.015101	0.0555217
Q14677	CLINT1	Clathrin interactor 1 (Clathrin-interacting protein localized in the trans-Golgi region) (Clint) (Enthoprotin) (Epsin-4) (Epsin-related protein) (EpsinR)	0.621449	-0.686291	0.0153985	0.0563389
Q3KQU3	MAP7D1	MAP7 domain-containing protein 1 (Arginine/proline-rich coiled-coil domain-containing protein 1) (Proline/arginine-rich coiled-coil domain-containing protein 1)	0.58846	-0.764984	0.0155014	0.0565364
P50895	BCAM	Basal cell adhesion molecule (Auberger B antigen) (B-CAM cell surface glycoprotein) (F8/G253 antigen) (Lutheran antigen) (Lutheran blood group glycoprotein) (CD antigen CD239)	1.86893	0.902215	0.0156597	0.0569333
P13804	ETFA	Electron transfer flavoprotein subunit alpha, mitochondrial (Alpha-ETF)	1.37455	0.458958	0.0158427	0.0572393
P52429	DGKE	Diacylglycerol kinase epsilon (DAG kinase epsilon) (EC 2.7.1.107) (Diglyceride kinase epsilon) (DGK-epsilon)	2.37012	1.24496	0.0164387	0.0589458
P02774	GC	Vitamin D-binding protein (DBP) (VDB) (Gc protein-derived macrophage activating factor) (Gc-MAF) (GcMAF) (Gc-globulin) (Group-specific component) (Gc) (Vitamin D-binding protein-macrophage activating factor) (DBP-maf)	1.99664	0.997574	0.0165	0.0589458
P36915	GNL1	Guanine nucleotide-binding protein-like 1 (GTP-binding protein HSR1)	0.576412	-0.794828	0.0165396	0.0589458
Q15365	PCBP1	Poly(rC)-binding protein 1 (Alpha-CP1) (Heterogeneous nuclear ribonucleoprotein E1) (hnRNP E1) (Nucleic acid-binding protein SUB2.3)	0.64669	-0.628854	0.0165699	0.0589458
P11047	LAMC1	Laminin subunit gamma-1 (Laminin B2 chain) (Laminin-1 subunit gamma) (Laminin-10 subunit gamma) (Laminin-11 subunit gamma) (Laminin-2 subunit gamma) (Laminin-3 subunit gamma) (Laminin-4 subunit gamma) (Laminin-6 subunit gamma) (Laminin-7 subunit gamma) (Laminin-8 subunit gamma) (Laminin-9 subunit gamma) (S-laminin subunit gamma) (S-LAM gamma)	1.60931	0.686444	0.0166461	0.0590351
Q8NBX0	SCCPDH	Saccharopine dehydrogenase-like oxidoreductase (EC 1.-.-.-)	0.612736	-0.706663	0.0173308	0.0609029
Q14558	PRPSAP1	Phosphoribosyl pyrophosphate synthase-associated protein 1 (PRPP synthase-associated protein 1) (39 kDa phosphoribosypyrophosphate synthase-associated protein) (PAP39)	0.408438	-1.29181	0.0175151	0.0609944
P11234	RALB	Ras-related protein Ral-B	0.69174	-0.531698	0.0177703	0.0616117
P12694	BCKDHA	2-oxoisovalerate dehydrogenase subunit alpha, mitochondrial (EC 1.2.4.4) (Branched-chain alpha-keto acid dehydrogenase E1 component alpha chain) (BCKDE1A) (BCKDH E1-alpha)	0.529342	-0.917728	0.0177989	0.0616117
O43865	AHCYL1	Adenosylhomocysteinase 2 (AdoHcyase 2) (EC 3.3.1.1) (DC-expressed AHCY-like molecule) (IP(3)Rs binding protein released with IP(3)) (IRBIT) (S-adenosyl-L-homocysteine hydrolase 2) (S-adenosylhomocysteine hydrolase-like protein 1)	0.615902	-0.699228	0.0182512	0.0626054
Q96HN2	AHCYL2	Adenosylhomocysteinase 3 (AdoHcyase 3) (EC 3.3.1.1) (IP(3)Rs binding protein released with IP(3) 2) (IRBIT2) (Long-IRBIT) (S-adenosyl-L-homocysteine hydrolase 3) (S-adenosylhomocysteine hydrolase-like protein 2)	0.618034	-0.694241	0.0183026	0.0626054
Q9Y2D4	EXOC6B	Exocyst complex component 6B (Exocyst complex component Sec15B) (SEC15-like protein 2)	1.55265	0.63473	0.0188932	0.0638698
O43759	SYNGR1	Synaptogyrin-1	1.65617	0.727855	0.0190827	0.0640677
Q13045	FLII	Protein flightless-1 homolog	1.58953	0.668603	0.0191118	0.0640677
O75110	ATP9A	Probable phospholipid-transporting ATPase IIA (EC 3.6.3.1) (ATPase class II type 9A)	1.42979	0.515801	0.019118	0.0640677
Q13148	TARDBP	TAR DNA-binding protein 43 (TDP-43)	0.495683	-1.01251	0.0192913	0.0644615
O76070	SNCG	Gamma-synuclein (Breast cancer-specific gene 1 protein) (Persyn) (Synoretin) (SR)	0.656401	-0.60735	0.0196471	0.0654612
O95352	ATG7	Ubiquitin-like modifier-activating enzyme ATG7 (ATG12-activating enzyme E1 ATG7) (Autophagy-related protein 7) (APG7-like) (hAGP7) (Ubiquitin-activating enzyme E1-like protein)	1.50182	0.586712	0.0198475	0.065939
Q9Y2Q0	ATP8A1	Phospholipid-transporting ATPase IA (EC 3.6.3.1) (ATPase class I type 8A member 1) (Chromaffin granule ATPase II) (P4-ATPase flippase complex alpha subunit ATP8A1)	1.49193	0.577182	0.0203167	0.066731
P08865	RPSA	40S ribosomal protein SA (37 kDa laminin receptor precursor) (37LRP) (37/67 kDa laminin receptor) (LRP/LR) (67 kDa laminin receptor) (67LR) (Colon carcinoma laminin-binding protein) (Laminin receptor 1) (LamR) (Laminin-binding protein precursor p40) (LBP/p40) (Multidrug resistance-associated protein MGr1-Ag) (NEM/1CHD4)	0.557936	-0.841828	0.0205076	0.0669729
O15400	STX7	Syntaxin-7	1.88364	0.913524	0.0205642	0.0669729
Q9BU02	THTPA	Thiamine-triphosphatase (ThTPase) (EC 3.6.1.28)	2.06897	1.04892	0.0206999	0.0672255
Q9Y639	NPTN	Neuroplastin (Stromal cell-derived receptor 1) (SDR-1)	0.513905	-0.960427	0.0208523	0.0675259
P05387	RPLP2	60S acidic ribosomal protein P2 (Renal carcinoma antigen NY-REN-44)	0.726109	-0.461742	0.0209092	0.0675259
P10645	CHGA	Chromogranin-A (CgA) (Pituitary secretory protein I) (SP-I) [Cleaved into: Vasostatin-1 (Vasostatin I); Vasostatin-2 (Vasostatin II); EA-92; ES-43; Pancreastatin; SS-18; WA-8; WE-14; LF-19; Catestatin (SL21); AL-11; GV-19; GR-44; ER-37; GE-25; Serpinin-RRG; Serpinin; p-Glu serpinin precursor]	2.56995	1.36174	0.0212829	0.0683511
P26232	CTNNA2	Catenin alpha-2 (Alpha N-catenin) (Alpha-catenin-related protein)	1.54524	0.627834	0.0214028	0.0683562
O75165	DNAJC13	DnaJ homolog subfamily C member 13 (Required for receptor-mediated endocytosis 8) (RME-8)	1.58001	0.659938	0.0219797	0.0694316
P35221	CTNNA1	Catenin alpha-1 (Alpha E-catenin) (Cadherin-associated protein) (Renal carcinoma antigen NY-REN-13)	1.49963	0.584611	0.0221637	0.069822
Q53GQ0	HSD17B12	Very-long-chain 3-oxoacyl-CoA reductase (EC 1.1.1.330) (17-beta-hydroxysteroid dehydrogenase 12) (17-beta-HSD 12) (3-ketoacyl-CoA reductase) (KAR) (Estradiol 17-beta-dehydrogenase 12) (EC 1.1.1.62) (Short chain dehydrogenase/reductase family 12C member 1)	0.637097	-0.650416	0.0223597	0.0698684
P07311	ACYP1	Acylphosphatase-1 (EC 3.6.1.7) (Acylphosphatase, erythrocyte isozyme) (Acylphosphatase, organ-common type isozyme) (Acylphosphate phosphohydrolase 1)	0.759708	-0.396483	0.0225106	0.0700428
P61353	RPL27	60S ribosomal protein L27	0.63774	-0.64896	0.0228622	0.0700684
P09525	ANXA4	Annexin A4 (35-beta calcimedin) (Annexin IV) (Annexin-4) (Carbohydrate-binding protein p33/p41) (Chromobindin-4) (Endonexin I) (Lipocortin IV) (P32.5) (PP4-X) (Placental anticoagulant protein II) (PAP-II) (Protein II)	2.41447	1.27171	0.0230604	0.0701522
P47736	RAP1GAP	Rap1 GTPase-activating protein 1 (Rap1GAP) (Rap1GAP1)	0.640013	-0.643827	0.0232109	0.0701522
Q9Y2Q5	LAMTOR2	Ragulator complex protein LAMTOR2 (Endosomal adaptor protein p14) (Late endosomal/lysosomal Mp1-interacting protein) (Late endosomal/lysosomal adaptor and MAPK and MTOR activator 2) (Mitogen-activated protein-binding protein-interacting protein) (MAPBP-interacting protein) (Roadblock domain-containing protein 3)	1.60028	0.678328	0.0232484	0.0701522
Q13228	SELENBP1	Selenium-binding protein 1 (56 kDa selenium-binding protein) (SBP56) (SP56)	1.52184	0.605816	0.0234692	0.0701833
Q9BTW9	TBCD	Tubulin-specific chaperone D (Beta-tubulin cofactor D) (tfcD) (SSD-1) (Tubulin-folding cofactor D)	1.41401	0.499795	0.0234925	0.0701833
P52788	SMS	Spermine synthase (SPMSY) (EC 2.5.1.22) (Spermidine aminopropyltransferase)	1.57197	0.65257	0.0238627	0.071045
Q7KZI7	MARK2	Serine/threonine-protein kinase MARK2 (EC 2.7.11.1) (EC 2.7.11.26) (ELKL motif kinase 1) (EMK-1) (MAP/microtubule affinity-regulating kinase 2) (PAR1 homolog) (PAR1 homolog b) (Par-1b) (Par1b)	0.590926	-0.758952	0.0239099	0.071045
Q96CV9	OPTN	Optineurin (E3-14.7K-interacting protein) (FIP-2) (Huntingtin yeast partner L) (Huntingtin-interacting protein 7) (HIP-7) (Huntingtin-interacting protein L) (NEMO-related protein) (Optic neuropathy-inducing protein) (Transcription factor IIIA-interacting protein) (TFIIIA-IntP)	1.38929	0.474347	0.0240267	0.071045
Q765P7	MTSS1L	MTSS1-like protein (Actin-bundling with BAIAP2 homology protein 1) (ABBA-1)	1.78928	0.839381	0.024397	0.0717728
Q9UN86	G3BP2	Ras GTPase-activating protein-binding protein 2 (G3BP-2) (GAP SH3 domain-binding protein 2)	0.668861	-0.580221	0.0248159	0.0726355
P24534	EEF1B2	Elongation factor 1-beta (EF-1-beta)	1.3614	0.445092	0.0249217	0.072761
P67809	YBX1	Nuclease-sensitive element-binding protein 1 (CCAAT-binding transcription factor I subunit A) (CBF-A) (DNA-binding protein B) (DBPB) (Enhancer factor I subunit A) (EFI-A) (Y-box transcription factor) (Y-box-binding protein 1) (YB-1)	0.620293	-0.688978	0.0250194	0.0728622
Q9Y371	SH3GLB1	Endophilin-B1 (Bax-interacting factor 1) (Bif-1) (SH3 domain-containing GRB2-like protein B1)	1.68271	0.750784	0.0267587	0.0767672
Q16836	HADH	Hydroxyacyl-coenzyme A dehydrogenase, mitochondrial (HCDH) (EC 1.1.1.35) (Medium and short-chain L-3-hydroxyacyl-coenzyme A dehydrogenase) (Short-chain 3-hydroxyacyl-CoA dehydrogenase)	1.6872	0.75463	0.0269372	0.0770105
Q96KP1	EXOC2	Exocyst complex component 2 (Exocyst complex component Sec5)	1.47938	0.56499	0.0270005	0.0770105
O43678	NDUFA2	NADH dehydrogenase [ubiquinone] 1 alpha subcomplex subunit 2 (Complex I-B8) (CI-B8) (NADH-ubiquinone oxidoreductase B8 subunit)	0.59908	-0.739179	0.0272313	0.077018
O75334	PPFIA2	Liprin-alpha-2 (Protein tyrosine phosphatase receptor type f polypeptide-interacting protein alpha-2) (PTPRF-interacting protein alpha-2)	0.624974	-0.678131	0.0272458	0.077018
P46939	UTRN	Utrophin (Dystrophin-related protein 1) (DRP-1)	1.87348	0.905721	0.0277077	0.0781327
O94905	ERLIN2	Erlin-2 (Endoplasmic reticulum lipid raft-associated protein 2) (Stomatin-prohibitin-flotillin-HflC/K domain-containing protein 2) (SPFH domain-containing protein 2)	1.55137	0.633538	0.028244	0.0794511
O60506	SYNCRIP	Heterogeneous nuclear ribonucleoprotein Q (hnRNP Q) (Glycine- and tyrosine-rich RNA-binding protein) (GRY-RBP) (NS1-associated protein 1) (Synaptotagmin-binding, cytoplasmic RNA-interacting protein)	1.30244	0.38122	0.0286569	0.0799491
P12268	IMPDH2	Inosine-5'-monophosphate dehydrogenase 2 (IMP dehydrogenase 2) (IMPD 2) (IMPDH 2) (EC 1.1.1.205) (IMPDH-II)	1.65381	0.72579	0.0287237	0.0799491
Q16881	TXNRD1	Thioredoxin reductase 1, cytoplasmic (TR) (EC 1.8.1.9) (Gene associated with retinoic and interferon-induced mortality 12 protein) (GRIM-12) (Gene associated with retinoic and IFN-induced mortality 12 protein) (KM-102-derived reductase-like factor) (Thioredoxin reductase TR1)	1.59257	0.671352	0.0287668	0.0799491
P55010	EIF5	Eukaryotic translation initiation factor 5 (eIF-5)	0.691162	-0.532903	0.0299216	0.0825114
Q9H7P6	MVB12B	Multivesicular body subunit 12B (ESCRT-I complex subunit MVB12B) (Protein FAM125B)	1.36554	0.449467	0.0300279	0.0825114
Q9P035	HACD3	Very-long-chain (3R)-3-hydroxyacyl-CoA dehydratase 3 (EC 4.2.1.134) (3-hydroxyacyl-CoA dehydratase 3) (HACD3) (Butyrate-induced protein 1) (B-ind1) (hB-ind1) (Protein-tyrosine phosphatase-like A domain-containing protein 1)	1.31629	0.396473	0.0300455	0.0825114
Q8NEU8	APPL2	DCC-interacting protein 13-beta (Dip13-beta) (Adapter protein containing PH domain, PTB domain and leucine zipper motif 2)	1.88791	0.916789	0.0305801	0.0834332
Q9BYV8	CEP41	Centrosomal protein of 41 kDa (Cep41) (Testis-specific gene A14 protein)	0.56421	-0.825697	0.0308375	0.083504
P02549	SPTA1	Spectrin alpha chain, erythrocytic 1 (Erythroid alpha-spectrin)	2.77949	1.47482	0.0314757	0.0844334
Q8NHG7	SVIP	Small VCP/p97-interacting protein	0.665069	-0.588423	0.0318442	0.0850511
P30049	ATP5D	ATP synthase subunit delta, mitochondrial (F-ATPase delta subunit)	0.552393	-0.856233	0.0318531	0.0850511
O00764	PDXK	Pyridoxal kinase (EC 2.7.1.35) (Pyridoxine kinase)	1.43301	0.51905	0.0321528	0.0853939
A0MZ66	SHTN1	Shootin-1 (Shootin1)	0.610755	-0.711334	0.0321975	0.0853939
P41222	PTGDS	Prostaglandin-H2 D-isomerase (EC 5.3.99.2) (Beta-trace protein) (Cerebrin-28) (Glutathione-independent PGD synthase) (Lipocalin-type prostaglandin-D synthase) (Prostaglandin-D2 synthase) (PGD2 synthase) (PGDS) (PGDS2)	1.85968	0.895054	0.0325377	0.085833
O95182	NDUFA7	NADH dehydrogenase [ubiquinone] 1 alpha subcomplex subunit 7 (Complex I-B14.5a) (CI-B14.5a) (NADH-ubiquinone oxidoreductase subunit B14.5a)	0.726288	-0.461386	0.0325914	0.085833
Q9NX63	CHCHD3	MICOS complex subunit MIC19 (Coiled-coil-helix-coiled-coil-helix domain-containing protein 3)	0.687545	-0.540474	0.033006	0.0867273
Q92734	TFG	Protein TFG (TRK-fused gene protein)	0.576046	-0.795744	0.0334575	0.0871218
O00264	PGRMC1	Membrane-associated progesterone receptor component 1 (mPR)	1.31631	0.396504	0.0337158	0.0875388
P49327	FASN	Fatty acid synthase (EC 2.3.1.85) [Includes: [Acyl-carrier-protein] S-acetyltransferase (EC 2.3.1.38); [Acyl-carrier-protein] S-malonyltransferase (EC 2.3.1.39); 3-oxoacyl-[acyl-carrier-protein] synthase (EC 2.3.1.41); 3-oxoacyl-[acyl-carrier-protein] reductase (EC 1.1.1.100); 3-hydroxyacyl-[acyl-carrier-protein] dehydratase (EC 4.2.1.59); Enoyl-[acyl-carrier-protein] reductase (EC 1.3.1.39); Ole…	1.47325	0.559002	0.0337691	0.0875388
P49720	PSMB3	Proteasome subunit beta type-3 (EC 3.4.25.1) (Proteasome chain 13) (Proteasome component C10-II) (Proteasome theta chain)	1.34541	0.428049	0.03392	0.0875453
P27695	APEX1	DNA-(apurinic or apyrimidinic site) lyase (EC 3.1.-.-) (EC 4.2.99.18) (APEX nuclease) (APEN) (Apurinic-apyrimidinic endonuclease 1) (AP endonuclease 1) (APE-1) (REF-1) (Redox factor-1) [Cleaved into: DNA-(apurinic or apyrimidinic site) lyase, mitochondrial]	1.46941	0.555241	0.0344651	0.0886495
P52272	HNRNPM	Heterogeneous nuclear ribonucleoprotein M (hnRNP M)	1.48111	0.566676	0.034511	0.0886495
O43236	SEPT4	Septin-4 (Apoptosis-related protein in the TGF-beta signaling pathway) (ARTS) (Bradeion beta) (Brain protein H5) (CE5B3 beta) (Cell division control-related protein 2) (hCDCREL-2) (Cerebral protein 7) (Peanut-like protein 2)	0.661859	-0.595404	0.034581	0.0886495
Q8TC12	RDH11	Retinol dehydrogenase 11 (EC 1.1.1.300) (Androgen-regulated short-chain dehydrogenase/reductase 1) (HCV core-binding protein HCBP12) (Prostate short-chain dehydrogenase/reductase 1) (Retinal reductase 1) (RalR1) (Short chain dehydrogenase/reductase family 7C member 1)	0.685852	-0.544032	0.0351608	0.089738
P00387	CYB5R3	NADH-cytochrome b5 reductase 3 (B5R) (Cytochrome b5 reductase) (EC 1.6.2.2) (Diaphorase-1) [Cleaved into: NADH-cytochrome b5 reductase 3 membrane-bound form; NADH-cytochrome b5 reductase 3 soluble form]	1.6522	0.72439	0.0358781	0.0913672
P11217	PYGM	Glycogen phosphorylase, muscle form (EC 2.4.1.1) (Myophosphorylase)	1.37897	0.463596	0.0360308	0.0914203
Q08257	CRYZ	Quinone oxidoreductase (EC 1.6.5.5) (NADPH:quinone reductase) (Zeta-crystallin)	1.46988	0.555696	0.0361622	0.091486
Q02156	PRKCE	Protein kinase C epsilon type (EC 2.7.11.13) (nPKC-epsilon)	0.552817	-0.855126	0.0371188	0.0932443
Q9UHQ9	CYB5R1	NADH-cytochrome b5 reductase 1 (b5R.1) (EC 1.6.2.2) (Humb5R2) (NAD(P)H:quinone oxidoreductase type 3 polypeptide A2)	0.61533	-0.700568	0.0371768	0.0932443
O43181	NDUFS4	NADH dehydrogenase [ubiquinone] iron-sulfur protein 4, mitochondrial (Complex I-18 kDa) (CI-18 kDa) (Complex I-AQDQ) (CI-AQDQ) (NADH-ubiquinone oxidoreductase 18 kDa subunit)	1.4726	0.558365	0.0371798	0.0932443
P12036	NEFH	Neurofilament heavy polypeptide (NF-H) (200 kDa neurofilament protein) (Neurofilament triplet H protein)	0.212906	-2.23171	0.0373471	0.0934304
Q8NCB2	CAMKV	CaM kinase-like vesicle-associated protein	1.36712	0.451142	0.0374538	0.0934304
Q96QR8	PURB	Transcriptional activator protein Pur-beta (Purine-rich element-binding protein B)	0.39891	-1.32587	0.0374964	0.0934304
P43897	TSFM	Elongation factor Ts, mitochondrial (EF-Ts) (EF-TsMt)	1.33355	0.415275	0.0376944	0.0937217
P60953	CDC42	Cell division control protein 42 homolog (G25K GTP-binding protein)	0.565677	-0.82195	0.0381556	0.0942129
Q9BXS5	AP1M1	AP-1 complex subunit mu-1 (AP-mu chain family member mu1A) (Adaptor protein complex AP-1 subunit mu-1) (Adaptor-related protein complex 1 subunit mu-1) (Clathrin assembly protein complex 1 mu-1 medium chain 1) (Clathrin coat assembly protein AP47) (Clathrin coat-associated protein AP47) (Golgi adaptor HA1/AP1 adaptin mu-1 subunit) (Mu-adaptin 1) (Mu1A-adaptin)	0.520171	-0.942942	0.0382202	0.0942129
P10768	ESD	S-formylglutathione hydrolase (FGH) (EC 3.1.2.12) (Esterase D) (Methylumbelliferyl-acetate deacetylase) (EC 3.1.1.56)	1.36319	0.446991	0.0382744	0.0942129
P98160	HSPG2	Basement membrane-specific heparan sulfate proteoglycan core protein (HSPG) (Perlecan) (PLC) [Cleaved into: Endorepellin; LG3 peptide]	1.72774	0.788886	0.038284	0.0942129
P02787	TF	Serotransferrin (Transferrin) (Beta-1 metal-binding globulin) (Siderophilin)	0.692226	-0.530685	0.0383809	0.0942129
O95757	HSPA4L	Heat shock 70 kDa protein 4L (Heat shock 70-related protein APG-1) (Osmotic stress protein 94)	0.622471	-0.683921	0.0392891	0.0952206
Q86Y82	STX12	Syntaxin-12	2.01485	1.01068	0.0393546	0.0952206
O43852	CALU	Calumenin (Crocalbin) (IEF SSP 9302)	1.30649	0.385694	0.0394112	0.0952206
Q14112	NID2	Nidogen-2 (NID-2) (Osteonidogen)	1.60726	0.684602	0.0394503	0.0952206
O15144	ARPC2	Actin-related protein 2/3 complex subunit 2 (Arp2/3 complex 34 kDa subunit) (p34-ARC)	0.738596	-0.437143	0.0402002	0.0963546
P83731	RPL24	60S ribosomal protein L24 (60S ribosomal protein L30)	1.58766	0.666898	0.0402535	0.0963546
Q8WXD2	SCG3	Secretogranin-3 (Secretogranin III) (SgIII)	1.85179	0.888922	0.0414444	0.0990004
O00571	DDX3X	ATP-dependent RNA helicase DDX3X (EC 3.6.4.13) (DEAD box protein 3, X-chromosomal) (DEAD box, X isoform) (Helicase-like protein 2) (HLP2)	1.32191	0.402623	0.0419662	0.0991283
P27105	STOM	Erythrocyte band 7 integral membrane protein (Protein 7.2b) (Stomatin)	0.277186	-1.85107	0.0421664	0.0991283
P26992	CNTFR	Ciliary neurotrophic factor receptor subunit alpha (CNTF receptor subunit alpha) (CNTFR-alpha)	0.6874	-0.540779	0.0422887	0.0991283
Q9UMF0	ICAM5	Intercellular adhesion molecule 5 (ICAM-5) (Telencephalin)	0.622852	-0.683039	0.0423092	0.0991283
Q9NXA8	SIRT5	NAD-dependent protein deacylase sirtuin-5, mitochondrial (EC 3.5.1.-) (Regulatory protein SIR2 homolog 5) (SIR2-like protein 5)	0.762509	-0.391174	0.0423999	0.0991283
Q9H3Z4	DNAJC5	DnaJ homolog subfamily C member 5 (Ceroid-lipofuscinosis neuronal protein 4) (Cysteine string protein) (CSP)	0.648519	-0.62478	0.0424194	0.0991283
Q15904	ATP6AP1	V-type proton ATPase subunit S1 (V-ATPase subunit S1) (Protein XAP-3) (V-ATPase Ac45 subunit) (V-ATPase S1 accessory protein) (Vacuolar proton pump subunit S1)	0.560056	-0.836357	0.0424411	0.0991283
Q9UHV9	PFDN2	Prefoldin subunit 2	0.702887	-0.508636	0.0426447	0.0993433
Q96S19	C16orf13	UPF0585 protein C16orf13	1.39522	0.480489	0.0427472	0.0993433
P08708	RPS17	40S ribosomal protein S17	1.48891	0.574257	0.0427909	0.0993433
O75964	ATP5L	ATP synthase subunit g, mitochondrial (ATPase subunit g)	1.43639	0.52245	0.0429502	0.0995053
Q9Y5X3	SNX5	Sorting nexin-5	1.35891	0.442453	0.043118	0.0995053
Q9NUB1	ACSS1	Acetyl-coenzyme A synthetase 2-like, mitochondrial (EC 6.2.1.1) (Acetate--CoA ligase 2) (Acetyl-CoA synthetase 2) (AceCS2) (Acyl-CoA synthetase short-chain family member 1)	1.63714	0.71118	0.0435489	0.100112
O15484	CAPN5	Calpain-5 (EC 3.4.22.-) (Calpain htra-3) (New calpain 3) (nCL-3)	1.36447	0.448338	0.0437282	0.100112
P55268	LAMB2	Laminin subunit beta-2 (Laminin B1s chain) (Laminin-11 subunit beta) (Laminin-14 subunit beta) (Laminin-15 subunit beta) (Laminin-3 subunit beta) (Laminin-4 subunit beta) (Laminin-7 subunit beta) (Laminin-9 subunit beta) (S-laminin subunit beta) (S-LAM beta)	0.231723	-2.10953	0.0439492	0.100419
Q9H4G4	GLIPR2	Golgi-associated plant pathogenesis-related protein 1 (GAPR-1) (Golgi-associated PR-1 protein) (Glioma pathogenesis-related protein 2) (GliPR 2)	0.452227	-1.14488	0.0441555	0.100493
Q9P1Y5	CAMSAP3	Calmodulin-regulated spectrin-associated protein 3 (Protein Nezha)	1.50098	0.585906	0.0444236	0.100905
Q9H019	MTFR1L	Mitochondrial fission regulator 1-like	1.50775	0.592398	0.0448408	0.10111
O14561	NDUFAB1	Acyl carrier protein, mitochondrial (ACP) (CI-SDAP) (NADH-ubiquinone oxidoreductase 9.6 kDa subunit)	0.560328	-0.835657	0.0449346	0.10111
O95861	BPNT1	3'(2'),5'-bisphosphate nucleotidase 1 (EC 3.1.3.7) (Bisphosphate 3'-nucleotidase 1) (PAP-inositol 1,4-phosphatase) (PIP)	0.725636	-0.462682	0.0451457	0.10135
Q9GZN7	ROGDI	Protein rogdi homolog	1.41861	0.504482	0.0453622	0.101442
P14854	COX6B1	Cytochrome c oxidase subunit 6B1 (Cytochrome c oxidase subunit VIb isoform 1) (COX VIb-1)	0.513004	-0.962959	0.0456024	0.101783
Q15436	SEC23A	Protein transport protein Sec23A (SEC23-related protein A)	1.4879	0.573276	0.0459586	0.10238
Q8N987	NECAB1	N-terminal EF-hand calcium-binding protein 1 (EF-hand calcium-binding protein 1) (Neuronal calcium-binding protein 1)	0.763247	-0.389779	0.0463559	0.103067
O14525	ASTN1	Astrotactin-1	2.18076	1.12483	0.0481431	0.106539
O00487	PSMD14	26S proteasome non-ATPase regulatory subunit 14 (EC 3.4.19.-) (26S proteasome regulatory subunit RPN11) (26S proteasome-associated PAD1 homolog 1)	1.42205	0.507974	0.0492513	0.108504
Q15067	ACOX1	Peroxisomal acyl-coenzyme A oxidase 1 (AOX) (EC 1.3.3.6) (Palmitoyl-CoA oxidase) (Straight-chain acyl-CoA oxidase) (SCOX)	1.38985	0.474925	0.049394	0.108504
P26373	RPL13	60S ribosomal protein L13 (Breast basic conserved protein 1)	0.750299	-0.414462	0.049419	0.108504
P53004	BLVRA	Biliverdin reductase A (BVR A) (EC 1.3.1.24) (Biliverdin-IX alpha-reductase)	1.32561	0.406656	0.0496477	0.108713
