# Supplementary material for: Integrated proteomics and network analysis identifies protein hubs and network alterations in Alzheimer’s disease
Source: Acta Neuropathol Commun. 2018 Mar 1;6:19. doi: 10.1186/s40478-018-0524-2 (PMC5831854; doi:10.1186/s40478-018-0524-2)
Supplement: Supplementary file 4 — Table S4. Gene ontology (GO) term enrichment for differentially expressed proteins in AD. The enriched GO terms with associated P values (Benjamini-Hochberg FDR corrected) for biological processes, cellular compartments, and molecular functions are provided in separate tabs. (XLSX 35 kb) [file 40478_2018_524_MOESM4_ESM.xlsx]

## Sheet: biological process
Table S4. Gene ontology term enrichment for differentially expressed proteins in AD
Group	GO ID	Biological process	Total	In data	P value	FDR-corrected P value
up-regulated	GO:0044710	single-organism metabolic process	1800	114	1.44703e-09	6.15421e-06
up-regulated	GO:0098609	cell-cell adhesion	432	42	1.96735e-08	4.18358e-05
up-regulated	GO:0006887	exocytosis	544	47	1.02915e-07	6.94826e-05
up-regulated	GO:0002263	cell activation involved in immune response	367	36	1.86073e-07	7.91367e-05
up-regulated	GO:0000302	response to reactive oxygen species	133	17	1.34331e-05	0.00158697
up-regulated	GO:0055114	oxidation-reduction process	526	39	5.60767e-05	0.0050689
up-regulated	GO:0016192	vesicle-mediated transport	1114	66	0.000170131	0.0120594
up-regulated	GO:0010608	posttranscriptional regulation of gene expression	276	22	0.00102044	0.0359716
up-regulated	GO:0006413	translational initiation	126	13	0.0011583	0.0381262
up-regulated	GO:2001242	regulation of intrinsic apoptotic signaling pathway	85	10	0.00158741	0.0459553
up-regulated	GO:0043299	leukocyte degranulation	341	34	2.87455e-07	9.8769e-05
up-regulated	GO:0002275	myeloid cell activation involved in immune response	343	34	3.30568e-07	9.8769e-05
up-regulated	GO:0002283	neutrophil activation involved in immune response	327	33	3.30733e-07	9.8769e-05
up-regulated	GO:0043312	neutrophil degranulation	327	33	3.30733e-07	9.8769e-05
up-regulated	GO:1901564	organonitrogen compound metabolic process	1115	75	4.00183e-07	9.8769e-05
up-regulated	GO:0044248	cellular catabolic process	795	59	4.18021e-07	9.8769e-05
up-regulated	GO:0002274	myeloid leukocyte activation	364	35	4.56431e-07	9.91316e-05
up-regulated	GO:0002444	myeloid leukocyte mediated immunity	348	34	4.66172e-07	9.91316e-05
up-regulated	GO:0002446	neutrophil mediated immunity	333	33	5.04774e-07	0.000102229
up-regulated	GO:0009636	response to toxic substance	147	20	8.39111e-07	0.000162215
up-regulated	GO:0032940	secretion by cell	642	50	9.59646e-07	0.000177451
up-regulated	GO:0043603	cellular amide metabolic process	433	38	1.41531e-06	0.000240773
up-regulated	GO:0033238	regulation of cellular amine metabolic process	60	12	2.45332e-06	0.000401307
up-regulated	GO:0046903	secretion	704	52	2.80841e-06	0.000433878
up-regulated	GO:0042743	hydrogen peroxide metabolic process	25	8	2.85647e-06	0.000433878
up-regulated	GO:1901566	organonitrogen compound biosynthetic process	609	46	6.57186e-06	0.000901617
up-regulated	GO:0006767	water-soluble vitamin metabolic process	47	10	9.64286e-06	0.00120621
up-regulated	GO:0019439	aromatic compound catabolic process	255	25	1.62798e-05	0.00187129
up-regulated	GO:0006766	vitamin metabolic process	61	11	1.84684e-05	0.002067
up-regulated	GO:0098754	detoxification	62	11	2.16897e-05	0.00236529
up-regulated	GO:1901575	organic substance catabolic process	901	59	2.44094e-05	0.00259533
up-regulated	GO:0098869	cellular oxidant detoxification	54	10	3.50377e-05	0.00361503
up-regulated	GO:1901361	organic cyclic compound catabolic process	267	25	3.56998e-05	0.00361503
up-regulated	GO:0042744	hydrogen peroxide catabolic process	18	6	4.08495e-05	0.00394848
up-regulated	GO:0051186	cofactor metabolic process	258	24	5.72084e-05	0.0050689
up-regulated	GO:0042221	response to chemical	2225	116	6.65733e-05	0.00577829
up-regulated	GO:0033240	positive regulation of cellular amine metabolic process	7	4	7.13157e-05	0.00606611
up-regulated	GO:0002252	immune effector process	516	38	8.17925e-05	0.00682085
up-regulated	GO:0014070	response to organic cyclic compound	596	42	9.13372e-05	0.00733011
up-regulated	GO:0033993	response to lipid	482	36	9.6442e-05	0.0075957
up-regulated	GO:0006979	response to oxidative stress	236	22	0.000114046	0.00881883
up-regulated	GO:0009719	response to endogenous stimulus	826	53	0.000121436	0.00922266
up-regulated	GO:0006790	sulfur compound metabolic process	206	20	0.000134994	0.0100725
up-regulated	GO:0010044	response to aluminum ion	8	4	0.000138276	0.0101394
up-regulated	GO:1903362	regulation of cellular protein catabolic process	148	16	0.000186611	0.0130107
up-regulated	GO:0051188	cofactor biosynthetic process	120	14	0.000211847	0.013927
up-regulated	GO:0009396	folic acid-containing compound biosynthetic process	4	3	0.00022595	0.013927
up-regulated	GO:0090261	positive regulation of inclusion body assembly	4	3	0.00022595	0.013927
up-regulated	GO:0046654	tetrahydrofolate biosynthetic process	4	3	0.00022595	0.013927
up-regulated	GO:1905666	regulation of protein localization to endosome	4	3	0.00022595	0.013927
up-regulated	GO:0042559	pteridine-containing compound biosynthetic process	9	4	0.000241305	0.0144545
up-regulated	GO:0044237	cellular metabolic process	3324	157	0.000260104	0.0153054
up-regulated	GO:2000641	regulation of early endosome to late endosome transport	16	5	0.000262707	0.0153054
up-regulated	GO:0009725	response to hormone	508	36	0.000276343	0.0158823
up-regulated	GO:0008152	metabolic process	3647	169	0.000294963	0.0162919
up-regulated	GO:1901698	response to nitrogen compound	610	41	0.000312672	0.0170486
up-regulated	GO:0006521	regulation of cellular amino acid metabolic process	46	8	0.000338896	0.0182446
up-regulated	GO:0043069	negative regulation of programmed cell death	418	31	0.000347245	0.0184604
up-regulated	GO:0006955	immune response	706	45	0.000504909	0.0223685
up-regulated	GO:0010565	regulation of cellular ketone metabolic process	117	13	0.00057329	0.0241406
up-regulated	GO:0051438	regulation of ubiquitin-protein transferase activity	67	9	0.00104811	0.0359716
up-regulated	GO:0006446	regulation of translational initiation	55	8	0.00116879	0.0381262
up-regulated	GO:0010269	response to selenium ion	13	4	0.00121021	0.0381262
up-regulated	GO:1901687	glutathione derivative biosynthetic process	13	4	0.00121021	0.0381262
up-regulated	GO:1902998	positive regulation of neurofibrillary tangle assembly	2	2	0.00150684	0.0441972
up-regulated	GO:0006555	methionine metabolic process	14	4	0.00164295	0.0468957
up-regulated	GO:2000060	positive regulation of protein ubiquitination involved in ubiquitin-dependent protein catabolic process	58	8	0.00166408	0.0471822
up-regulated	GO:0006749	glutathione metabolic process	46	7	0.00180881	0.0488522
up-regulated	GO:0010737	protein kinase A signaling	7	3	0.00181149	0.0488522
up-regulated	GO:0045862	positive regulation of proteolysis	199	17	0.0018184	0.0488522
up-regulated	GO:0009611	response to wounding	326	24	0.00182636	0.0488522
down-regulated	GO:0015992	proton transport	82	14	3.62391e-07	0.000289926
down-regulated	GO:0046128	purine ribonucleoside metabolic process	230	24	4.49345e-07	0.000289926
down-regulated	GO:0010644	cell communication by electrical coupling	14	6	2.90848e-06	0.000587169
down-regulated	GO:0006119	oxidative phosphorylation	78	12	7.85533e-06	0.00123918
down-regulated	GO:0042775	mitochondrial ATP synthesis coupled electron transport	70	11	1.53731e-05	0.00194009
down-regulated	GO:0098609	cell-cell adhesion	432	31	2.91877e-05	0.00269523
down-regulated	GO:0031102	neuron projection regeneration	23	6	7.6149e-05	0.00543032
down-regulated	GO:0007010	cytoskeleton organization	569	36	9.32904e-05	0.0059864
down-regulated	GO:0050804	modulation of synaptic transmission	261	21	0.000129087	0.00708293
down-regulated	GO:0006897	endocytosis	347	25	0.000173264	0.0080985
down-regulated	GO:1902600	hydrogen ion transmembrane transport	72	13	4.89935e-07	0.000289926
down-regulated	GO:0006818	hydrogen transport	84	14	4.93323e-07	0.000289926
down-regulated	GO:0042278	purine nucleoside metabolic process	233	24	5.7116e-07	0.000289926
down-regulated	GO:0009205	purine ribonucleoside triphosphate metabolic process	176	20	1.13322e-06	0.000386161
down-regulated	GO:1901657	glycosyl compound metabolic process	273	25	2.9467e-06	0.000587169
down-regulated	GO:0031175	neuron projection development	388	31	3.30952e-06	0.000626492
down-regulated	GO:0048013	ephrin receptor signaling pathway	76	12	5.94788e-06	0.000987412
down-regulated	GO:0007399	nervous system development	1258	67	1.75189e-05	0.00209068
down-regulated	GO:0042773	ATP synthesis coupled electron transport	71	11	1.76708e-05	0.00209068
down-regulated	GO:0007155	cell adhesion	637	41	1.84903e-05	0.00212134
down-regulated	GO:0046034	ATP metabolic process	161	17	1.99654e-05	0.0022232
down-regulated	GO:0061564	axon development	249	22	2.1245e-05	0.0022981
down-regulated	GO:0030007	cellular potassium ion homeostasis	12	5	2.45482e-05	0.00249111
down-regulated	GO:0030036	actin cytoskeleton organization	290	24	2.63192e-05	0.00249111
down-regulated	GO:0015672	monovalent inorganic cation transport	183	18	2.99394e-05	0.00269883
down-regulated	GO:0071436	sodium ion export	13	5	3.88228e-05	0.00334722
down-regulated	GO:0055075	potassium ion homeostasis	14	5	5.87752e-05	0.00473453
down-regulated	GO:0007015	actin filament organization	126	14	6.26298e-05	0.00493992
down-regulated	GO:0009150	purine ribonucleotide metabolic process	270	22	7.34776e-05	0.00543032
down-regulated	GO:0090662	ATP hydrolysis coupled transmembrane transport	56	9	7.74866e-05	0.00543032
down-regulated	GO:0000902	cell morphogenesis	371	27	7.88874e-05	0.00543032
down-regulated	GO:0022900	electron transport chain	84	11	8.79105e-05	0.0058391
down-regulated	GO:0022904	respiratory electron transport chain	84	11	8.79105e-05	0.0058391
down-regulated	GO:0055078	sodium ion homeostasis	16	5	0.000121473	0.00686416
down-regulated	GO:2000786	positive regulation of autophagosome assembly	9	4	0.000127795	0.00708293
down-regulated	GO:0030029	actin filament-based process	342	25	0.000137767	0.00714836
down-regulated	GO:0090091	positive regulation of extracellular matrix disassembly	4	3	0.000138531	0.00714836
down-regulated	GO:0044087	regulation of cellular component biogenesis	491	32	0.000138958	0.00714836
down-regulated	GO:0009123	nucleoside monophosphate metabolic process	206	18	0.000141746	0.00714836
down-regulated	GO:0051049	regulation of transport	1060	56	0.000141769	0.00714836
down-regulated	GO:0007409	axonogenesis	225	19	0.000145384	0.00714836
down-regulated	GO:0030182	neuron differentiation	537	34	0.00014795	0.00718124
down-regulated	GO:0098662	inorganic cation transmembrane transport	250	20	0.000202766	0.00936186
down-regulated	GO:0019693	ribose phosphate metabolic process	291	22	0.000219784	0.0100253
down-regulated	GO:0045333	cellular respiration	125	13	0.000224998	0.010141
down-regulated	GO:0022409	positive regulation of cell-cell adhesion	110	12	0.000250667	0.011165
down-regulated	GO:0006810	transport	2392	104	0.000272643	0.0118647
down-regulated	GO:0023051	regulation of signaling	1480	71	0.000295139	0.012555
down-regulated	GO:0030155	regulation of cell adhesion	339	24	0.000305752	0.0126705
down-regulated	GO:0006836	neurotransmitter transport	129	13	0.000307894	0.0126705
down-regulated	GO:0099504	synaptic vesicle cycle	98	11	0.000353586	0.0140913
down-regulated	GO:0045216	cell-cell junction organization	99	11	0.000386447	0.0142693
down-regulated	GO:0031103	axon regeneration	20	5	0.000386975	0.0142693
down-regulated	GO:0019433	triglyceride catabolic process	20	5	0.000386975	0.0142693
down-regulated	GO:0006812	cation transport	391	26	0.000454883	0.0152406
down-regulated	GO:0044090	positive regulation of vacuole organization	12	4	0.000464205	0.0154165
down-regulated	GO:0006909	phagocytosis	136	13	0.000516004	0.0169878
down-regulated	GO:0099643	signal release from synapse	105	11	0.000642242	0.0200953
down-regulated	GO:0007269	neurotransmitter secretion	105	11	0.000642242	0.0200953
down-regulated	GO:0010591	regulation of lamellipodium assembly	23	5	0.000774611	0.0227339
down-regulated	GO:0099531	presynaptic process involved in chemical synaptic transmission	108	11	0.000815505	0.02375
down-regulated	GO:0006811	ion transport	617	35	0.000939517	0.0267445
down-regulated	GO:1903069	regulation of ER-associated ubiquitin-dependent protein catabolic process	7	3	0.00112573	0.0300141
down-regulated	GO:0001505	regulation of neurotransmitter levels	167	14	0.00118015	0.0309115
down-regulated	GO:0010592	positive regulation of lamellipodium assembly	15	4	0.00118388	0.0309115
down-regulated	GO:0042776	mitochondrial ATP synthesis coupled proton transport	15	4	0.00118388	0.0309115
down-regulated	GO:0006091	generation of precursor metabolites and energy	227	17	0.00128556	0.0331098
down-regulated	GO:0099131	ATP hydrolysis coupled ion transmembrane transport	51	7	0.00130426	0.0333644
down-regulated	GO:0016079	synaptic vesicle exocytosis	66	8	0.00136931	0.0339569
down-regulated	GO:0034330	cell junction organization	115	11	0.00137442	0.0339569
down-regulated	GO:0061572	actin filament bundle organization	38	6	0.00137673	0.0339569
down-regulated	GO:0072583	clathrin-dependent endocytosis	38	6	0.00137673	0.0339569
down-regulated	GO:0007007	inner mitochondrial membrane organization	16	4	0.00153801	0.035944
down-regulated	GO:0031346	positive regulation of cell projection organization	253	18	0.00166776	0.0382941
down-regulated	GO:0046461	neutral lipid catabolic process	27	5	0.00166892	0.0382941
down-regulated	GO:0046464	acylglycerol catabolic process	27	5	0.00166892	0.0382941
down-regulated	GO:1990573	potassium ion import across plasma membrane	8	3	0.00175743	0.0384603
down-regulated	GO:0010715	regulation of extracellular matrix disassembly	8	3	0.00175743	0.0384603
down-regulated	GO:0006105	succinate metabolic process	8	3	0.00175743	0.0384603
down-regulated	GO:0016081	synaptic vesicle docking	8	3	0.00175743	0.0384603
down-regulated	GO:0019220	regulation of phosphate metabolic process	787	41	0.0017859	0.0388587
down-regulated	GO:0010959	regulation of metal ion transport	214	16	0.00180964	0.0391503
down-regulated	GO:0008037	cell recognition	85	9	0.0018392	0.0395637
down-regulated	GO:0022604	regulation of cell morphogenesis	299	20	0.00196346	0.0412577
down-regulated	GO:0014047	glutamate secretion	28	5	0.00197793	0.0412577
down-regulated	GO:0045785	positive regulation of cell adhesion	196	15	0.00199159	0.0412577
down-regulated	GO:0048489	synaptic vesicle transport	103	10	0.00201603	0.0412577
down-regulated	GO:0099003	vesicle-mediated transport in synapse	103	10	0.00201603	0.0412577
down-regulated	GO:0097480	establishment of synaptic vesicle localization	103	10	0.00201603	0.0412577
down-regulated	GO:0035725	sodium ion transmembrane transport	41	6	0.00206506	0.0420341
down-regulated	GO:1902305	regulation of sodium ion transmembrane transport	42	6	0.00234409	0.0462225
down-regulated	GO:0031532	actin cytoskeleton reorganization	42	6	0.00234409	0.0462225
down-regulated	GO:0048678	response to axon injury	42	6	0.00234409	0.0462225
down-regulated	GO:0010646	regulation of cell communication	1453	66	0.00238756	0.0468358
down-regulated	GO:0009611	response to wounding	326	21	0.00241093	0.0470505
down-regulated	GO:0097479	synaptic vesicle localization	106	10	0.00249809	0.0480089
down-regulated	GO:2000650	negative regulation of sodium ion transmembrane transporter activity	9	3	0.00257225	0.0489374
down-regulated	GO:0050746	regulation of lipoprotein metabolic process	9	3	0.00257225	0.0489374
down-regulated	GO:0010243	response to organonitrogen compound	558	31	0.00261284	0.0492312
down-regulated	GO:0001932	regulation of protein phosphorylation	606	33	0.0026137	0.0492312
down-regulated	GO:0001934	positive regulation of protein phosphorylation	418	25	0.00262778	0.0492513
down-regulated	GO:0030833	regulation of actin filament polymerization	107	10	0.0026779	0.0496986

## Sheet: cellular component
Group	GO ID	Cellular component	Total	In data	P value	FDR-corrected P value
up-regulated	GO:0005829	cytosol	2633	153	1.3863e-11	9.34368e-10
up-regulated	GO:0005913	cell-cell adherens junction	270	35	1.05999e-10	5.95358e-09
up-regulated	GO:0043227	membrane-bounded organelle	5200	236	8.14041e-10	3.91902e-08
up-regulated	GO:0030141	secretory granule	508	43	4.07423e-07	1.26584e-05
up-regulated	GO:0005615	extracellular space	539	43	2.03937e-06	4.73978e-05
up-regulated	GO:0012505	endomembrane system	2229	116	2.80011e-05	0.000589773
up-regulated	GO:0097708	intracellular vesicle	1350	76	0.0001285	0.00227918
up-regulated	GO:0030863	cortical cytoskeleton	78	11	0.000160089	0.00276666
up-regulated	GO:0005788	endoplasmic reticulum lumen	87	11	0.000425614	0.00651963
up-regulated	GO:0005758	mitochondrial intermembrane space	50	7	0.00263791	0.026313
up-regulated	GO:0060205	cytoplasmic vesicle lumen	222	27	6.7179e-08	2.82992e-06
up-regulated	GO:0005911	cell-cell junction	437	39	3.95665e-07	1.26584e-05
up-regulated	GO:0101002	ficolin-1-rich granule	106	17	4.13181e-07	1.26584e-05
up-regulated	GO:0005925	focal adhesion	312	31	7.13062e-07	2.00252e-05
up-regulated	GO:0005924	cell-substrate adherens junction	313	31	7.64888e-07	2.06214e-05
up-regulated	GO:0030055	cell-substrate junction	317	31	1.00916e-06	2.61604e-05
up-regulated	GO:0000502	proteasome complex	59	9	0.000347859	0.00552965
up-regulated	GO:0005938	cell cortex	192	18	0.000352782	0.00552965
up-regulated	GO:0031012	extracellular matrix	253	21	0.000607814	0.0089058
up-regulated	GO:0070013	intracellular organelle lumen	2215	109	0.000696923	0.00994196
up-regulated	GO:0031597	cytosolic proteasome complex	12	4	0.00079988	0.010571
up-regulated	GO:0008540	proteasome regulatory particle, base subcomplex	12	4	0.00079988	0.010571
up-regulated	GO:0019897	extrinsic component of plasma membrane	98	11	0.00117653	0.0148921
up-regulated	GO:0005838	proteasome regulatory particle	22	5	0.00119314	0.0148921
up-regulated	GO:1905368	peptidase complex	71	9	0.00138441	0.0169653
up-regulated	GO:0001891	phagocytic cup	14	4	0.00152282	0.0173998
up-regulated	GO:0005766	primary lysosome	104	11	0.00191518	0.0201693
up-regulated	GO:0042583	chromaffin granule	8	3	0.00265473	0.026313
up-regulated	GO:0030175	filopodium	80	9	0.00320145	0.0312721
up-regulated	GO:0098837	postsynaptic recycling endosome	3	2	0.00422865	0.0365398
up-regulated	GO:0019898	extrinsic component of membrane	184	15	0.00429338	0.0366296
up-regulated	GO:0044291	cell-cell contact zone	57	7	0.00557093	0.0463557
down-regulated	GO:0043209	myelin sheath	190	28	9.67016e-12	5.83111e-09
down-regulated	GO:0045202	synapse	684	48	1.36714e-07	7.49443e-06
down-regulated	GO:0030054	cell junction	965	60	2.01167e-07	1.00452e-05
down-regulated	GO:0043005	neuron projection	859	54	7.13755e-07	2.68997e-05
down-regulated	GO:0036477	somatodendritic compartment	614	41	4.87197e-06	0.000133536
down-regulated	GO:0005739	mitochondrion	1105	60	1.90174e-05	0.000382251
down-regulated	GO:0036019	endolysosome	10	4	0.000193255	0.00271006
down-regulated	GO:0030424	axon	387	26	0.000293714	0.00376829
down-regulated	GO:0005886	plasma membrane	2600	107	0.000991419	0.00918093
down-regulated	GO:0044430	cytoskeletal part	805	40	0.00349413	0.0227017
down-regulated	GO:0044456	synapse part	587	43	2.16563e-07	1.00452e-05
down-regulated	GO:0005912	adherens junction	538	40	4.23025e-07	1.82203e-05
down-regulated	GO:0070161	anchoring junction	548	40	6.86019e-07	2.68997e-05
down-regulated	GO:0044455	mitochondrial membrane part	151	18	1.54096e-06	5.46588e-05
down-regulated	GO:0005829	cytosol	2633	119	2.26176e-06	7.17812e-05
down-regulated	GO:0097458	neuron part	1062	61	2.4838e-06	7.48864e-05
down-regulated	GO:0005743	mitochondrial inner membrane	348	28	6.49822e-06	0.000170366
down-regulated	GO:0019898	extrinsic component of membrane	184	19	6.85016e-06	0.00017211
down-regulated	GO:0005911	cell-cell junction	437	32	9.85047e-06	0.000228455
down-regulated	GO:0098794	postsynapse	361	28	1.3021e-05	0.000279805
down-regulated	GO:0031966	mitochondrial membrane	468	32	3.93379e-05	0.000718811
down-regulated	GO:0036020	endolysosome membrane	8	4	6.78141e-05	0.0012027
down-regulated	GO:0005740	mitochondrial envelope	493	32	0.000107398	0.00176724
down-regulated	GO:0043227	membrane-bounded organelle	5200	190	0.00021798	0.00298731
down-regulated	GO:0098590	plasma membrane region	605	36	0.000224735	0.00301145
down-regulated	GO:0030425	dendrite	450	29	0.000263302	0.00345154
down-regulated	GO:0019897	extrinsic component of plasma membrane	98	11	0.000302629	0.00380177
down-regulated	GO:0005746	mitochondrial respiratory chain	69	9	0.000349435	0.00430019
down-regulated	GO:0070469	respiratory chain	70	9	0.000389895	0.00470213
down-regulated	GO:0005913	cell-cell adherens junction	270	20	0.000442514	0.00523208
down-regulated	GO:0030426	growth cone	141	13	0.000615097	0.00691473
down-regulated	GO:0061617	MICOS complex	6	3	0.000624517	0.00691473
down-regulated	GO:0044429	mitochondrial part	665	37	0.000678751	0.00730869
down-regulated	GO:0071944	cell periphery	2671	110	0.000743493	0.00772977
down-regulated	GO:0014069	postsynaptic density	201	16	0.000770441	0.00787417
down-regulated	GO:0030427	site of polarized growth	145	13	0.000802236	0.00806247
down-regulated	GO:0099572	postsynaptic specialization	203	16	0.00085756	0.00834632
down-regulated	GO:0098793	presynapse	327	22	0.000858163	0.00834632
down-regulated	GO:0098984	neuron to neuron synapse	206	16	0.00100391	0.00918093
down-regulated	GO:0030175	filopodium	80	9	0.00105055	0.00918093
down-regulated	GO:0030496	midbody	80	9	0.00105055	0.00918093
down-regulated	GO:0043231	intracellular membrane-bounded organelle	4432	165	0.00115999	0.00999253
down-regulated	GO:0043229	intracellular organelle	5126	185	0.00134323	0.011408
down-regulated	GO:0005905	clathrin-coated pit	45	6	0.00306087	0.0214617
down-regulated	GO:0030125	clathrin vesicle coat	20	4	0.00345421	0.0227017
down-regulated	GO:0009898	cytoplasmic side of plasma membrane	113	10	0.00350125	0.0227017
down-regulated	GO:0005884	actin filament	78	8	0.00356755	0.0228854
down-regulated	GO:0005938	cell cortex	192	14	0.00368502	0.0233902
down-regulated	GO:0043025	neuronal cell body	417	24	0.00414951	0.0257954
down-regulated	GO:0030122	AP-2 adaptor complex	11	3	0.00456765	0.0278939
down-regulated	GO:0044306	neuron projection terminus	157	12	0.00482017	0.0290656
down-regulated	GO:0043197	dendritic spine	138	11	0.00501057	0.0296367
down-regulated	GO:0005925	focal adhesion	312	19	0.00581946	0.0329992
down-regulated	GO:0030128	clathrin coat of endocytic vesicle	12	3	0.00594594	0.0329992
down-regulated	GO:0030868	smooth endoplasmic reticulum membrane	4	2	0.00600724	0.0329992
down-regulated	GO:0005924	cell-substrate adherens junction	313	19	0.00601975	0.0329992
down-regulated	GO:0030118	clathrin coat	37	5	0.00638811	0.0341136
down-regulated	GO:0001726	ruffle	123	10	0.00639276	0.0341136
down-regulated	GO:0030131	clathrin adaptor complex	24	4	0.00684569	0.0357554
down-regulated	GO:0030055	cell-substrate junction	317	19	0.00687831	0.0357554
down-regulated	GO:0030141	secretory granule	508	27	0.00702775	0.03622
down-regulated	GO:0098858	actin-based cell projection	126	10	0.00754913	0.037726
down-regulated	GO:0030665	clathrin-coated vesicle membrane	89	8	0.00793761	0.037726
down-regulated	GO:0043679	axon terminus	147	11	0.00799571	0.037726
down-regulated	GO:0005856	cytoskeleton	1095	49	0.00958515	0.0437867
down-regulated	GO:0044291	cell-cell contact zone	57	6	0.00989088	0.0441793

## Sheet: molecular function
Group	GO ID	Molecular function	Total	In data	P value	FDR-corrected P value
up-regulated	GO:0005515	protein binding	4988	234	4.61411e-10	3.13928e-07
up-regulated	GO:0045296	cadherin binding	254	32	2.61523e-09	4.82249e-07
up-regulated	GO:0048037	cofactor binding	206	26	8.7337e-08	1.15035e-05
up-regulated	GO:0016491	oxidoreductase activity	399	36	1.53142e-06	0.000128361
up-regulated	GO:0003779	actin binding	271	25	4.75715e-05	0.00274131
up-regulated	GO:0016209	antioxidant activity	59	10	7.88579e-05	0.00403928
up-regulated	GO:0008289	lipid binding	446	34	0.0001079	0.005236
up-regulated	GO:0061135	endopeptidase regulator activity	98	12	0.000389396	0.0157498
up-regulated	GO:0008092	cytoskeletal protein binding	572	38	0.000698019	0.0257429
up-regulated	GO:0030234	enzyme regulator activity	547	36	0.00115604	0.0355289
up-regulated	GO:0050839	cell adhesion molecule binding	356	34	8.42119e-07	7.76433e-05
up-regulated	GO:0016835	carbon-oxygen lyase activity	50	10	1.75735e-05	0.00124637
up-regulated	GO:0016684	oxidoreductase activity, acting on peroxide as acceptor	32	8	2.22431e-05	0.00143554
up-regulated	GO:0004601	peroxidase activity	30	7	0.000118555	0.00546541
up-regulated	GO:0016836	hydro-lyase activity	42	8	0.00017791	0.00781109
up-regulated	GO:0004602	glutathione peroxidase activity	10	4	0.000392891	0.0157498
up-regulated	GO:0003723	RNA binding	891	54	0.000479879	0.0184354
up-regulated	GO:0004866	endopeptidase inhibitor activity	92	11	0.000830979	0.0294678
up-regulated	GO:0030414	peptidase inhibitor activity	93	11	0.000910602	0.0310954
up-regulated	GO:0004645	phosphorylase activity	6	3	0.00107181	0.0340762
up-regulated	GO:0048027	mRNA 5'-UTR binding	6	3	0.00107181	0.0340762
up-regulated	GO:0051015	actin filament binding	111	12	0.00120635	0.0358793
up-regulated	GO:0061134	peptidase regulator activity	113	12	0.00141086	0.0398487
up-regulated	GO:0008134	transcription factor binding	214	18	0.00164066	0.0419865
up-regulated	GO:0050662	coenzyme binding	147	14	0.00168492	0.0419865
up-regulated	GO:0004857	enzyme inhibitor activity	198	17	0.00176204	0.0427527
down-regulated	GO:0005515	protein binding	4988	196	8.44822e-09	6.22634e-06
down-regulated	GO:0019829	cation-transporting ATPase activity	53	10	6.24933e-06	0.000948728
down-regulated	GO:0022890	inorganic cation transmembrane transporter activity	247	22	1.52182e-05	0.00140197
down-regulated	GO:0019899	enzyme binding	1074	56	0.000140911	0.0056868
down-regulated	GO:0003924	GTPase activity	173	16	0.000149111	0.0056868
down-regulated	GO:0008092	cytoskeletal protein binding	572	35	0.000176449	0.0056868
down-regulated	GO:0030276	clathrin binding	41	7	0.000308829	0.00875412
down-regulated	GO:0051022	Rho GDP-dissociation inhibitor binding	5	3	0.000324709	0.00886336
down-regulated	GO:0019900	kinase binding	394	25	0.000959908	0.0203307
down-regulated	GO:0005200	structural constituent of cytoskeleton	83	9	0.00141664	0.0274753
down-regulated	GO:0008556	potassium-transporting ATPase activity	10	5	7.7237e-06	0.000948728
down-regulated	GO:0005391	sodium:potassium-exchanging ATPase activity	10	5	7.7237e-06	0.000948728
down-regulated	GO:0022853	active ion transmembrane transporter activity	78	11	3.8784e-05	0.00317598
down-regulated	GO:0015078	hydrogen ion transmembrane transporter activity	66	10	4.66749e-05	0.00343994
down-regulated	GO:0044877	macromolecular complex binding	699	42	5.42226e-05	0.00363292
down-regulated	GO:0042626	ATPase activity, coupled to transmembrane movement of substances	70	10	7.83161e-05	0.00443992
down-regulated	GO:0016820	hydrolase activity, acting on acid anhydrides, catalyzing transmembrane movement of substances	70	10	7.83161e-05	0.00443992
down-regulated	GO:0008324	cation transmembrane transporter activity	277	22	8.84399e-05	0.00465573
down-regulated	GO:1990239	steroid hormone binding	4	3	0.000133087	0.0056868
down-regulated	GO:0032561	guanyl ribonucleotide binding	248	20	0.000152181	0.0056868
down-regulated	GO:0019001	guanyl nucleotide binding	249	20	0.000160744	0.0056868
down-regulated	GO:0015399	primary active transmembrane transporter activity	77	10	0.000177471	0.0056868
down-regulated	GO:0015405	P-P-bond-hydrolysis-driven transmembrane transporter activity	77	10	0.000177471	0.0056868
down-regulated	GO:0005525	GTP binding	234	19	0.000204517	0.00628039
down-regulated	GO:0046933	proton-transporting ATP synthase activity, rotational mechanism	12	4	0.000441089	0.0116101
down-regulated	GO:0050839	cell adhesion molecule binding	356	24	0.000516429	0.0131244
down-regulated	GO:0051021	GDP-dissociation inhibitor binding	6	3	0.000633814	0.0155707
down-regulated	GO:0015075	ion transmembrane transporter activity	372	24	0.000965503	0.0203307
down-regulated	GO:0004775	succinate-CoA ligase (ADP-forming) activity	2	2	0.00105611	0.0215635
down-regulated	GO:0016308	1-phosphatidylinositol-4-phosphate 5-kinase activity	7	3	0.00108256	0.0215635
down-regulated	GO:0000166	nucleotide binding	1314	61	0.00157634	0.0288847
down-regulated	GO:1901265	nucleoside phosphate binding	1315	61	0.00160688	0.0288847
down-regulated	GO:0015295	solute:proton symporter activity	8	3	0.00169061	0.0296661
down-regulated	GO:0097367	carbohydrate derivative binding	1189	56	0.00187381	0.0321162
down-regulated	GO:0016818	hydrolase activity, acting on acid anhydrides, in phosphorus-containing anhydrides	488	28	0.00220792	0.0351284
down-regulated	GO:0016817	hydrolase activity, acting on acid anhydrides	488	28	0.00220792	0.0351284
down-regulated	GO:0051117	ATPase binding	57	7	0.0023366	0.0351284
down-regulated	GO:0032550	purine ribonucleoside binding	991	48	0.00243298	0.0351284
down-regulated	GO:0032549	ribonucleoside binding	991	48	0.00243298	0.0351284
down-regulated	GO:0043008	ATP-dependent protein binding	9	3	0.00247526	0.0351284
down-regulated	GO:0098748	endocytic adaptor activity	9	3	0.00247526	0.0351284
down-regulated	GO:0035615	clathrin adaptor activity	9	3	0.00247526	0.0351284
down-regulated	GO:0003697	single-stranded DNA binding	43	6	0.00247853	0.0351284
down-regulated	GO:0001883	purine nucleoside binding	993	48	0.00253656	0.0352725
down-regulated	GO:0001882	nucleoside binding	995	48	0.00264397	0.0360853
down-regulated	GO:0017076	purine nucleotide binding	1026	49	0.00291604	0.0380801
down-regulated	GO:0022891	substrate-specific transmembrane transporter activity	407	24	0.00323313	0.0390626
down-regulated	GO:0035639	purine ribonucleoside triphosphate binding	984	47	0.00360382	0.042839
down-regulated	GO:0005198	structural molecule activity	412	24	0.00378061	0.0442272
down-regulated	GO:0032555	purine ribonucleotide binding	1016	48	0.0040348	0.0463242
down-regulated	GO:0017111	nucleoside-triphosphatase activity	462	26	0.00412934	0.0463242
down-regulated	GO:0016462	pyrophosphatase activity	486	27	0.00414844	0.0463242
down-regulated	GO:0016655	oxidoreductase activity, acting on NAD(P)H, quinone or similar compound as acceptor	48	6	0.00435931	0.0479524
down-regulated	GO:0032553	ribonucleotide binding	1022	48	0.00453355	0.0491357
