# Supplementary material for: Integrated proteomics and network analysis identifies protein hubs and network alterations in Alzheimer’s disease
Source: Acta Neuropathol Commun. 2018 Mar 1;6:19. doi: 10.1186/s40478-018-0524-2 (PMC5831854; doi:10.1186/s40478-018-0524-2)
Supplement: Supplementary file 5 — Table S5. Protein co-expression network analysis by WGCNA. Network analysis of the entire proteomic data set from all AD and control cases identified 24 network modules, M1 to M24, coded by different colors according to the convention of WGCNA. Proteins that were not assigned to any module were coded by the color grey in M0. The complete list of proteins in each module and their module membership values (kME) are provided. (XLSX 724 kb) [file 40478_2018_524_MOESM5_ESM.xlsx]

## Sheet: Sheet1
Table S5. Protein co-expression network analysis by WGCNA
Accession number	Gene symbol	Protein name	Module ID	Module color	kME_M17	kME_M20	kME_M12	kME_M8	kME_M24	kME_M19	kME_M16	kME_M15	kME_M2	kME_M1	kME_M13	kME_M4	kME_M11	kME_M5	kME_M10	kME_M23	kME_M22	kME_M21	kME_M18	kME_M9	kME_M14	kME_M6	kME_M7	kME_M3	kME_grey
Q9C0B1	FTO	Alpha-ketoglutarate-dependent dioxygenase FTO (EC 1.14.11.-) (Fat mass and obesity-associated protein)	M1	turquoise	0.181293	-0.191999	-0.736728	-0.195139	0.401846	0.509778	0.565703	0.473792	0.693849	0.948585	-0.392895	-0.178965	-0.585245	-0.291046	-0.589509	0.316006	0.210831	0.287429	0.469421	0.537271	0.275856	0.687487	0.355244	0.214872	0.287448
P28289	TMOD1	Tropomodulin-1 (Erythrocyte tropomodulin) (E-Tmod)	M1	turquoise	0.183925	-0.17616	-0.792314	-0.209709	0.541552	0.621017	0.627899	0.534886	0.625438	0.944897	-0.451633	-0.197097	-0.596262	-0.30185	-0.581857	0.264901	0.205476	0.261399	0.401308	0.602042	0.318707	0.70148	0.379973	0.168662	0.327141
Q14257	RCN2	Reticulocalbin-2 (Calcium-binding protein ERC-55) (E6-binding protein) (E6BP)	M1	turquoise	0.157054	-0.328191	-0.877745	-0.381706	0.476567	0.590456	0.648097	0.428653	0.562792	0.939403	-0.435021	-0.211926	-0.718822	-0.299504	-0.629051	0.218272	0.0200047	0.23344	0.278446	0.607157	0.295685	0.724657	0.468327	0.162998	0.316729
P62081	RPS7	40S ribosomal protein S7	M1	turquoise	0.19753	-0.265214	-0.800814	-0.114341	0.482998	0.733133	0.600272	0.611425	0.592666	0.939105	-0.596304	-0.413273	-0.58585	-0.392633	-0.651988	0.274235	0.189753	0.171933	0.208904	0.413901	0.116635	0.556625	0.203969	-0.0700027	0.356526
P61978	HNRNPK	Heterogeneous nuclear ribonucleoprotein K (hnRNP K) (Transformation up-regulated nuclear protein) (TUNP)	M1	turquoise	0.129905	-0.217488	-0.741331	-0.0456596	0.510247	0.65659	0.610921	0.688919	0.712193	0.929554	-0.586462	-0.262999	-0.627756	-0.218678	-0.624247	0.421419	0.169542	0.165726	0.322846	0.513257	0.177954	0.502666	0.197879	-0.0106166	0.342162
Q99460	PSMD1	26S proteasome non-ATPase regulatory subunit 1 (26S proteasome regulatory subunit RPN2) (26S proteasome regulatory subunit S1) (26S proteasome subunit p112)	M1	turquoise	0.20006	-0.228918	-0.736077	-0.124365	0.394582	0.593735	0.623009	0.569954	0.635771	0.928451	-0.503782	-0.341248	-0.601146	-0.384317	-0.665233	0.252302	0.170608	0.201149	0.354141	0.468738	0.163367	0.563626	0.284413	0.0744934	0.2277
Q9BX66	SORBS1	Sorbin and SH3 domain-containing protein 1 (Ponsin) (SH3 domain protein 5) (SH3P12) (c-Cbl-associated protein) (CAP)	M1	turquoise	0.243139	-0.182259	-0.697621	-0.0967598	0.363059	0.50482	0.646685	0.547811	0.725375	0.922563	-0.431429	-0.174463	-0.628339	-0.26549	-0.624121	0.327476	0.087928	0.157895	0.446739	0.485599	0.238183	0.540888	0.252325	0.121844	0.278189
O60884	DNAJA2	DnaJ homolog subfamily A member 2 (Cell cycle progression restoration gene 3 protein) (Dnj3) (Dj3) (HIRA-interacting protein 4) (Renal carcinoma antigen NY-REN-14)	M1	turquoise	0.244681	-0.226548	-0.641803	-0.105754	0.387771	0.541141	0.552811	0.598543	0.756231	0.91707	-0.576602	-0.375124	-0.674239	-0.47008	-0.77656	0.127859	0.0591265	-0.000798651	0.305302	0.590164	0.206176	0.535947	0.195554	-0.0301056	0.443914
Q13724	MOGS	Mannosyl-oligosaccharide glucosidase (EC 3.2.1.106) (Processing A-glucosidase I)	M1	turquoise	0.119241	-0.403828	-0.883258	-0.224811	0.613899	0.818627	0.677212	0.632353	0.526534	0.91435	-0.610775	-0.248166	-0.669784	-0.188959	-0.507346	0.31681	0.153812	0.307178	0.208368	0.558695	0.177983	0.638148	0.337628	0.0460542	0.250449
P47755	CAPZA2	F-actin-capping protein subunit alpha-2 (CapZ alpha-2)	M1	turquoise	0.241239	-0.148643	-0.809228	-0.305411	0.385093	0.52319	0.696002	0.44111	0.499423	0.912686	-0.404252	-0.237459	-0.657546	-0.391428	-0.626215	0.137002	0.0364969	0.161902	0.30263	0.497223	0.235338	0.626561	0.386313	0.143103	0.288376
Q9H2X9	SLC12A5	Solute carrier family 12 member 5 (Electroneutral potassium-chloride cotransporter 2) (K-Cl cotransporter 2) (hKCC2) (Neuronal K-Cl cotransporter)	M1	turquoise	0.245891	-0.276423	-0.766797	-0.387481	0.471817	0.533325	0.645007	0.491704	0.604893	0.909935	-0.454639	-0.132023	-0.779359	-0.332949	-0.677285	0.0721722	0.0362132	0.169283	0.288604	0.673622	0.378379	0.649845	0.406786	0.164697	0.193607
P21589	NT5E	5'-nucleotidase (5'-NT) (EC 3.1.3.5) (Ecto-5'-nucleotidase) (CD antigen CD73)	M1	turquoise	0.194199	-0.244329	-0.797753	-0.31152	0.425075	0.531497	0.625178	0.508487	0.511321	0.909451	-0.445964	-0.151574	-0.631778	-0.229479	-0.576514	0.244406	0.122659	0.233346	0.398663	0.520166	0.305462	0.564163	0.362961	0.160745	0.153668
P80404	ABAT	4-aminobutyrate aminotransferase, mitochondrial (EC 2.6.1.19) ((S)-3-amino-2-methylpropionate transaminase) (EC 2.6.1.22) (GABA aminotransferase) (GABA-AT) (Gamma-amino-N-butyrate transaminase) (GABA transaminase) (GABA-T) (L-AIBAT)	M1	turquoise	0.392936	-0.171547	-0.635603	-0.258929	0.436771	0.519453	0.474626	0.495354	0.643475	0.906062	-0.360016	0.0294438	-0.65578	-0.264133	-0.518263	0.0887067	0.137118	0.209893	0.456861	0.683377	0.465473	0.654251	0.391735	0.271096	0.141197
P20290	BTF3	Transcription factor BTF3 (Nascent polypeptide-associated complex subunit beta) (NAC-beta) (RNA polymerase B transcription factor 3)	M1	turquoise	0.266892	0.0714975	-0.619642	-0.174155	0.243529	0.369156	0.574723	0.413942	0.715101	0.905201	-0.310642	-0.195147	-0.556391	-0.45815	-0.684982	0.106736	0.143697	0.0693439	0.481298	0.51297	0.260561	0.61219	0.284966	0.189568	0.415402
O43464	HTRA2	Serine protease HTRA2, mitochondrial (EC 3.4.21.108) (High temperature requirement protein A2) (HtrA2) (Omi stress-regulated endoprotease) (Serine protease 25) (Serine proteinase OMI)	M1	turquoise	0.217852	-0.372253	-0.824149	-0.119537	0.598	0.791405	0.637604	0.696465	0.560306	0.900877	-0.685759	-0.430478	-0.693655	-0.381596	-0.681242	0.247615	0.0683952	0.0851691	0.0945927	0.5119	0.165408	0.519774	0.20502	-0.171974	0.319876
Q96CX2	KCTD12	BTB/POZ domain-containing protein KCTD12 (Pfetin) (Predominantly fetal expressed T1 domain)	M1	turquoise	0.291283	-0.140781	-0.581913	-0.0974041	0.350136	0.526336	0.530609	0.5416	0.751186	0.896948	-0.412668	-0.0961683	-0.626617	-0.264586	-0.569004	0.179627	0.0945358	0.103566	0.470007	0.639469	0.272752	0.564054	0.294099	0.179302	0.356301
Q9NS69	TOMM22	Mitochondrial import receptor subunit TOM22 homolog (hTom22) (1C9-2) (Translocase of outer membrane 22 kDa subunit homolog)	M1	turquoise	0.187251	-0.207665	-0.81779	-0.470082	0.564559	0.503149	0.565963	0.321475	0.401843	0.894135	-0.301787	-0.0882765	-0.607158	-0.281797	-0.497919	0.169048	0.19029	0.337729	0.340688	0.633464	0.43923	0.783024	0.535705	0.267817	0.284806
Q8NCW5	NAXE	NAD(P)H-hydrate epimerase (EC 5.1.99.6) (Apolipoprotein A-I-binding protein) (AI-BP) (NAD(P)HX epimerase) (YjeF N-terminal domain-containing protein 1) (YjeF_N1)	M1	turquoise	0.42153	-0.274255	-0.674726	-0.209826	0.414093	0.585796	0.561767	0.584286	0.626337	0.894047	-0.551343	-0.355884	-0.766181	-0.559868	-0.816593	-0.0420894	-0.0366028	-0.073176	0.173868	0.596028	0.307942	0.505051	0.245666	-0.0837637	0.2385
O95831	AIFM1	Apoptosis-inducing factor 1, mitochondrial (EC 1.1.1.-) (Programmed cell death protein 8)	M1	turquoise	0.263848	-0.295865	-0.707709	-0.323578	0.447758	0.524543	0.543537	0.444503	0.635452	0.889039	-0.378249	-0.109594	-0.671868	-0.316913	-0.613732	0.0845469	0.0942589	0.228075	0.417387	0.699684	0.427515	0.703624	0.465883	0.256717	0.14319
Q765P7	MTSS1L	MTSS1-like protein (Actin-bundling with BAIAP2 homology protein 1) (ABBA-1)	M1	turquoise	0.288064	-0.0531089	-0.662727	-0.0744312	0.35178	0.484145	0.603796	0.510367	0.678363	0.88708	-0.418722	-0.174509	-0.57925	-0.335063	-0.555171	0.259534	0.106235	0.108013	0.37265	0.437742	0.193772	0.574144	0.169083	0.0735155	0.437307
Q15257	PPP2R4	Serine/threonine-protein phosphatase 2A activator (EC 5.2.1.8) (PP2A, subunit B', PR53 isoform) (Phosphotyrosyl phosphatase activator) (PTPA) (Serine/threonine-protein phosphatase 2A regulatory subunit 4) (Serine/threonine-protein phosphatase 2A regulatory subunit B')	M1	turquoise	0.211391	-0.231458	-0.740491	-0.222826	0.262471	0.489746	0.575952	0.368569	0.528413	0.876963	-0.364446	-0.265088	-0.596211	-0.360807	-0.51304	0.218583	0.0439161	0.205882	0.343264	0.459651	0.0965733	0.673475	0.371465	0.167457	0.366891
P30101	PDIA3	Protein disulfide-isomerase A3 (EC 5.3.4.1) (58 kDa glucose-regulated protein) (58 kDa microsomal protein) (p58) (Disulfide isomerase ER-60) (Endoplasmic reticulum resident protein 57) (ER protein 57) (ERp57) (Endoplasmic reticulum resident protein 60) (ER protein 60) (ERp60)	M1	turquoise	0.267403	-0.343834	-0.682303	-0.051357	0.390249	0.636394	0.500526	0.608402	0.638045	0.875598	-0.49591	-0.23235	-0.613287	-0.236396	-0.551076	0.321984	0.080144	0.166739	0.366506	0.51709	0.202321	0.503623	0.289582	0.060374	0.128588
O43399	TPD52L2	Tumor protein D54 (hD54) (Tumor protein D52-like 2)	M1	turquoise	0.257331	-0.0903265	-0.665847	-0.213177	0.163719	0.428188	0.644401	0.432962	0.678197	0.874498	-0.372184	-0.313772	-0.625226	-0.517981	-0.765388	0.0181229	0.0496599	0.0374991	0.399107	0.475687	0.164915	0.560601	0.299842	0.133769	0.237859
P60983	GMFB	Glia maturation factor beta (GMF-beta)	M1	turquoise	-0.0814261	-0.326253	-0.923189	-0.289981	0.568895	0.690117	0.661364	0.49096	0.442604	0.872614	-0.490321	-0.253528	-0.561579	-0.0937445	-0.486718	0.489435	0.198948	0.37528	0.219914	0.433526	0.1374	0.612524	0.383002	0.0793401	0.300195
P09104	ENO2	Gamma-enolase (EC 4.2.1.11) (2-phospho-D-glycerate hydro-lyase) (Enolase 2) (Neural enolase) (Neuron-specific enolase) (NSE)	M1	turquoise	0.18386	-0.294107	-0.633631	-0.397037	0.372201	0.46352	0.443672	0.393564	0.685087	0.872275	-0.335614	-0.0231747	-0.732665	-0.237699	-0.579708	0.0952621	0.116427	0.202156	0.430624	0.822272	0.382226	0.723485	0.498846	0.294056	0.258578
P26232	CTNNA2	Catenin alpha-2 (Alpha N-catenin) (Alpha-catenin-related protein)	M1	turquoise	0.183726	0.0548211	-0.582969	-0.198683	0.418679	0.388564	0.369992	0.414006	0.72498	0.868902	-0.206206	0.0592543	-0.470665	-0.180253	-0.550239	0.266551	0.271217	0.251329	0.577447	0.638967	0.523202	0.633184	0.440386	0.355945	0.181355
P30086	PEBP1	Phosphatidylethanolamine-binding protein 1 (PEBP-1) (HCNPpp) (Neuropolypeptide h3) (Prostatic-binding protein) (Raf kinase inhibitor protein) (RKIP) [Cleaved into: Hippocampal cholinergic neurostimulating peptide (HCNP)]	M1	turquoise	0.436072	-0.293222	-0.577524	0.0149706	0.38706	0.612117	0.666205	0.749284	0.774352	0.864144	-0.628044	-0.234592	-0.78921	-0.392788	-0.706732	0.0511488	-0.0951718	-0.0452877	0.282027	0.598254	0.226231	0.409022	0.134555	-0.0282299	0.145409
P35221	CTNNA1	Catenin alpha-1 (Alpha E-catenin) (Cadherin-associated protein) (Renal carcinoma antigen NY-REN-13)	M1	turquoise	0.0608776	-0.0878446	-0.755887	-0.188094	0.453727	0.536276	0.528899	0.442034	0.560962	0.862999	-0.290218	-0.0259574	-0.465139	-0.0363237	-0.446868	0.482752	0.224011	0.347202	0.428253	0.428075	0.3055	0.556473	0.397127	0.244498	0.179516
P06748	NPM1	Nucleophosmin (NPM) (Nucleolar phosphoprotein B23) (Nucleolar protein NO38) (Numatrin)	M1	turquoise	0.240675	-0.223023	-0.764345	0.0435558	0.490343	0.706827	0.708142	0.759806	0.604671	0.862535	-0.691664	-0.499978	-0.628684	-0.434686	-0.763486	0.269227	0.0133648	-0.0392083	0.127957	0.35268	0.100202	0.346652	0.0631109	-0.251546	0.265614
P68036	UBE2L3	Ubiquitin-conjugating enzyme E2 L3 (EC 2.3.2.23) (E2 ubiquitin-conjugating enzyme L3) (L-UBC) (UbcH7) (Ubiquitin carrier protein L3) (Ubiquitin-conjugating enzyme E2-F1) (Ubiquitin-protein ligase L3)	M1	turquoise	0.219762	-0.351771	-0.62438	0.0895478	0.445608	0.724599	0.557881	0.770581	0.73554	0.859079	-0.764608	-0.496449	-0.630029	-0.41453	-0.732721	0.201768	0.0614886	0.00510631	0.131319	0.4277	0.0393425	0.365987	0.0106137	-0.218612	0.344396
Q07960	ARHGAP1	Rho GTPase-activating protein 1 (CDC42 GTPase-activating protein) (GTPase-activating protein rhoGAP) (Rho-related small GTPase protein activator) (Rho-type GTPase-activating protein 1) (p50-RhoGAP)	M1	turquoise	0.111253	-0.0753894	-0.631397	-0.169099	0.448936	0.531939	0.399416	0.437745	0.625955	0.853472	-0.356009	-0.221756	-0.488092	-0.336545	-0.564555	0.237834	0.305937	0.254374	0.329639	0.5577	0.259619	0.661991	0.364879	0.164028	0.334263
Q16543	CDC37	Hsp90 co-chaperone Cdc37 (Hsp90 chaperone protein kinase-targeting subunit) (p50Cdc37) [Cleaved into: Hsp90 co-chaperone Cdc37, N-terminally processed]	M1	turquoise	0.428366	-0.515047	-0.713265	-0.288463	0.353507	0.650757	0.573989	0.501408	0.480721	0.848256	-0.558867	-0.350687	-0.807958	-0.50237	-0.62577	-0.0678637	-0.0873085	0.0405746	0.116411	0.58669	0.152965	0.59538	0.300162	-0.0437217	0.210112
P25787	PSMA2	Proteasome subunit alpha type-2 (EC 3.4.25.1) (Macropain subunit C3) (Multicatalytic endopeptidase complex subunit C3) (Proteasome component C3)	M1	turquoise	0.00842787	-0.168737	-0.616234	0.0643876	0.312185	0.602007	0.463317	0.566437	0.762628	0.844487	-0.497257	-0.331955	-0.366978	-0.220243	-0.546864	0.4255	0.340088	0.253157	0.439773	0.342845	0.0250929	0.498009	0.125049	0.0584526	0.360389
P62333	PSMC6	26S protease regulatory subunit 10B (26S proteasome AAA-ATPase subunit RPT4) (Proteasome 26S subunit ATPase 6) (Proteasome subunit p42)	M1	turquoise	0.283069	0.0635851	-0.496255	-0.209046	0.331353	0.292983	0.32417	0.360693	0.642879	0.842587	-0.176883	-0.00508816	-0.452961	-0.316839	-0.529143	0.169738	0.343641	0.200531	0.616877	0.628023	0.47115	0.639733	0.383582	0.311884	0.222668
Q9P035	HACD3	Very-long-chain (3R)-3-hydroxyacyl-CoA dehydratase 3 (EC 4.2.1.134) (3-hydroxyacyl-CoA dehydratase 3) (HACD3) (Butyrate-induced protein 1) (B-ind1) (hB-ind1) (Protein-tyrosine phosphatase-like A domain-containing protein 1)	M1	turquoise	0.206358	0.00971425	-0.601634	-0.237453	0.362739	0.424269	0.362303	0.316253	0.639813	0.8413	-0.104715	0.1222	-0.367757	-0.131699	-0.40351	0.255416	0.373952	0.387465	0.68086	0.582868	0.505572	0.71456	0.500669	0.469094	0.0738603
P50895	BCAM	Basal cell adhesion molecule (Auberger B antigen) (B-CAM cell surface glycoprotein) (F8/G253 antigen) (Lutheran antigen) (Lutheran blood group glycoprotein) (CD antigen CD239)	M1	turquoise	0.175888	-0.192001	-0.73137	-0.135841	0.627106	0.638786	0.581339	0.592387	0.466488	0.838391	-0.515645	-0.276905	-0.513971	-0.291931	-0.531029	0.280142	0.249465	0.182504	0.309419	0.540075	0.293929	0.553626	0.263089	-0.00970276	0.32117
O60831	PRAF2	PRA1 family protein 2	M1	turquoise	0.225398	-0.43387	-0.668176	-0.432097	0.468135	0.475142	0.478193	0.377109	0.551742	0.83276	-0.422978	-0.168342	-0.779045	-0.346506	-0.650219	0.00520978	-0.0324421	0.153315	0.199712	0.74478	0.389607	0.666944	0.465994	0.152758	0.248776
Q9HCJ6	VAT1L	Synaptic vesicle membrane protein VAT-1 homolog-like (EC 1.-.-.-)	M1	turquoise	0.0365017	-0.185027	-0.808457	-0.311014	0.387487	0.471132	0.597611	0.412942	0.504448	0.827922	-0.307939	0.0173313	-0.58752	0.00891447	-0.413188	0.430057	0.0441627	0.263885	0.44691	0.546886	0.282449	0.591978	0.453557	0.262634	0.227334
Q4V328	GRIPAP1	GRIP1-associated protein 1 (GRASP-1)	M1	turquoise	0.167953	-0.319204	-0.70918	-0.574702	0.482376	0.466042	0.437927	0.245902	0.471769	0.825873	-0.254839	-0.00468138	-0.658685	-0.266988	-0.496154	-0.0215347	0.151502	0.31406	0.379454	0.832921	0.497028	0.848102	0.637756	0.376769	0.223797
P26012	ITGB8	Integrin beta-8	M1	turquoise	0.0918774	-0.0358407	-0.502546	0.0177532	0.22223	0.345684	0.54261	0.503079	0.864525	0.825437	-0.371696	-0.163669	-0.519401	-0.22	-0.653812	0.355423	0.138357	0.0890271	0.492553	0.436797	0.151764	0.424281	0.139408	0.124891	0.383337
Q92777	SYN2	Synapsin-2 (Synapsin II)	M1	turquoise	0.172352	-0.510624	-0.753457	-0.499205	0.434106	0.622044	0.527224	0.354542	0.479026	0.825004	-0.438952	-0.154285	-0.715662	-0.304574	-0.50163	-0.0582917	0.0840646	0.320621	0.243974	0.726107	0.280865	0.793334	0.5186	0.259054	0.170687
P52429	DGKE	Diacylglycerol kinase epsilon (DAG kinase epsilon) (EC 2.7.1.107) (Diglyceride kinase epsilon) (DGK-epsilon)	M1	turquoise	-0.056093	-0.197092	-0.621561	-0.0646585	0.468424	0.650879	0.357213	0.486411	0.668039	0.824416	-0.411254	-0.150674	-0.323451	-0.0722053	-0.367432	0.424317	0.461349	0.454752	0.461307	0.49257	0.166903	0.646141	0.310878	0.241813	0.3142
P27338	MAOB	Amine oxidase [flavin-containing] B (EC 1.4.3.4) (Monoamine oxidase type B) (MAO-B)	M1	turquoise	0.376883	-0.19147	-0.702632	0.160538	0.266137	0.649079	0.787599	0.72428	0.594646	0.8237	-0.652672	-0.485416	-0.625725	-0.468526	-0.673782	0.223108	-0.119312	-0.0784894	0.122248	0.157386	-0.0892024	0.274127	-0.0547756	-0.244814	0.223296
Q96EY1	DNAJA3	DnaJ homolog subfamily A member 3, mitochondrial (DnaJ protein Tid-1) (hTid-1) (Hepatocellular carcinoma-associated antigen 57) (Tumorous imaginal discs protein Tid56 homolog)	M1	turquoise	0.50788	-0.0783972	-0.580242	-0.132499	0.0978345	0.369338	0.630424	0.492982	0.662944	0.823693	-0.384479	-0.177566	-0.713904	-0.515985	-0.677003	-0.0912374	-0.159067	-0.0999684	0.378495	0.477221	0.214274	0.481225	0.203737	0.106418	0.138142
O00194	RAB27B	Ras-related protein Rab-27B (C25KG)	M1	turquoise	0.0365576	-0.395771	-0.780696	-0.266937	0.382146	0.637777	0.566312	0.480005	0.555461	0.823154	-0.55946	-0.292029	-0.632247	-0.254595	-0.529414	0.179482	0.0419365	0.264186	0.158761	0.483719	0.0637135	0.629045	0.309605	0.0971011	0.29131
O00764	PDXK	Pyridoxal kinase (EC 2.7.1.35) (Pyridoxine kinase)	M1	turquoise	-0.00286512	-0.18597	-0.682589	0.0291354	0.470655	0.672503	0.473414	0.649296	0.679008	0.822337	-0.539309	-0.186353	-0.443263	-0.0464316	-0.446797	0.519332	0.274754	0.283919	0.327052	0.388677	0.109171	0.460971	0.151066	0.0384169	0.267518
P11766	ADH5	Alcohol dehydrogenase class-3 (EC 1.1.1.1) (Alcohol dehydrogenase 5) (Alcohol dehydrogenase class chi chain) (Alcohol dehydrogenase class-III) (Glutathione-dependent formaldehyde dehydrogenase) (FALDH) (FDH) (GSH-FDH) (EC 1.1.1.-) (S-(hydroxymethyl)glutathione dehydrogenase) (EC 1.1.1.284)	M1	turquoise	0.106043	-0.102377	-0.757023	0.0924425	0.335342	0.636784	0.796906	0.660601	0.636472	0.818143	-0.584059	-0.413986	-0.498752	-0.305613	-0.643527	0.369491	0.0526243	0.0807544	0.221229	0.166762	-0.0498456	0.34102	0.0219084	-0.117931	0.285956
O75165	DNAJC13	DnaJ homolog subfamily C member 13 (Required for receptor-mediated endocytosis 8) (RME-8)	M1	turquoise	0.0501759	0.0165866	-0.546475	-0.0426335	0.284596	0.410496	0.473964	0.405694	0.745466	0.81655	-0.328784	-0.196908	-0.369324	-0.260981	-0.547019	0.282063	0.248878	0.168786	0.516156	0.457958	0.171064	0.567595	0.224587	0.190607	0.529026
Q9NXU5	ARL15	ADP-ribosylation factor-like protein 15 (ADP-ribosylation factor-related protein 2) (ARF-related protein 2)	M1	turquoise	0.0774325	-0.201809	-0.641702	-0.277509	0.194591	0.451075	0.534046	0.347389	0.697316	0.811105	-0.410945	-0.268609	-0.601106	-0.39832	-0.640843	0.0167317	0.0466579	0.147082	0.276154	0.512351	0.0873454	0.657928	0.29995	0.179829	0.416158
Q15404	RSU1	Ras suppressor protein 1 (RSP-1) (Rsu-1)	M1	turquoise	0.162548	-0.301374	-0.568852	0.035645	0.374845	0.625853	0.552955	0.603657	0.713212	0.809036	-0.6467	-0.507483	-0.603703	-0.446699	-0.739121	0.159705	0.0202406	-0.0458646	0.0936167	0.417141	-0.00940187	0.388315	0.0420711	-0.20667	0.539943
P02649	APOE	Apolipoprotein E (Apo-E)	M1	turquoise	0.371078	-0.25441	-0.522762	0.122174	0.274772	0.689121	0.580698	0.717802	0.730651	0.808108	-0.591462	-0.251654	-0.589827	-0.342654	-0.538174	0.0597777	0.0564025	0.0959121	0.337983	0.458529	0.0590517	0.410658	0.11509	0.0575907	0.0671754
Q8IVF5	TIAM2	T-lymphoma invasion and metastasis-inducing protein 2 (TIAM-2) (SIF and TIAM1-like exchange factor)	M1	turquoise	0.102217	-0.420637	-0.586787	-0.27017	0.44302	0.519177	0.331651	0.449414	0.58158	0.803924	-0.511891	-0.305572	-0.63745	-0.34831	-0.575834	0.120983	0.170292	0.192296	0.225277	0.698186	0.208027	0.651076	0.343536	0.067857	0.369451
O95352	ATG7	Ubiquitin-like modifier-activating enzyme ATG7 (ATG12-activating enzyme E1 ATG7) (Autophagy-related protein 7) (APG7-like) (hAGP7) (Ubiquitin-activating enzyme E1-like protein)	M1	turquoise	0.122357	-0.087828	-0.652652	-0.211685	0.446138	0.529966	0.670058	0.417974	0.609336	0.794401	-0.411937	-0.131908	-0.591065	-0.261184	-0.535757	0.100699	0.0236674	0.113797	0.227424	0.543257	0.202436	0.590806	0.26693	0.124888	0.563236
P62753	RPS6	40S ribosomal protein S6 (Phosphoprotein NP33)	M1	turquoise	0.214295	-0.200459	-0.672851	0.0343535	0.410076	0.757947	0.542449	0.685342	0.515779	0.793378	-0.55183	-0.281937	-0.432499	-0.233214	-0.451602	0.295286	0.315073	0.225909	0.302709	0.308961	0.0682292	0.402408	0.113138	-0.034538	0.0352753
Q9UI15	TAGLN3	Transgelin-3 (Neuronal protein 22) (NP22) (Neuronal protein NP25)	M1	turquoise	0.202271	-0.414166	-0.709588	-0.442205	0.544009	0.609052	0.403869	0.358788	0.305307	0.791236	-0.416463	-0.0999536	-0.642433	-0.214997	-0.333918	0.0990089	0.171131	0.323196	0.154742	0.655735	0.275085	0.719864	0.445677	0.15241	0.29211
O15484	CAPN5	Calpain-5 (EC 3.4.22.-) (Calpain htra-3) (New calpain 3) (nCL-3)	M1	turquoise	-0.0190873	-0.178764	-0.598433	0.0304303	0.537705	0.72021	0.380877	0.606588	0.648027	0.7874	-0.488339	-0.247062	-0.336034	-0.134997	-0.430085	0.42125	0.482053	0.328459	0.390194	0.498368	0.151411	0.544845	0.219757	0.0679072	0.288415
Q02790	FKBP4	Peptidyl-prolyl cis-trans isomerase FKBP4 (PPIase FKBP4) (EC 5.2.1.8) (51 kDa FK506-binding protein) (FKBP51) (52 kDa FK506-binding protein) (52 kDa FKBP) (FKBP-52) (59 kDa immunophilin) (p59) (FK506-binding protein 4) (FKBP-4) (FKBP59) (HSP-binding immunophilin) (HBI) (Immunophilin FKBP52) (Rotamase) [Cleaved into: Peptidyl-prolyl cis-trans isomerase FKBP4, N-terminally processed]	M1	turquoise	0.287682	-0.000217643	-0.609341	-0.344676	0.281055	0.26318	0.360777	0.329507	0.517464	0.78575	-0.144852	0.103792	-0.584772	-0.18656	-0.507632	0.175723	0.0372873	0.088247	0.506057	0.641063	0.516521	0.562227	0.480849	0.298038	0.0858924
P35606	COPB2	Coatomer subunit beta' (Beta'-coat protein) (Beta'-COP) (p102)	M1	turquoise	0.541634	-0.403072	-0.535694	0.0383732	0.118338	0.557124	0.583454	0.592077	0.628029	0.785081	-0.633149	-0.506609	-0.790159	-0.666042	-0.67353	-0.0796978	-0.202003	-0.153739	0.0421738	0.362658	-0.120965	0.424623	-0.00844473	-0.22501	0.284812
P28482	MAPK1	Mitogen-activated protein kinase 1 (MAP kinase 1) (MAPK 1) (EC 2.7.11.24) (ERT1) (Extracellular signal-regulated kinase 2) (ERK-2) (MAP kinase isoform p42) (p42-MAPK) (Mitogen-activated protein kinase 2) (MAP kinase 2) (MAPK 2)	M1	turquoise	-0.00998279	-0.115552	-0.626785	0.00345204	0.396247	0.451401	0.519499	0.485507	0.697695	0.784735	-0.35744	-0.14197	-0.425223	-0.0915674	-0.465857	0.501621	0.18371	0.276281	0.463937	0.43831	0.188935	0.538323	0.271377	0.186915	0.299594
P43003	SLC1A3	Excitatory amino acid transporter 1 (Sodium-dependent glutamate/aspartate transporter 1) (GLAST-1) (Solute carrier family 1 member 3)	M1	turquoise	-0.0536435	-0.27308	-0.755342	-0.255833	0.683538	0.615803	0.394375	0.479187	0.461804	0.783146	-0.396507	0.00804576	-0.427761	0.0905654	-0.300327	0.49345	0.312415	0.427138	0.394512	0.615529	0.410011	0.643235	0.426989	0.217819	0.238487
P13861	PRKAR2A	cAMP-dependent protein kinase type II-alpha regulatory subunit	M1	turquoise	-0.0752028	-0.136692	-0.831023	-0.298268	0.591447	0.566057	0.474237	0.352095	0.272678	0.778827	-0.25691	-0.036056	-0.360228	0.0699012	-0.254411	0.571546	0.304065	0.430641	0.372988	0.448968	0.297491	0.61228	0.490857	0.220583	0.276655
P10909	CLU	Clusterin (Aging-associated gene 4 protein) (Apolipoprotein J) (Apo-J) (Complement cytolysis inhibitor) (CLI) (Complement-associated protein SP-40,40) (Ku70-binding protein 1) (NA1/NA2) (Testosterone-repressed prostate message 2) (TRPM-2) [Cleaved into: Clusterin beta chain (ApoJalpha) (Complement cytolysis inhibitor a chain); Clusterin alpha chain (ApoJbeta) (Complement cytolysis inhibitor b cha…	M1	turquoise	0.364321	-0.0823555	-0.637783	-0.171712	0.171599	0.414797	0.766663	0.384043	0.559281	0.776665	-0.306505	-0.163123	-0.577195	-0.408522	-0.600359	-0.0230129	-0.0677544	0.055132	0.371921	0.339511	0.18521	0.481982	0.235335	0.164154	0.151812
P52907	CAPZA1	F-actin-capping protein subunit alpha-1 (CapZ alpha-1)	M1	turquoise	0.0236302	-0.221911	-0.789048	-0.387734	0.345489	0.451843	0.551263	0.345809	0.373537	0.776411	-0.345467	-0.145647	-0.517784	-0.180067	-0.457559	0.233392	0.145481	0.353502	0.296749	0.396834	0.20718	0.595768	0.412118	0.236142	0.0696982
O95433	AHSA1	Activator of 90 kDa heat shock protein ATPase homolog 1 (AHA1) (p38)	M1	turquoise	0.201736	-0.335023	-0.602665	-0.192173	0.244121	0.588808	0.374928	0.473893	0.522238	0.776335	-0.453793	-0.352722	-0.495125	-0.39016	-0.592382	0.0677171	0.245691	0.159118	0.322188	0.456084	0.125875	0.496175	0.268754	0.0418394	0.0586058
Q01064	PDE1B	Calcium/calmodulin-dependent 3',5'-cyclic nucleotide phosphodiesterase 1B (Cam-PDE 1B) (EC 3.1.4.17) (63 kDa Cam-PDE)	M1	turquoise	0.295124	-0.264659	-0.648331	-0.273441	0.60163	0.596325	0.510225	0.528398	0.495221	0.775819	-0.454841	-0.0859401	-0.5807	-0.268269	-0.567526	-0.0025666	0.117484	0.189301	0.262162	0.6099	0.513101	0.526408	0.340824	0.130104	0.0128824
P46109	CRKL	Crk-like protein	M1	turquoise	0.254632	-0.206612	-0.521121	-0.00631575	0.223185	0.55691	0.462307	0.55918	0.589343	0.775738	-0.560024	-0.564983	-0.529038	-0.593116	-0.768503	0.0172327	0.12447	-0.0648051	0.148607	0.342158	-0.0136372	0.33985	0.0734713	-0.183154	0.279247
Q9Y2Q5	LAMTOR2	Ragulator complex protein LAMTOR2 (Endosomal adaptor protein p14) (Late endosomal/lysosomal Mp1-interacting protein) (Late endosomal/lysosomal adaptor and MAPK and MTOR activator 2) (Mitogen-activated protein-binding protein-interacting protein) (MAPBP-interacting protein) (Roadblock domain-containing protein 3)	M1	turquoise	0.01707	-0.105467	-0.574608	-0.00284993	0.188377	0.352114	0.427674	0.465792	0.723164	0.775677	-0.418912	-0.254379	-0.47903	-0.200585	-0.565495	0.439736	0.0834109	0.106993	0.3358	0.311393	0.0289595	0.421672	0.106429	0.0293891	0.405942
Q9NRN7	AASDHPPT	L-aminoadipate-semialdehyde dehydrogenase-phosphopantetheinyl transferase (EC 2.7.8.-) (4'-phosphopantetheinyl transferase) (Alpha-aminoadipic semialdehyde dehydrogenase-phosphopantetheinyl transferase) (AASD-PPT) (LYS5 ortholog)	M1	turquoise	0.160338	-0.249437	-0.544986	-0.0342686	0.38635	0.695659	0.356264	0.545257	0.61273	0.772299	-0.472602	-0.279265	-0.373451	-0.299291	-0.493631	0.156086	0.420754	0.319588	0.314365	0.395119	0.141143	0.511445	0.196416	0.0900777	0.0491489
Q9H019	MTFR1L	Mitochondrial fission regulator 1-like	M1	turquoise	0.0376334	0.0165789	-0.805108	-0.407516	0.378802	0.355902	0.624324	0.304235	0.413828	0.771806	-0.14939	0.134297	-0.5025	0.00204532	-0.414447	0.351901	0.107433	0.327424	0.448498	0.43796	0.412444	0.573298	0.495915	0.36924	0.0277999
P27635	RPL10	60S ribosomal protein L10 (Laminin receptor homolog) (Protein QM) (Tumor suppressor QM)	M1	turquoise	0.320675	-0.22064	-0.564554	-0.218382	0.453752	0.497607	0.686475	0.543418	0.584083	0.770462	-0.476195	-0.0225766	-0.686108	-0.262383	-0.52701	-0.0864426	-0.0316946	0.121693	0.33827	0.6581	0.362266	0.51311	0.282387	0.209451	0.159794
P14867	GABRA1	Gamma-aminobutyric acid receptor subunit alpha-1 (GABA(A) receptor subunit alpha-1)	M1	turquoise	0.0457746	-0.322643	-0.653378	0.0228506	0.336848	0.560222	0.58939	0.666652	0.59256	0.770438	-0.617883	-0.356249	-0.548318	-0.164835	-0.593413	0.427824	0.0814692	0.133476	0.22809	0.273283	-0.0066334	0.263493	0.0571394	-0.110745	0.137816
Q9Y305	ACOT9	Acyl-coenzyme A thioesterase 9, mitochondrial (Acyl-CoA thioesterase 9) (EC 3.1.2.-) (Acyl-CoA thioester hydrolase 9)	M1	turquoise	0.206871	-0.452574	-0.795315	-0.248097	0.517723	0.812238	0.627462	0.61459	0.369978	0.770372	-0.6856	-0.381188	-0.660842	-0.362017	-0.558582	-0.00609182	0.0231654	0.170957	-0.0425985	0.428483	0.0985242	0.486169	0.225377	-0.0947335	0.0817263
P13796	LCP1	Plastin-2 (L-plastin) (LC64P) (Lymphocyte cytosolic protein 1) (LCP-1)	M1	turquoise	0.271204	-0.275473	-0.642749	-0.0498654	0.219629	0.553535	0.653717	0.625907	0.517729	0.769228	-0.59772	-0.487236	-0.638428	-0.463603	-0.753175	0.0946585	-0.066076	-0.112123	0.158854	0.308889	-0.00160811	0.245724	0.0738121	-0.204402	0.140863
Q5VWJ9	SNX30	Sorting nexin-30	M1	turquoise	0.0984444	-0.462306	-0.568777	-0.081547	0.396135	0.70529	0.493726	0.621115	0.630355	0.763637	-0.644239	-0.404624	-0.614681	-0.340343	-0.584628	0.100082	0.190467	0.170858	0.181046	0.567424	0.00433141	0.498255	0.191821	-0.0352927	0.220461
Q14643	ITPR1	Inositol 1,4,5-trisphosphate receptor type 1 (IP3 receptor isoform 1) (IP3R 1) (InsP3R1) (Type 1 inositol 1,4,5-trisphosphate receptor) (Type 1 InsP3 receptor)	M1	turquoise	0.0907136	-0.115606	-0.656635	-0.179771	0.677788	0.661444	0.183143	0.466903	0.407201	0.762158	-0.246187	-0.00928559	-0.306482	-0.0342224	-0.326763	0.422842	0.477957	0.408436	0.416019	0.615279	0.525967	0.611152	0.52747	0.231236	-0.0209301
Q9GZT6	CCDC90B	Coiled-coil domain-containing protein 90B, mitochondrial	M1	turquoise	0.0404825	0.0364233	-0.572448	-0.362402	0.491886	0.453092	0.302881	0.302351	0.583262	0.757867	-0.133146	0.168635	-0.419696	-0.0696945	-0.393448	0.15291	0.354595	0.347585	0.511595	0.769685	0.543392	0.731572	0.582914	0.4595	0.188525
P13804	ETFA	Electron transfer flavoprotein subunit alpha, mitochondrial (Alpha-ETF)	M1	turquoise	0.347656	-0.00010464	-0.410883	-0.0245351	0.414349	0.365203	0.373654	0.611355	0.719523	0.755266	-0.410651	-0.0789421	-0.534478	-0.311655	-0.680534	0.0934258	0.133273	-0.0506521	0.418117	0.581241	0.491425	0.329428	0.137879	0.0390985	0.108738
P27824	CANX	Calnexin (IP90) (Major histocompatibility complex class I antigen-binding protein p88) (p90)	M1	turquoise	0.242409	0.0114937	-0.654774	-0.298421	0.526882	0.453777	0.61322	0.417039	0.46256	0.753831	-0.325738	-0.0318458	-0.62122	-0.260579	-0.587791	0.0531569	-0.0392288	0.0225202	0.166326	0.551283	0.437887	0.473647	0.330119	0.0899705	0.315084
P18433	PTPRA	Receptor-type tyrosine-protein phosphatase alpha (Protein-tyrosine phosphatase alpha) (R-PTP-alpha) (EC 3.1.3.48)	M1	turquoise	0.211518	-0.138771	-0.579241	-0.423137	0.557286	0.415808	0.497667	0.403978	0.425758	0.753077	-0.350007	-0.0737454	-0.581694	-0.313398	-0.623118	-0.0704616	0.190197	0.123932	0.317386	0.699888	0.542191	0.522586	0.396749	0.160943	0.170732
Q9Y4G6	TLN2	Talin-2	M1	turquoise	0.365757	-0.126198	-0.489269	-0.0735501	0.386332	0.481144	0.460598	0.496178	0.446523	0.7489	-0.392022	-0.323318	-0.475055	-0.495502	-0.582299	0.0187444	0.227534	0.0488145	0.341401	0.496098	0.254184	0.446173	0.229902	0.00261246	0.171996
Q9NZZ3	CHMP5	Charged multivesicular body protein 5 (Chromatin-modifying protein 5) (SNF7 domain-containing protein 2) (Vacuolar protein sorting-associated protein 60) (Vps60) (hVps60)	M1	turquoise	0.394897	0.0319946	-0.368498	-0.15116	0.1416	0.30616	0.392442	0.352595	0.688142	0.746981	-0.287105	-0.113528	-0.541383	-0.504206	-0.584948	-0.202151	0.0694471	-0.0321229	0.405301	0.586981	0.261883	0.557466	0.221507	0.202225	0.375068
P20042	EIF2S2	Eukaryotic translation initiation factor 2 subunit 2 (Eukaryotic translation initiation factor 2 subunit beta) (eIF-2-beta)	M1	turquoise	0.257805	-0.158718	-0.630038	-0.0620766	0.371539	0.548783	0.585915	0.541451	0.492417	0.746163	-0.475227	-0.323041	-0.456919	-0.349091	-0.623225	0.178055	0.145218	0.0288178	0.247768	0.263561	0.183512	0.319392	0.0618143	-0.126804	0.18141
A0FGR8	ESYT2	Extended synaptotagmin-2 (E-Syt2) (Chr2Syt)	M1	turquoise	0.35052	-0.381898	-0.54942	-0.267156	0.376598	0.449321	0.516215	0.500966	0.580333	0.743713	-0.511362	-0.309374	-0.833949	-0.506294	-0.779741	-0.135698	-0.193497	-0.169155	0.122545	0.738903	0.309729	0.470538	0.291879	-0.0783052	0.260627
P19623	SRM	Spermidine synthase (SPDSY) (EC 2.5.1.16) (Putrescine aminopropyltransferase)	M1	turquoise	0.0119637	0.0129321	-0.790892	-0.178339	0.381557	0.471284	0.579602	0.367223	0.313516	0.736983	-0.222195	-0.0263657	-0.37603	0.0235405	-0.281111	0.557086	0.169997	0.332839	0.324991	0.219963	0.155329	0.468878	0.338305	0.178363	0.15818
Q9NZ32	ACTR10	Actin-related protein 10 (Actin-related protein 11) (hARP11)	M1	turquoise	0.273009	0.277144	-0.462867	-0.147176	0.312454	0.251023	0.294482	0.335299	0.540226	0.735324	-0.00721741	0.142505	-0.355841	-0.164173	-0.458391	0.274796	0.300373	0.128912	0.607549	0.529731	0.540271	0.468628	0.417465	0.313754	0.0458513
P08708	RPS17	40S ribosomal protein S17	M1	turquoise	0.0259994	-0.285402	-0.568269	-0.0588769	0.501951	0.709693	0.421444	0.559213	0.581065	0.735303	-0.474842	-0.0784632	-0.334564	-0.014506	-0.285232	0.275772	0.416683	0.41546	0.462766	0.528792	0.199656	0.554553	0.255068	0.221378	0.163668
P54725	RAD23A	UV excision repair protein RAD23 homolog A (HR23A) (hHR23A)	M1	turquoise	-0.0784109	-0.202114	-0.74047	-0.186617	0.243622	0.532837	0.621583	0.267439	0.546918	0.735279	-0.343034	-0.305523	-0.425762	-0.232621	-0.480384	0.27479	0.05947	0.260289	0.193589	0.256499	-0.0579882	0.607084	0.277086	0.127635	0.47342
Q9BR01	SULT4A1	Sulfotransferase 4A1 (ST4A1) (EC 2.8.2.-) (Brain sulfotransferase-like protein) (hBR-STL) (hBR-STL-1) (Nervous system sulfotransferase) (NST)	M1	turquoise	0.101775	-0.264647	-0.554414	-0.117436	0.460474	0.557203	0.445539	0.57229	0.480184	0.734195	-0.525616	-0.14532	-0.445559	-0.139398	-0.383029	0.19028	0.284872	0.330149	0.338799	0.469281	0.197096	0.454707	0.208915	0.148627	0.0814108
Q13618	CUL3	Cullin-3 (CUL-3)	M1	turquoise	0.19575	-0.0892481	-0.621399	-0.377072	0.439476	0.213041	0.501494	0.214528	0.341189	0.733479	-0.167538	-0.094732	-0.590193	-0.290537	-0.551861	0.198696	-0.0148081	0.0950027	0.259555	0.536609	0.427373	0.541357	0.446672	0.143269	0.336914
O43852	CALU	Calumenin (Crocalbin) (IEF SSP 9302)	M1	turquoise	0.213019	-7.78e-05	-0.500028	-0.227866	0.484724	0.3186	0.359094	0.43147	0.458533	0.732663	-0.246478	0.00740777	-0.492147	-0.17589	-0.519886	0.170896	0.135426	0.0596228	0.473769	0.702014	0.547412	0.437855	0.426535	0.197602	0.186601
O00264	PGRMC1	Membrane-associated progesterone receptor component 1 (mPR)	M1	turquoise	0.13823	-0.0416245	-0.685924	-0.100758	0.243881	0.496952	0.555135	0.467874	0.377949	0.732236	-0.361892	-0.141088	-0.406435	-0.140244	-0.359721	0.296592	0.0956373	0.207971	0.334831	0.243365	0.0699993	0.394645	0.236967	0.136398	0.104265
O00487	PSMD14	26S proteasome non-ATPase regulatory subunit 14 (EC 3.4.19.-) (26S proteasome regulatory subunit RPN11) (26S proteasome-associated PAD1 homolog 1)	M1	turquoise	0.0143836	0.00256527	-0.506033	-0.0774733	0.335904	0.342209	0.362213	0.392471	0.684591	0.731027	-0.231294	-0.130043	-0.399701	-0.187075	-0.539168	0.412135	0.334426	0.172146	0.467358	0.49206	0.258227	0.516227	0.26241	0.131833	0.304196
P07954	FH	Fumarate hydratase, mitochondrial (Fumarase) (EC 4.2.1.2)	M1	turquoise	0.243153	-0.0841621	-0.590401	-0.490447	0.311877	0.387943	0.443702	0.309425	0.404717	0.726404	-0.154531	0.187757	-0.489885	-0.132832	-0.422132	-0.106823	0.20422	0.278082	0.588109	0.683692	0.565626	0.581211	0.569575	0.488433	-0.187159
P04844	RPN2	Dolichyl-diphosphooligosaccharide--protein glycosyltransferase subunit 2 (EC 2.4.99.18) (Dolichyl-diphosphooligosaccharide--protein glycosyltransferase 63 kDa subunit) (RIBIIR) (Ribophorin II) (RPN-II) (Ribophorin-2)	M1	turquoise	0.380175	-0.481288	-0.630643	-0.164865	0.2973	0.569877	0.594759	0.505418	0.472638	0.723667	-0.614839	-0.373473	-0.887292	-0.458007	-0.598874	-0.0172453	-0.359265	-0.121697	-0.189793	0.441402	-0.0394876	0.425293	0.119479	-0.226237	0.371513
P60174	TPI1	Triosephosphate isomerase (TIM) (EC 5.3.1.1) (Triose-phosphate isomerase)	M1	turquoise	-0.219987	-0.156492	-0.633926	-0.154572	0.3841	0.429302	0.236368	0.187472	0.493919	0.722521	-0.205201	-0.299497	-0.239405	-0.122078	-0.395246	0.594088	0.373398	0.345738	0.315183	0.361914	0.082155	0.643567	0.36983	0.109392	0.601052
P62304	SNRPE	Small nuclear ribonucleoprotein E (snRNP-E) (Sm protein E) (Sm-E) (SmE)	M1	turquoise	0.227306	-0.330784	-0.538185	0.118941	0.480954	0.794907	0.566045	0.764479	0.54118	0.717754	-0.706158	-0.308314	-0.474171	-0.240369	-0.432053	0.143953	0.245082	0.230299	0.141742	0.309043	0.00849424	0.314211	-0.0186959	-0.0907617	0.0332095
O60936	NOL3	Nucleolar protein 3 (Apoptosis repressor with CARD) (Muscle-enriched cytoplasmic protein) (Myp) (Nucleolar protein of 30 kDa) (Nop30)	M1	turquoise	0.217146	-0.271919	-0.603604	-0.207525	0.309403	0.484448	0.327809	0.416366	0.481517	0.716356	-0.472036	-0.364482	-0.514267	-0.449149	-0.593426	0.0419804	0.0958889	0.0459426	0.136981	0.414963	0.172393	0.513912	0.172946	-0.0766479	0.26629
Q16836	HADH	Hydroxyacyl-coenzyme A dehydrogenase, mitochondrial (HCDH) (EC 1.1.1.35) (Medium and short-chain L-3-hydroxyacyl-coenzyme A dehydrogenase) (Short-chain 3-hydroxyacyl-CoA dehydrogenase)	M1	turquoise	0.531362	-0.253359	-0.488887	0.191309	0.269456	0.639739	0.423168	0.518204	0.497529	0.714916	-0.503803	-0.450691	-0.46701	-0.552046	-0.459846	0.0745647	0.00193874	-0.0323111	0.060207	0.19794	-0.043616	0.410285	-0.0304656	-0.222853	0.346331
Q99623	PHB2	Prohibitin-2 (B-cell receptor-associated protein BAP37) (D-prohibitin) (Repressor of estrogen receptor activity)	M1	turquoise	0.0667029	-0.142319	-0.683753	-0.0934752	0.657729	0.714573	0.390226	0.500766	0.418893	0.713172	-0.361406	-0.0843229	-0.273583	-0.0190711	-0.327734	0.394939	0.355798	0.295921	0.34506	0.455312	0.381113	0.505168	0.308489	0.0802002	0.197654
P24534	EEF1B2	Elongation factor 1-beta (EF-1-beta)	M1	turquoise	0.454727	0.0847846	-0.471585	-0.040329	0.142976	0.246243	0.380222	0.388323	0.516985	0.711679	-0.237291	-0.191526	-0.416227	-0.488803	-0.582917	0.042771	0.0519633	-0.0424707	0.406991	0.299558	0.308969	0.397098	0.1575	0.0704062	0.0749735
P53004	BLVRA	Biliverdin reductase A (BVR A) (EC 1.3.1.24) (Biliverdin-IX alpha-reductase)	M1	turquoise	0.204568	0.153244	-0.620096	-0.312443	0.340578	0.419398	0.595149	0.3529	0.384978	0.710157	-0.121685	0.158387	-0.360427	-0.10849	-0.376452	0.0766805	0.305887	0.282784	0.562868	0.443565	0.445205	0.491485	0.413495	0.39211	-0.101494
P48163	ME1	NADP-dependent malic enzyme (NADP-ME) (EC 1.1.1.40) (Malic enzyme 1)	M1	turquoise	-0.04621	-0.0389025	-0.542928	-0.214746	0.432483	0.519122	0.169626	0.272869	0.468078	0.707979	-0.129064	0.106026	-0.249807	0.0643886	-0.195338	0.4088	0.498737	0.527521	0.407882	0.466722	0.298157	0.631432	0.467856	0.38717	0.130655
P36776	LONP1	Lon protease homolog, mitochondrial (EC 3.4.21.-) (LONHs) (Lon protease-like protein) (LONP) (Mitochondrial ATP-dependent protease Lon) (Serine protease 15)	M1	turquoise	0.27896	-0.0245416	-0.595991	-0.467951	0.491267	0.362058	0.488071	0.347598	0.336633	0.707757	-0.140965	0.310237	-0.577067	-0.0156041	-0.370827	0.00284227	0.0487738	0.197686	0.484669	0.757539	0.68309	0.517756	0.593838	0.433351	-0.0847282
P35270	SPR	Sepiapterin reductase (SPR) (EC 1.1.1.153)	M1	turquoise	0.218901	-0.0792805	-0.587223	-0.272614	0.253567	0.331648	0.493313	0.284908	0.596724	0.703636	-0.208772	0.0423263	-0.5319	-0.200953	-0.473697	0.0962327	0.00332023	0.110998	0.386687	0.495963	0.349882	0.58277	0.306879	0.236294	0.240608
Q13045	FLII	Protein flightless-1 homolog	M1	turquoise	0.311158	-0.0587473	-0.527463	-0.261162	0.165368	0.36971	0.569383	0.282764	0.563271	0.702844	-0.248531	-0.0462646	-0.64606	-0.366356	-0.506666	-0.0978753	-0.0828511	0.0507913	0.193132	0.463223	0.163237	0.558666	0.276292	0.190979	0.283978
Q9UJ14	GGT7	Gamma-glutamyltransferase 7 (GGT 7) (EC 2.3.2.2) (Gamma-glutamyltransferase-like 3) (Gamma-glutamyltransferase-like 5) (Gamma-glutamyltranspeptidase 7) (Glutathione hydrolase 7) (EC 3.4.19.13) [Cleaved into: Gamma-glutamyltransferase 7 heavy chain; Gamma-glutamyltransferase 7 light chain]	M1	turquoise	0.287376	-0.344688	-0.542745	-0.344579	0.203256	0.41866	0.52696	0.464863	0.500067	0.702563	-0.529049	-0.199896	-0.739582	-0.406509	-0.621196	-0.227052	-0.0870469	0.0258382	0.140562	0.527305	0.166249	0.432325	0.197364	0.0644106	0.0583711
P52788	SMS	Spermine synthase (SPMSY) (EC 2.5.1.22) (Spermidine aminopropyltransferase)	M1	turquoise	0.0994716	-0.0486293	-0.692314	-0.294097	0.297971	0.402668	0.640348	0.387619	0.450156	0.700122	-0.217824	0.174096	-0.50796	0.0617488	-0.360258	0.211334	-0.0507137	0.213879	0.497353	0.503948	0.363629	0.455584	0.455086	0.383512	-0.0127751
Q9UBE0	SAE1	SUMO-activating enzyme subunit 1 (Ubiquitin-like 1-activating enzyme E1A) [Cleaved into: SUMO-activating enzyme subunit 1, N-terminally processed]	M1	turquoise	0.216586	0.0811582	-0.474061	0.0319985	0.053612	0.123361	0.668694	0.370573	0.622338	0.698744	-0.318807	-0.286326	-0.563316	-0.423033	-0.636666	0.215078	-0.176272	-0.114941	0.25942	0.205294	-0.0265436	0.316627	0.026046	-0.0171006	0.476993
P50995	ANXA11	Annexin A11 (56 kDa autoantigen) (Annexin XI) (Annexin-11) (Calcyclin-associated annexin 50) (CAP-50)	M1	turquoise	-0.0981224	-0.0856395	-0.703081	-0.106712	0.417204	0.517084	0.493181	0.319039	0.420725	0.695852	-0.196219	-0.0642926	-0.191202	0.0542587	-0.260713	0.587274	0.419762	0.507492	0.429471	0.174641	0.169026	0.520782	0.301789	0.237083	0.1046
Q5T440	IBA57	Putative transferase CAF17, mitochondrial (EC 2.1.-.-) (Iron-sulfur cluster assembly factor homolog)	M1	turquoise	0.290484	-0.106818	-0.486368	-0.174473	-0.0365422	0.289565	0.41584	0.38357	0.600736	0.688566	-0.27213	-0.161038	-0.600243	-0.355854	-0.656785	0.00544621	-0.0948009	-0.0657954	0.325961	0.38203	0.146419	0.323637	0.246092	0.111474	-0.0535932
Q96HE7	ERO1A	ERO1-like protein alpha (ERO1-L) (ERO1-L-alpha) (EC 1.8.4.-) (Endoplasmic oxidoreductin-1-like protein) (Endoplasmic reticulum oxidoreductase alpha) (Oxidoreductin-1-L-alpha)	M1	turquoise	0.0495396	0.186946	-0.615838	-0.27642	0.430564	0.396999	0.449554	0.24604	0.336244	0.686933	-0.0498374	0.125875	-0.284281	-0.0468197	-0.276636	0.293383	0.368152	0.395142	0.421088	0.393946	0.376584	0.568712	0.466143	0.378829	0.0924684
O76041	NEBL	Nebulette (Actin-binding Z-disk protein)	M1	turquoise	-0.0395848	-0.409009	-0.679869	-0.0391242	0.473273	0.642387	0.617605	0.604684	0.475264	0.686915	-0.612633	-0.195465	-0.495544	0.0475448	-0.34567	0.436602	0.0595457	0.251734	0.188981	0.326164	0.01171	0.342756	0.0968405	-0.0320016	0.25736
Q9BTW9	TBCD	Tubulin-specific chaperone D (Beta-tubulin cofactor D) (tfcD) (SSD-1) (Tubulin-folding cofactor D)	M1	turquoise	0.202965	-0.122652	-0.550986	-0.187159	0.260473	0.534964	0.522622	0.454127	0.403145	0.686141	-0.343099	-0.109239	-0.471701	-0.210327	-0.413379	0.0710049	0.218357	0.168694	0.329452	0.410444	0.128938	0.397228	0.251942	0.129064	0.0321643
P10155	TROVE2	60 kDa SS-A/Ro ribonucleoprotein (60 kDa Ro protein) (60 kDa ribonucleoprotein Ro) (RoRNP) (Ro 60 kDa autoantigen) (Sjoegren syndrome antigen A2) (Sjoegren syndrome type A antigen) (SS-A) (TROVE domain family member 2)	M1	turquoise	0.000458937	0.0769366	-0.509698	0.0718899	0.356858	0.352429	0.348679	0.407547	0.673489	0.684221	-0.238528	-0.0372692	-0.311561	-0.0189766	-0.396474	0.527232	0.129619	0.140744	0.420502	0.382316	0.243957	0.434961	0.210071	0.139365	0.420782
P10645	CHGA	Chromogranin-A (CgA) (Pituitary secretory protein I) (SP-I) [Cleaved into: Vasostatin-1 (Vasostatin I); Vasostatin-2 (Vasostatin II); EA-92; ES-43; Pancreastatin; SS-18; WA-8; WE-14; LF-19; Catestatin (SL21); AL-11; GV-19; GR-44; ER-37; GE-25; Serpinin-RRG; Serpinin; p-Glu serpinin precursor]	M1	turquoise	0.129567	-0.18004	-0.503392	0.0692145	0.333616	0.550592	0.366392	0.480458	0.541505	0.681059	-0.472723	-0.271822	-0.428199	-0.226413	-0.404662	0.253918	0.0370622	0.140047	0.0868129	0.292524	-0.00301161	0.396119	0.113746	-0.0199546	0.367483
P37802	TAGLN2	Transgelin-2 (Epididymis tissue protein Li 7e) (SM22-alpha homolog)	M1	turquoise	0.0663673	-0.155161	-0.563027	0.037003	0.259158	0.418099	0.576112	0.357143	0.457639	0.678631	-0.304667	-0.134268	-0.381958	-0.0546425	-0.214307	0.51331	0.148629	0.296497	0.317808	0.184084	-0.0950898	0.457109	0.118186	0.0967188	0.416191
Q9GZN7	ROGDI	Protein rogdi homolog	M1	turquoise	0.266375	-0.0943062	-0.575405	-0.382256	0.56616	0.512336	0.436494	0.389837	0.400315	0.676998	-0.246531	0.221083	-0.564324	-0.0839412	-0.354565	-0.071818	0.0621929	0.232748	0.291991	0.732582	0.598865	0.578341	0.517492	0.357586	-0.024413
Q9H4G0	EPB41L1	Band 4.1-like protein 1 (Neuronal protein 4.1) (4.1N)	M1	turquoise	0.19651	-0.174271	-0.581009	-0.349964	0.449223	0.429806	0.39867	0.297864	0.429259	0.672597	-0.218958	0.0989326	-0.597473	-0.144912	-0.336797	0.0831884	0.0675181	0.272662	0.216886	0.634679	0.390618	0.659999	0.471408	0.293203	0.100738
P18507	GABRG2	Gamma-aminobutyric acid receptor subunit gamma-2 (GABA(A) receptor subunit gamma-2)	M1	turquoise	0.0772506	-0.475346	-0.486716	-0.190974	0.409616	0.673145	0.17135	0.429348	0.561925	0.667884	-0.448791	-0.129699	-0.413868	-0.145556	-0.311701	0.0587531	0.33691	0.386485	0.300981	0.633218	0.208621	0.651681	0.342159	0.220078	0.0848197
Q9HCH3	CPNE5	Copine-5 (Copine V)	M1	turquoise	0.215972	-0.210495	-0.447774	-0.400246	0.314937	0.272717	0.218003	0.186151	0.388902	0.665044	-0.169304	-0.193892	-0.519816	-0.426886	-0.605812	-0.076522	0.128013	0.0610721	0.294102	0.679497	0.422488	0.56052	0.502323	0.16524	0.182881
Q96GZ6	SLC41A3	Solute carrier family 41 member 3	M1	turquoise	-0.195856	-0.325287	-0.521277	-0.0880471	0.365964	0.521194	0.219872	0.30736	0.54675	0.664747	-0.396721	-0.265377	-0.328158	-0.0609854	-0.322522	0.449264	0.291611	0.376347	0.140761	0.343952	-0.0519378	0.54648	0.217905	0.074035	0.514839
Q13303	KCNAB2	Voltage-gated potassium channel subunit beta-2 (EC 1.1.1.-) (K(+) channel subunit beta-2) (Kv-beta-2) (hKvbeta2)	M1	turquoise	0.194599	-0.4155	-0.378228	0.0295245	0.491265	0.695784	0.31041	0.776142	0.653744	0.660945	-0.738678	-0.314182	-0.583385	-0.287886	-0.608843	-0.0277272	0.159957	0.0201308	0.112413	0.622278	0.184877	0.269811	0.0516439	-0.14209	0.0589583
P21397	MAOA	Amine oxidase [flavin-containing] A (EC 1.4.3.4) (Monoamine oxidase type A) (MAO-A)	M1	turquoise	0.325784	-0.415922	-0.455293	0.0891308	0.193684	0.675218	0.536556	0.631288	0.637829	0.660506	-0.574597	-0.28189	-0.587276	-0.327416	-0.449542	-0.0309548	-0.00369718	0.0718481	0.245595	0.45725	-0.0529533	0.400646	0.102389	0.0145097	0.0227888
Q9NR46	SH3GLB2	Endophilin-B2 (SH3 domain-containing GRB2-like protein B2)	M1	turquoise	0.251141	-0.214525	-0.500664	-0.428392	0.0476288	0.277028	0.403429	0.164431	0.420873	0.659607	-0.15459	-0.112135	-0.514785	-0.393552	-0.530994	-0.177328	0.10853	0.166706	0.393704	0.478138	0.245097	0.556737	0.42332	0.303625	-0.0526723
P49748	ACADVL	Very long-chain specific acyl-CoA dehydrogenase, mitochondrial (VLCAD) (EC 1.3.8.9)	M1	turquoise	0.661597	-0.213574	-0.406819	0.154226	0.231413	0.515088	0.414696	0.504599	0.377522	0.654884	-0.430138	-0.257051	-0.476479	-0.45704	-0.329448	0.031522	-0.0182086	-0.041443	0.150054	0.197592	0.0513104	0.324389	-0.0534979	-0.160747	0.181756
Q15119	PDK2	[Pyruvate dehydrogenase (acetyl-transferring)] kinase isozyme 2, mitochondrial (EC 2.7.11.2) (Pyruvate dehydrogenase kinase isoform 2) (PDH kinase 2) (PDKII)	M1	turquoise	0.235078	-0.232902	-0.466407	0.0339888	0.574628	0.676198	0.441485	0.718544	0.466339	0.654597	-0.518912	-0.091898	-0.470883	-0.117214	-0.3682	0.171246	0.282783	0.214203	0.299908	0.557268	0.28646	0.333601	0.198643	0.0499152	-0.131245
O15394	NCAM2	Neural cell adhesion molecule 2 (N-CAM-2) (NCAM-2)	M1	turquoise	0.233556	-0.0517112	-0.480736	-0.153604	0.343152	0.505313	0.30657	0.469754	0.45275	0.653398	-0.228986	0.0477775	-0.358337	-0.097821	-0.427418	0.0644994	0.200206	0.15256	0.501646	0.566372	0.465862	0.358755	0.427955	0.276589	-0.215236
O75110	ATP9A	Probable phospholipid-transporting ATPase IIA (EC 3.6.3.1) (ATPase class II type 9A)	M1	turquoise	0.0864341	0.00858905	-0.595813	-0.0751267	0.340393	0.511941	0.574936	0.542016	0.401404	0.653385	-0.322665	-0.0943672	-0.29653	-0.10661	-0.408382	0.214273	0.289458	0.21601	0.534311	0.381321	0.252088	0.337222	0.286171	0.201041	-0.140282
Q9H3Q1	CDC42EP4	Cdc42 effector protein 4 (Binder of Rho GTPases 4)	M1	turquoise	0.052515	0.0328541	-0.530316	-0.0614778	0.0850789	0.189888	0.524345	0.342729	0.570158	0.650506	-0.238686	-0.0356787	-0.401527	-0.058785	-0.407778	0.427529	0.0551088	0.0993298	0.428864	0.183031	0.0673265	0.325202	0.0673775	0.109485	0.287677
P43897	TSFM	Elongation factor Ts, mitochondrial (EF-Ts) (EF-TsMt)	M1	turquoise	0.453736	-0.175399	-0.536038	-0.0475171	0.151951	0.483851	0.414401	0.424565	0.262459	0.647471	-0.391775	-0.324017	-0.505024	-0.447531	-0.386605	0.0502157	-0.0244995	-0.0516563	0.100762	0.227463	-0.0278652	0.352843	0.0911861	-0.143782	0.183763
Q9P1Y5	CAMSAP3	Calmodulin-regulated spectrin-associated protein 3 (Protein Nezha)	M1	turquoise	0.182018	-0.247582	-0.362007	-0.341012	0.269428	0.385298	0.155108	0.182017	0.591605	0.644259	-0.133295	0.076629	-0.483572	-0.216554	-0.37073	-0.088285	0.246282	0.308977	0.377511	0.725898	0.376493	0.710729	0.502194	0.413791	0.0945185
O15400	STX7	Syntaxin-7	M1	turquoise	0.111359	-0.0679352	-0.465455	-0.0527864	0.185336	0.151181	0.527507	0.334126	0.549458	0.636624	-0.304771	-0.140509	-0.460904	-0.195861	-0.501001	0.287876	-0.0608153	0.0763142	0.283938	0.216887	0.12422	0.31284	0.0755073	0.070123	0.303787
Q68DU8	KCTD16	BTB/POZ domain-containing protein KCTD16 (Potassium channel tetramerization domain-containing protein 16)	M1	turquoise	0.220456	-0.128064	-0.500979	-0.184843	0.615867	0.460711	0.346089	0.491955	0.334146	0.63635	-0.290989	0.0196444	-0.404538	-0.0909666	-0.432334	0.138195	0.173277	0.158023	0.392891	0.635837	0.608754	0.357649	0.426351	0.175839	-0.11274
O94903	PROSC	Proline synthase co-transcribed bacterial homolog protein	M1	turquoise	0.359644	-0.19271	-0.299156	-0.0849457	0.303269	0.349712	0.514904	0.49236	0.699735	0.633188	-0.43728	-0.119278	-0.68756	-0.397853	-0.649365	-0.234872	-0.160607	-0.160749	0.253431	0.705169	0.30934	0.372451	0.168902	0.0628498	0.291121
P39023	RPL3	60S ribosomal protein L3 (HIV-1 TAR RNA-binding protein B) (TARBP-B)	M1	turquoise	-0.138731	0.170839	-0.540605	-0.0507995	0.311781	0.289883	0.397124	0.249452	0.36196	0.630326	-0.0733442	-0.0143934	-0.125022	0.086649	-0.216511	0.66291	0.429352	0.344351	0.493853	0.176558	0.121193	0.389282	0.247729	0.199113	0.340621
Q08257	CRYZ	Quinone oxidoreductase (EC 1.6.5.5) (NADPH:quinone reductase) (Zeta-crystallin)	M1	turquoise	0.172473	0.0307588	-0.469554	-0.105427	0.378791	0.291886	0.21393	0.229279	0.297214	0.629022	-0.0470455	0.0374906	-0.119713	-0.0855896	-0.197633	0.381525	0.460599	0.444561	0.5179	0.2472	0.398275	0.496311	0.336759	0.310928	-0.0554882
Q14498	RBM39	RNA-binding protein 39 (CAPER alpha) (Hepatocellular carcinoma protein 1) (RNA-binding motif protein 39) (RNA-binding region-containing protein 2) (Splicing factor HCC1)	M1	turquoise	-0.16429	-0.0757935	-0.63436	-0.223982	0.545243	0.438399	0.447551	0.363816	0.399207	0.627916	-0.250373	-0.00991093	-0.33181	0.0508759	-0.293059	0.459468	0.361415	0.366462	0.381696	0.500774	0.290851	0.555342	0.36841	0.208212	0.225622
Q9UNA1	ARHGAP26	Rho GTPase-activating protein 26 (GTPase regulator associated with focal adhesion kinase) (Oligophrenin-1-like protein) (Rho-type GTPase-activating protein 26)	M1	turquoise	0.350467	-0.370758	-0.405915	-0.37725	0.000362432	0.304887	0.454267	0.24627	0.525449	0.627887	-0.307143	-0.0610526	-0.749245	-0.403333	-0.456538	-0.341432	-0.151205	0.0567067	0.254272	0.643474	0.102915	0.595771	0.341696	0.274106	0.111464
Q14152	EIF3A	Eukaryotic translation initiation factor 3 subunit A (eIF3a) (Eukaryotic translation initiation factor 3 subunit 10) (eIF-3-theta) (eIF3 p167) (eIF3 p180) (eIF3 p185)	M1	turquoise	0.200369	-0.0535273	-0.437662	0.00454727	0.544665	0.469191	0.402878	0.639475	0.436733	0.626132	-0.397322	0.0643531	-0.389	0.041836	-0.348904	0.324965	0.242821	0.101633	0.419767	0.490864	0.418602	0.201848	0.13302	0.0333115	0.0151266
O00232	PSMD12	26S proteasome non-ATPase regulatory subunit 12 (26S proteasome regulatory subunit RPN5) (26S proteasome regulatory subunit p55)	M1	turquoise	0.213098	-0.0628603	-0.297573	-0.0805116	0.0395436	0.167348	0.275826	0.217915	0.63779	0.625219	-0.125324	-0.089318	-0.473505	-0.340371	-0.423734	0.0934463	0.118456	0.139261	0.40274	0.479278	0.110357	0.558135	0.287582	0.267497	0.220327
P49407	ARRB1	Beta-arrestin-1 (Arrestin beta-1)	M1	turquoise	-0.0665026	-0.247266	-0.683966	0.102578	0.500825	0.608335	0.598511	0.479431	0.300694	0.624933	-0.483816	-0.317115	-0.300029	-0.0158778	-0.217121	0.623015	0.150828	0.304677	0.0824655	0.07204	-0.127031	0.354917	0.0461594	-0.12471	0.415143
Q9H4M3	FBXO44	F-box only protein 44 (F-box protein FBX30) (F-box/G-domain protein 3)	M1	turquoise	-0.226718	-0.4678	-0.729177	-0.333082	0.364561	0.579423	0.484121	0.222057	0.387911	0.622001	-0.342191	-0.0553933	-0.448651	0.133021	-0.148413	0.397781	0.11232	0.472034	0.167542	0.404381	-0.0342313	0.668713	0.373879	0.23176	0.39047
P23434	GCSH	Glycine cleavage system H protein, mitochondrial (Lipoic acid-containing protein)	M1	turquoise	0.0320276	0.0340765	-0.50649	-0.297014	0.342916	0.229911	0.251967	0.228033	0.436058	0.618069	0.0116233	0.407382	-0.295799	0.26834	-0.176015	0.417436	0.246502	0.399222	0.611375	0.483847	0.557868	0.467005	0.480077	0.501726	-0.0989372
Q96DE0	NUDT16	U8 snoRNA-decapping enzyme (EC 3.6.1.62) (IDP phosphatase) (IDPase) (EC 3.6.1.64) (Inosine diphosphate phosphatase) (Nucleoside diphosphate-linked moiety X motif 16) (Nudix motif 16) (U8 snoRNA-binding protein H29K) (m7GpppN-mRNA hydrolase)	M1	turquoise	0.106794	0.11108	-0.320383	-0.220058	-0.0199492	0.12788	0.283798	0.0998739	0.588271	0.617164	-0.0911963	-0.0841282	-0.287778	-0.344869	-0.484903	-0.0881409	0.162423	0.0977993	0.466939	0.384857	0.173232	0.505881	0.263696	0.325708	0.388559
Q96AB3	ISOC2	Isochorismatase domain-containing protein 2	M1	turquoise	-0.198442	-0.0290854	-0.500159	-0.254729	0.407947	0.240444	0.0393107	0.167434	0.435263	0.613305	0.0697085	0.28836	-0.143153	0.327528	-0.117987	0.699619	0.522429	0.552455	0.689276	0.525046	0.501832	0.575406	0.569043	0.497017	-0.00243496
O14525	ASTN1	Astrotactin-1	M1	turquoise	-0.0805853	-0.324053	-0.673637	-0.315933	0.290639	0.516646	0.322412	0.345032	0.272472	0.61324	-0.401302	-0.27885	-0.39183	-0.175716	-0.395752	0.185406	0.211848	0.328764	0.120379	0.306095	0.0584118	0.473365	0.326144	0.0931876	-0.0371711
Q86V81	ALYREF	THO complex subunit 4 (Tho4) (Ally of AML-1 and LEF-1) (Aly/REF export factor) (Transcriptional coactivator Aly/REF) (bZIP-enhancing factor BEF)	M1	turquoise	0.125411	0.205132	-0.336797	-0.18908	-0.0217051	0.0717207	0.326658	0.172202	0.568982	0.61245	0.0146625	0.0593272	-0.323816	-0.183364	-0.470606	0.0986433	0.131608	0.000778102	0.661828	0.488901	0.289978	0.400127	0.355156	0.348621	0.238789
Q1KMD3	HNRNPUL2	Heterogeneous nuclear ribonucleoprotein U-like protein 2 (Scaffold-attachment factor A2) (SAF-A2)	M1	turquoise	0.373687	-0.158926	-0.486695	0.104812	0.534314	0.604783	0.445844	0.724488	0.352614	0.604324	-0.560097	-0.173732	-0.477162	-0.165679	-0.46762	0.15589	-0.0714894	-0.116482	0.101993	0.360871	0.308687	0.0728134	0.0376458	-0.215507	0.00598104
O60716	CTNND1	Catenin delta-1 (Cadherin-associated Src substrate) (CAS) (p120 catenin) (p120(ctn)) (p120(cas))	M1	turquoise	0.204614	0.0381579	-0.465047	-0.420665	0.451226	0.243905	0.365874	0.225482	0.305692	0.600142	-0.07277	0.307942	-0.450695	0.0160471	-0.320131	0.00844294	0.0338295	0.146806	0.416793	0.663922	0.647275	0.441946	0.508841	0.386884	0.0933853
Q96CV9	OPTN	Optineurin (E3-14.7K-interacting protein) (FIP-2) (Huntingtin yeast partner L) (Huntingtin-interacting protein 7) (HIP-7) (Huntingtin-interacting protein L) (NEMO-related protein) (Optic neuropathy-inducing protein) (Transcription factor IIIA-interacting protein) (TFIIIA-IntP)	M1	turquoise	0.204475	-0.329276	-0.594406	-0.341583	0.166514	0.51773	0.411327	0.22951	0.28831	0.598589	-0.30198	-0.178959	-0.555457	-0.311712	-0.366899	-0.0905005	-0.0263215	0.219475	-0.021079	0.315449	0.0170505	0.527396	0.335985	0.129389	0.011754
O00410	IPO5	Importin-5 (Imp5) (Importin subunit beta-3) (Karyopherin beta-3) (Ran-binding protein 5) (RanBP5)	M1	turquoise	0.0762338	-0.32165	-0.318598	0.0375278	0.381888	0.60306	0.206517	0.592138	0.562808	0.598513	-0.615369	-0.281228	-0.446189	-0.210543	-0.407991	0.0758606	0.22644	0.107841	0.0829408	0.494013	0.00343685	0.32055	0.0318513	-0.0901295	0.307034
Q9NV70	EXOC1	Exocyst complex component 1 (Exocyst complex component Sec3)	M1	turquoise	0.0695296	0.0199092	-0.540858	-0.37137	0.389212	0.145931	0.362698	0.227002	0.302813	0.595772	-0.156107	0.0653139	-0.386704	-0.0844802	-0.451284	0.161433	0.0410236	0.137883	0.328343	0.425877	0.518427	0.376954	0.364316	0.223953	0.107424
O43169	CYB5B	Cytochrome b5 type B (Cytochrome b5 outer mitochondrial membrane isoform)	M1	turquoise	0.181823	0.0196245	-0.59222	-0.401325	0.315558	0.225459	0.692154	0.283811	0.261439	0.594504	-0.17582	0.0931353	-0.48623	-0.123125	-0.480186	-0.0349949	-0.0817866	0.0600778	0.386107	0.431389	0.45728	0.317612	0.370388	0.259806	-0.0126831
Q16134	ETFDH	Electron transfer flavoprotein-ubiquinone oxidoreductase, mitochondrial (ETF-QO) (ETF-ubiquinone oxidoreductase) (EC 1.5.5.1) (Electron-transferring-flavoprotein dehydrogenase) (ETF dehydrogenase)	M1	turquoise	0.274694	0.0308081	-0.444743	-0.211085	0.143548	0.249283	0.337029	0.326677	0.391476	0.593616	-0.159256	0.120143	-0.272851	-0.111381	-0.341488	0.0329613	0.204007	0.176355	0.573723	0.317094	0.410734	0.335198	0.23221	0.302317	-0.193758
Q9UBB4	ATXN10	Ataxin-10 (Brain protein E46 homolog) (Spinocerebellar ataxia type 10 protein)	M1	turquoise	0.0634112	-0.0081914	-0.489559	-0.101722	0.295141	0.362736	0.291987	0.366586	0.334209	0.591247	-0.13667	0.132997	-0.187006	0.110097	-0.110454	0.405183	0.392491	0.353148	0.662041	0.417778	0.298474	0.439275	0.34487	0.33752	-0.0519763
Q15631	TSN	Translin (EC 3.1.-.-) (Component 3 of promoter of RISC) (C3PO)	M1	turquoise	-0.127714	0.239792	-0.49073	0.00211978	0.154722	0.119609	0.468922	0.230454	0.412571	0.584473	-0.0846503	-0.0936672	-0.137815	-0.00414854	-0.328408	0.591208	0.230096	0.137852	0.525952	0.120578	0.0679366	0.286519	0.143994	0.13111	0.452771
Q01082	SPTBN1	Spectrin beta chain, non-erythrocytic 1 (Beta-II spectrin) (Fodrin beta chain) (Spectrin, non-erythroid beta chain 1)	M1	turquoise	-0.182033	0.119059	-0.503431	-0.349178	0.461103	0.130195	0.110362	-0.0179208	0.351356	0.579476	0.19824	0.307028	-0.0510136	0.210484	-0.113219	0.539193	0.502356	0.574636	0.676415	0.494305	0.613535	0.693279	0.627011	0.591924	0.152812
Q9NRY4	ARHGAP35	Rho GTPase-activating protein 35 (Glucocorticoid receptor DNA-binding factor 1) (Glucocorticoid receptor repression factor 1) (GRF-1) (Rho GAP p190A) (p190-A)	M1	turquoise	-0.37878	0.0296433	-0.653986	-0.320065	0.380049	0.189653	0.395499	0.0328563	0.23453	0.577996	0.00888158	-0.0112512	-0.142243	0.151383	-0.183513	0.680683	0.379069	0.478072	0.434902	0.273866	0.17273	0.570999	0.45907	0.315296	0.428569
P43686	PSMC4	26S protease regulatory subunit 6B (26S proteasome AAA-ATPase subunit RPT3) (MB67-interacting protein) (MIP224) (Proteasome 26S subunit ATPase 4) (Tat-binding protein 7) (TBP-7)	M1	turquoise	-0.0915403	-0.000682351	-0.445209	-0.0377406	0.341554	0.297186	0.214018	0.262968	0.483715	0.575446	-0.0550849	0.0691063	-0.0742579	0.0985726	-0.215896	0.548521	0.516994	0.505461	0.588084	0.263728	0.326647	0.464987	0.320082	0.355739	-0.0845173
O95232	LUC7L3	Luc7-like protein 3 (Cisplatin resistance-associated-overexpressed protein) (Luc7A) (Okadaic acid-inducible phosphoprotein OA48-18) (cAMP regulatory element-associated protein 1) (CRE-associated protein 1) (CREAP-1)	M1	turquoise	-0.00950179	-0.0358988	-0.480762	0.115349	0.286588	0.244885	0.517767	0.350359	0.453432	0.571792	-0.353209	-0.334518	-0.349515	-0.205957	-0.462141	0.471691	-0.0373732	0.0487708	0.0646344	0.0448994	-0.0581296	0.234481	-0.0283818	-0.145546	0.499389
Q96KP1	EXOC2	Exocyst complex component 2 (Exocyst complex component Sec5)	M1	turquoise	0.228928	-0.227639	-0.408496	-0.185617	0.440246	0.494161	0.372116	0.461445	0.368518	0.569912	-0.420507	-0.1894	-0.547283	-0.273757	-0.561134	-0.0582617	0.0324059	-0.0689871	0.0350636	0.514794	0.28114	0.234567	0.188991	-0.111485	0.143526
Q02153	GUCY1B3	Guanylate cyclase soluble subunit beta-1 (GCS-beta-1) (EC 4.6.1.2) (Guanylate cyclase soluble subunit beta-3) (GCS-beta-3) (Soluble guanylate cyclase small subunit)	M1	turquoise	0.209469	0.0574065	-0.503228	-0.337144	0.226327	0.197515	0.429016	-0.000949539	0.155598	0.567945	0.132926	0.290003	-0.300858	0.0297348	-0.0265583	0.198797	0.111637	0.379654	0.458522	0.347495	0.32004	0.578913	0.516902	0.502373	0.126722
Q9Y265	RUVBL1	RuvB-like 1 (EC 3.6.4.12) (49 kDa TATA box-binding protein-interacting protein) (49 kDa TBP-interacting protein) (54 kDa erythrocyte cytosolic protein) (ECP-54) (INO80 complex subunit H) (Nuclear matrix protein 238) (NMP 238) (Pontin 52) (TIP49a) (TIP60-associated protein 54-alpha) (TAP54-alpha)	M1	turquoise	-0.307538	-0.0337523	-0.666745	-0.185642	0.566989	0.537708	0.35815	0.330766	0.317577	0.567738	-0.241728	0.104808	-0.107699	0.313107	-0.0844813	0.574543	0.40277	0.483285	0.383052	0.338913	0.260466	0.48527	0.330004	0.262466	0.269762
P05386	RPLP1	60S acidic ribosomal protein P1	M1	turquoise	-0.248337	-0.116415	-0.378744	0.0392869	0.471365	0.419532	0.0228598	0.319982	0.512662	0.563658	-0.181194	-0.00905872	-0.0854208	0.215905	-0.167696	0.701238	0.530989	0.450529	0.412283	0.375573	0.213057	0.419869	0.279084	0.188935	0.265585
P50991	CCT4	T-complex protein 1 subunit delta (TCP-1-delta) (CCT-delta) (Stimulator of TAR RNA-binding)	M1	turquoise	0.110444	0.187325	-0.314557	-0.229861	0.0821691	0.162258	0.0942387	0.0245555	0.465313	0.557803	0.122674	0.0462314	-0.110684	-0.234176	-0.323964	0.0313617	0.374122	0.18948	0.644506	0.492023	0.375354	0.597672	0.458728	0.431632	0.218886
P35998	PSMC2	26S protease regulatory subunit 7 (26S proteasome AAA-ATPase subunit RPT1) (Proteasome 26S subunit ATPase 2) (Protein MSS1)	M1	turquoise	0.244138	0.0758098	-0.411258	-0.0696513	0.594093	0.311223	0.143397	0.385756	0.220502	0.557634	-0.195903	0.0558227	-0.329191	-0.0591633	-0.246752	0.350155	0.150272	0.0665181	0.199926	0.463157	0.491178	0.318403	0.26094	0.00667791	0.224845
P29218	IMPA1	Inositol monophosphatase 1 (IMP 1) (IMPase 1) (EC 3.1.3.25) (D-galactose 1-phosphate phosphatase) (EC 3.1.3.94) (Inositol-1(or 4)-monophosphatase 1) (Lithium-sensitive myo-inositol monophosphatase A1)	M1	turquoise	0.135335	-0.00935599	-0.417346	0.0969856	0.0621535	0.143866	0.429004	0.174039	0.437406	0.554978	-0.111555	-0.215996	-0.272492	-0.232533	-0.334493	0.395396	-0.0311859	0.109486	0.308851	0.0674941	-0.0280634	0.361579	0.133319	0.0874615	0.344769
P07910	HNRNPC	Heterogeneous nuclear ribonucleoproteins C1/C2 (hnRNP C1/C2)	M1	turquoise	-0.0761513	-0.201802	-0.508845	-0.26137	0.422793	0.249724	0.156735	0.159481	0.413594	0.554558	-0.236914	-0.137603	-0.460399	-0.116911	-0.403966	0.337298	-0.0482674	0.0743251	0.0158545	0.489479	0.250752	0.52323	0.310614	-0.00143485	0.591523
O60518	RANBP6	Ran-binding protein 6 (RanBP6)	M1	turquoise	0.193614	-0.36544	-0.353441	0.164039	0.247299	0.69375	0.46026	0.633459	0.493555	0.554094	-0.697058	-0.380614	-0.374834	-0.299877	-0.330628	-0.0577114	0.168308	0.134306	0.0777019	0.222585	-0.216039	0.258576	-0.147661	-0.124941	0.188032
Q9UJZ1	STOML2	Stomatin-like protein 2, mitochondrial (SLP-2) (EPB72-like protein 2) (Paraprotein target 7) (Paratarg-7)	M1	turquoise	-0.11059	-0.111607	-0.589938	-0.239963	0.529909	0.57432	-0.00334797	0.216955	0.202483	0.553486	-0.0710619	0.0576859	0.0202558	0.117615	-0.0559442	0.438981	0.681301	0.65399	0.417847	0.336949	0.413965	0.615657	0.505558	0.356594	-0.200898
Q92616	GCN1	eIF-2-alpha kinase activator GCN1 (GCN1 eIF-2-alpha kinase activator homolog) (GCN1-like protein 1) (General control of amino-acid synthesis 1-like protein 1) (Translational activator GCN1) (HsGCN1)	M1	turquoise	-0.0176156	-0.0665589	-0.262978	-0.248707	-0.0367897	0.0718257	0.0610916	-0.013881	0.64057	0.552946	-0.0198921	-0.0278633	-0.278672	-0.205761	-0.379477	0.0988533	0.234693	0.192253	0.440234	0.425925	0.146728	0.591823	0.280691	0.32226	0.436129
Q9BRX8	FAM213A	Redox-regulatory protein FAM213A (Peroxiredoxin-like 2 activated in M-CSF stimulated monocytes) (Protein PAMM)	M1	turquoise	-0.129973	-0.199888	-0.600252	-0.292272	0.660631	0.579687	0.406403	0.369776	0.341714	0.552219	-0.285899	0.183987	-0.261223	0.240361	-0.16098	0.299763	0.357832	0.446595	0.350879	0.518215	0.444848	0.497856	0.357529	0.277223	0.0817463
O15212	PFDN6	Prefoldin subunit 6 (Protein Ke2)	M1	turquoise	0.215599	-0.0503543	-0.586697	-0.304102	0.210186	0.227691	0.57428	0.209666	0.317869	0.551018	-0.175168	-0.165065	-0.453399	-0.369808	-0.583621	-0.0785941	-0.159703	-0.0438289	0.24198	0.338442	0.336008	0.396509	0.321509	0.110025	0.0576963
P12271	RLBP1	Retinaldehyde-binding protein 1 (Cellular retinaldehyde-binding protein)	M1	turquoise	0.238132	-0.0173156	-0.198274	0.172575	0.320802	0.490777	0.214242	0.529395	0.507724	0.548619	-0.291079	-0.000671994	-0.165631	-0.112	-0.203319	0.104837	0.472006	0.285419	0.525797	0.424314	0.224363	0.320686	0.149398	0.238991	-0.110276
Q9UNM6	PSMD13	26S proteasome non-ATPase regulatory subunit 13 (26S proteasome regulatory subunit RPN9) (26S proteasome regulatory subunit S11) (26S proteasome regulatory subunit p40.5)	M1	turquoise	-0.116058	-0.190781	-0.625099	-0.335741	0.382681	0.570102	0.344359	0.230872	0.183681	0.548	-0.205836	0.10802	-0.293418	0.184258	-0.074617	0.271962	0.223056	0.476276	0.164248	0.320688	0.136637	0.472813	0.432029	0.309077	0.0362101
P62191	PSMC1	26S protease regulatory subunit 4 (P26s4) (26S proteasome AAA-ATPase subunit RPT2) (Proteasome 26S subunit ATPase 1)	M1	turquoise	-0.0748632	-0.000897948	-0.528874	-0.425055	0.172557	0.189231	0.302864	0.196711	0.402762	0.541641	-0.0125792	0.368255	-0.383042	0.242904	-0.206585	0.268889	0.134075	0.288304	0.581861	0.561739	0.422335	0.469093	0.51118	0.498366	-0.105944
Q15121	PEA15	Astrocytic phosphoprotein PEA-15 (15 kDa phosphoprotein enriched in astrocytes) (Phosphoprotein enriched in diabetes) (PED)	M1	turquoise	0.160658	-0.225395	-0.691136	-0.228628	0.2573	0.439072	0.552243	0.225188	-0.00857373	0.537509	-0.320478	-0.245132	-0.43074	-0.177128	-0.21524	0.226312	-0.144897	0.104942	-0.100232	0.0363072	-0.0943516	0.321722	0.15541	-0.1148	0.309084
Q96S19	C16orf13	UPF0585 protein C16orf13	M1	turquoise	0.724568	-0.174847	-0.217285	-0.00871865	-0.0687021	0.256484	0.211671	0.254442	0.408369	0.537001	-0.176391	-0.0269709	-0.52849	-0.467976	-0.256917	-0.261985	-0.187186	-0.0558893	0.230345	0.350692	0.125194	0.42188	0.152109	0.143631	-0.00990353
Q16851	UGP2	UTP--glucose-1-phosphate uridylyltransferase (EC 2.7.7.9) (UDP-glucose pyrophosphorylase) (UDPGP) (UGPase)	M1	turquoise	-0.0335891	0.0511572	-0.413322	-0.00148014	0.299108	0.339259	0.106852	0.0624546	0.396032	0.535514	-0.0479232	-0.124468	-0.0204766	-0.111826	-0.161733	0.414632	0.344136	0.322189	0.254786	0.147876	0.110095	0.554295	0.215855	0.152106	0.544577
Q9H7P6	MVB12B	Multivesicular body subunit 12B (ESCRT-I complex subunit MVB12B) (Protein FAM125B)	M1	turquoise	0.00735093	-0.0543457	-0.223833	-0.0350407	-0.0109734	0.213468	0.202209	0.289564	0.605964	0.519976	-0.336672	-0.411901	-0.33422	-0.453115	-0.629982	-0.0721604	0.108803	-0.129628	0.244255	0.391929	-0.0471102	0.296613	0.0766955	-0.0296959	0.449943
Q9H444	CHMP4B	Charged multivesicular body protein 4b (Chromatin-modifying protein 4b) (CHMP4b) (SNF7 homolog associated with Alix 1) (SNF7-2) (hSnf7-2) (Vacuolar protein sorting-associated protein 32-2) (Vps32-2) (hVps32-2)	M1	turquoise	-0.195684	-0.262121	-0.535595	-0.119192	0.394308	0.408615	0.219419	0.202405	0.245565	0.517839	-0.205386	-0.145157	-0.264054	0.100563	-0.185708	0.588644	0.179146	0.370977	0.0669403	0.208443	0.0283981	0.385362	0.315099	0.0666559	0.254555
Q15029	EFTUD2	116 kDa U5 small nuclear ribonucleoprotein component (Elongation factor Tu GTP-binding domain-containing protein 2) (SNU114 homolog) (hSNU114) (U5 snRNP-specific protein, 116 kDa) (U5-116 kDa)	M1	turquoise	-0.17633	-0.208701	-0.527755	0.0542319	0.0685538	0.375848	0.516385	0.450504	0.524399	0.513095	-0.507052	-0.434278	-0.402962	-0.190483	-0.500412	0.306275	-0.0795618	0.0191677	0.0870174	0.131222	-0.270297	0.230661	-0.0057916	-0.120437	0.290045
Q9BX68	HINT2	Histidine triad nucleotide-binding protein 2, mitochondrial (HINT-2) (EC 3.-.-.-) (HINT-3) (HIT-17kDa) (PKCI-1-related HIT protein)	M1	turquoise	-0.275271	-0.356703	-0.701035	-0.180804	0.304593	0.525608	0.401394	0.316356	0.308163	0.512821	-0.332489	-0.0618693	-0.30028	0.250337	-0.137157	0.596744	0.167118	0.437581	0.137247	0.124461	-0.0579739	0.386589	0.208746	0.0920008	0.0558118
Q9UL15	BAG5	BAG family molecular chaperone regulator 5 (BAG-5) (Bcl-2-associated athanogene 5)	M1	turquoise	0.0872002	-0.240601	-0.500863	-0.0756484	0.56509	0.676705	0.204934	0.541203	0.218654	0.512248	-0.437051	-0.135096	-0.174623	-0.0773696	-0.233382	0.130888	0.442123	0.391574	0.198915	0.322706	0.309094	0.339288	0.222115	0.0793414	-0.330119
Q9UBW8	COPS7A	COP9 signalosome complex subunit 7a (SGN7a) (Signalosome subunit 7a) (Dermal papilla-derived protein 10) (JAB1-containing signalosome subunit 7a)	M1	turquoise	0.490597	0.0327403	-0.426421	-0.287565	0.250094	0.287028	0.450957	0.225376	0.0821226	0.503715	-0.116565	0.155338	-0.470511	-0.207043	-0.217065	-0.223088	-0.202018	-0.0215314	0.200285	0.419534	0.376683	0.327674	0.354422	0.220176	0.0225904
P23588	EIF4B	Eukaryotic translation initiation factor 4B (eIF-4B)	M1	turquoise	-0.182945	-0.17292	-0.440412	-0.267913	0.117117	0.18256	0.198848	-0.018849	0.489044	0.502727	0.0150338	0.132615	-0.35089	0.134703	-0.16174	0.421903	0.0713109	0.37677	0.250648	0.344505	0.0807159	0.581261	0.408687	0.367297	0.316874
P48643	CCT5	T-complex protein 1 subunit epsilon (TCP-1-epsilon) (CCT-epsilon)	M1	turquoise	-0.0551256	-0.0635845	-0.539868	-0.434615	0.279201	0.198842	0.29477	0.0861826	0.279894	0.499365	-4.82e-05	0.343348	-0.471096	0.222925	-0.0877664	0.320891	-0.0146331	0.283813	0.271381	0.526812	0.316084	0.548991	0.502707	0.388166	0.178873
Q01650	SLC7A5	Large neutral amino acids transporter small subunit 1 (4F2 light chain) (4F2 LC) (4F2LC) (CD98 light chain) (Integral membrane protein E16) (L-type amino acid transporter 1) (hLAT1) (Solute carrier family 7 member 5) (y+ system cationic amino acid transporter)	M1	turquoise	0.0581201	-0.305294	-0.508506	-0.120439	-0.0106666	0.396338	0.414352	0.319675	0.366732	0.491688	-0.374598	-0.261042	-0.48733	-0.194808	-0.409361	0.0964548	-0.164181	0.0981878	-0.0414583	0.0881699	-0.176273	0.238127	0.121205	-0.00698337	-0.0551397
O00505	KPNA3	Importin subunit alpha-4 (Importin alpha Q2) (Qip2) (Karyopherin subunit alpha-3) (SRP1-gamma)	M1	turquoise	-0.0252278	-0.504954	-0.351951	0.0816882	0.0844854	0.541252	0.238396	0.566364	0.588927	0.49146	-0.612238	-0.295483	-0.429718	-0.0933519	-0.335191	0.157024	0.0853531	0.16319	0.142416	0.307573	-0.212246	0.255178	-0.016073	-0.0400815	-0.0114032
P40227	CCT6A	T-complex protein 1 subunit zeta (TCP-1-zeta) (Acute morphine dependence-related protein 2) (CCT-zeta-1) (HTR3) (Tcp20)	M1	turquoise	0.673133	0.111729	-0.218877	-0.134436	-0.0655552	0.115487	0.226103	0.127721	0.235108	0.488343	0.00701937	0.0995222	-0.405267	-0.429595	-0.203887	-0.267246	-0.0515925	-0.0222837	0.279289	0.266754	0.224634	0.387989	0.197925	0.224753	-0.0441973
P04264	KRT1	Keratin, type II cytoskeletal 1 (67 kDa cytokeratin) (Cytokeratin-1) (CK-1) (Hair alpha protein) (Keratin-1) (K1) (Type-II keratin Kb1)	M1	turquoise	0.0158431	0.107888	-0.38253	0.104142	0.0817443	0.00129452	0.492087	0.229482	0.506399	0.488016	-0.192635	-0.278863	-0.289345	-0.234037	-0.543246	0.422603	-0.113672	-0.143034	0.220234	0.0041688	0.0106451	0.144648	-0.0852335	-0.144951	0.513981
Q9NZN4	EHD2	EH domain-containing protein 2 (PAST homolog 2)	M1	turquoise	-0.164227	-0.0997788	-0.666697	-0.116505	0.645344	0.562966	0.570952	0.412222	0.10832	0.487143	-0.264247	0.0925251	-0.167209	0.3192	-0.034061	0.572521	0.304011	0.425693	0.299298	0.241784	0.240627	0.310542	0.267959	0.137909	0.0502843
Q99259	GAD1	Glutamate decarboxylase 1 (EC 4.1.1.15) (67 kDa glutamic acid decarboxylase) (GAD-67) (Glutamate decarboxylase 67 kDa isoform)	M1	turquoise	0.0521818	-0.00556056	-0.483178	-0.262567	0.252128	0.331981	0.291269	0.137132	0.109771	0.485495	-0.11798	0.125632	-0.164528	0.0371487	-0.0132476	0.143662	0.233121	0.443597	0.229527	0.141596	0.157233	0.433006	0.286022	0.337019	0.0232886
Q14697	GANAB	Neutral alpha-glucosidase AB (EC 3.2.1.84) (Alpha-glucosidase 2) (Glucosidase II subunit alpha)	M1	turquoise	0.290015	-0.00353326	-0.199402	0.0375975	-0.0286732	0.0372992	0.261883	0.196524	0.610716	0.484393	-0.0705801	-0.0678071	-0.404323	-0.320916	-0.430503	0.119499	0.00106967	-0.041277	0.356401	0.303928	0.138089	0.359853	0.0952275	0.106075	0.164917
Q9HC56	PCDH9	Protocadherin-9	M1	turquoise	-0.231196	-0.129235	-0.595015	-0.210117	0.447308	0.651062	0.251791	0.233196	0.143883	0.483608	-0.128125	0.0603578	-0.0392367	0.231148	0.0338352	0.395837	0.5136	0.613822	0.320461	0.292409	0.140522	0.514275	0.474062	0.355051	-0.0708916
Q8TAT6	NPLOC4	Nuclear protein localization protein 4 homolog (Protein NPL4)	M1	turquoise	-0.0906741	-0.0547326	-0.346294	-0.181105	0.59028	0.344376	-0.270437	0.183529	0.25026	0.482312	0.027312	0.203506	0.00674929	0.221043	-0.0509375	0.527942	0.640777	0.53741	0.439544	0.494502	0.608309	0.495316	0.511639	0.342085	-0.124916
P21980	TGM2	Protein-glutamine gamma-glutamyltransferase 2 (EC 2.3.2.13) (Tissue transglutaminase) (Transglutaminase C) (TG(C)) (TGC) (TGase C) (Transglutaminase H) (TGase H) (Transglutaminase-2) (TGase-2)	M1	turquoise	-0.248991	-0.401298	-0.638577	-0.285648	0.302244	0.387505	0.407106	0.235014	0.262885	0.471873	-0.337152	-0.0117198	-0.444508	0.216872	-0.0970844	0.444255	-0.061871	0.309699	0.0875734	0.336918	-0.0393198	0.463781	0.273123	0.122491	0.323281
Q14240	EIF4A2	Eukaryotic initiation factor 4A-II (eIF-4A-II) (eIF4A-II) (EC 3.6.4.13) (ATP-dependent RNA helicase eIF4A-2)	M1	turquoise	0.398781	-0.168829	-0.224813	0.0581369	0.323181	0.418383	0.328758	0.501002	0.352837	0.470232	-0.349983	-0.0232227	-0.368375	-0.209097	-0.229273	-0.0235237	0.247529	0.136802	0.267461	0.357774	0.202696	0.254172	0.0229756	0.0361562	-0.147143
Q9Y4D8	HECTD4	Probable E3 ubiquitin-protein ligase HECTD4 (EC 2.3.2.26) (HECT domain-containing protein 4) (HECT-type E3 ubiquitin transferase HECTD4)	M1	turquoise	0.17406	-0.449873	-0.270717	-0.271241	0.17263	0.239596	0.422039	0.239174	0.401576	0.464636	-0.413209	-0.24595	-0.659061	-0.385045	-0.507248	-0.298064	-0.223578	-0.0398931	-0.021182	0.531524	0.0469889	0.360334	0.183639	0.0255306	0.298469
P53396	ACLY	ATP-citrate synthase (EC 2.3.3.8) (ATP-citrate (pro-S-)-lyase) (ACL) (Citrate cleavage enzyme)	M1	turquoise	0.00901848	-0.129811	-0.251176	-0.130734	0.151173	0.194131	-0.0670529	0.101256	0.376003	0.46396	-0.00288449	-0.0320793	-0.124096	-0.109853	-0.149394	0.259368	0.479014	0.355653	0.516112	0.451571	0.210733	0.566077	0.373458	0.313229	0.0595187
Q9GZY8	MFF	Mitochondrial fission factor	M1	turquoise	-0.256256	-0.00789776	-0.572799	-0.244409	0.600212	0.323843	0.338759	0.307516	0.0610325	0.463194	-0.157277	0.0435381	-0.125937	0.244161	-0.170836	0.58828	0.434231	0.367181	0.346037	0.305519	0.363788	0.264227	0.332239	0.121492	0.0233636
Q86Y82	STX12	Syntaxin-12	M1	turquoise	0.505126	0.122058	-0.0997793	-0.0700007	0.250637	0.0700178	0.269065	0.403847	0.379194	0.449802	-0.237321	-0.0429991	-0.551979	-0.433763	-0.601619	-0.290172	-0.190596	-0.40517	0.182739	0.593801	0.466949	0.0798391	0.121238	-0.0683848	0.13839
Q9NUJ3	TCP11L1	T-complex protein 11-like protein 1	M1	turquoise	-0.281444	-0.295284	-0.494201	-0.19495	0.486193	0.515133	-0.0331826	0.22498	0.255144	0.439879	-0.170856	0.119427	-0.00354589	0.335172	0.0732459	0.497815	0.523625	0.623054	0.407376	0.406743	0.291576	0.551237	0.419255	0.346963	-0.0245529
Q9HAV0	GNB4	Guanine nucleotide-binding protein subunit beta-4 (Transducin beta chain 4)	M1	turquoise	-0.202839	-0.187424	-0.567017	0.0615332	0.351931	0.418447	0.450375	0.378459	0.154942	0.429429	-0.382653	-0.239741	-0.218527	0.131648	-0.156224	0.670856	0.120692	0.265016	-0.0467384	-0.118278	-0.188716	0.11811	-0.0376601	-0.181894	0.204407
Q99471	PFDN5	Prefoldin subunit 5 (C-Myc-binding protein Mm-1) (Myc modulator 1)	M1	turquoise	-0.371765	-0.0689295	-0.403898	-0.289585	0.00688399	0.0554078	-0.0146586	-0.00746935	0.461037	0.42674	0.0355344	-0.0352772	-0.22191	0.0815073	-0.329551	0.468208	0.179658	0.204866	0.347825	0.376734	0.106674	0.44892	0.420488	0.253092	0.237793
Q05329	GAD2	Glutamate decarboxylase 2 (EC 4.1.1.15) (65 kDa glutamic acid decarboxylase) (GAD-65) (Glutamate decarboxylase 65 kDa isoform)	M1	turquoise	-0.0701416	0.0874022	-0.356186	-0.0691321	0.427243	0.294652	0.256806	0.145151	0.134029	0.423237	-0.0282854	0.0372911	-0.0687415	0.0833631	-0.0883113	0.389375	0.31536	0.346516	0.218894	0.18285	0.203309	0.297251	0.293858	0.195582	0.195552
Q15075	EEA1	Early endosome antigen 1 (Endosome-associated protein p162) (Zinc finger FYVE domain-containing protein 2)	M1	turquoise	0.253559	-0.0421502	-0.288471	0.247395	0.152716	0.24254	0.0822071	0.269633	0.287262	0.4223	-0.1309	-0.0998049	-0.207467	-0.0860428	-0.0602553	0.490578	0.0134873	0.0847411	0.158718	0.0801518	-0.00921594	0.269528	0.0593795	-0.0449713	0.202105
Q969E4	TCEAL3	Transcription elongation factor A protein-like 3 (TCEA-like protein 3) (Transcription elongation factor S-II protein-like 3)	M1	turquoise	0.199651	0.134789	-0.414887	-0.214478	0.0780262	0.0955666	0.521108	0.163078	0.158557	0.418822	-0.0744978	0.128187	-0.325332	-0.104154	-0.203564	-0.0371822	-0.138136	0.123413	0.263368	0.160183	0.193909	0.267123	0.24381	0.302903	-0.0666957
P12268	IMPDH2	Inosine-5'-monophosphate dehydrogenase 2 (IMP dehydrogenase 2) (IMPD 2) (IMPDH 2) (EC 1.1.1.205) (IMPDH-II)	M1	turquoise	0.42861	-0.152131	-0.320293	0.145762	-0.221008	0.159841	0.440203	0.320495	0.282763	0.412926	-0.296475	-0.375939	-0.52809	-0.432972	-0.410003	0.0738077	-0.42397	-0.351713	0.00694977	0.00843487	-0.285687	0.0522996	-0.0991726	-0.281025	0.181929
Q86SK9	SCD5	Stearoyl-CoA desaturase 5 (EC 1.14.19.1) (Acyl-CoA-desaturase 4) (HSCD5) (Stearoyl-CoA 9-desaturase) (Stearoyl-CoA desaturase 2)	M1	turquoise	-0.144344	-0.0515603	-0.356251	-0.270814	0.0773535	-0.0438045	0.324501	0.0631352	0.488509	0.405378	-0.1259	-0.149258	-0.517958	-0.189765	-0.577658	0.136765	-0.299091	-0.207366	0.0824331	0.454792	0.128313	0.322498	0.249546	0.0115206	0.561538
Q9UIJ7	AK3	GTP:AMP phosphotransferase AK3, mitochondrial (EC 2.7.4.10) (Adenylate kinase 3) (AK 3) (Adenylate kinase 3 alpha-like 1)	M1	turquoise	0.491281	-0.00428939	-0.221915	-0.0134161	0.44347	0.378463	0.196834	0.317181	0.163336	0.389314	-0.229506	-0.140447	-0.373354	-0.444668	-0.302636	-0.218232	-0.0107551	-0.141319	-0.0510214	0.443959	0.324497	0.313714	0.154564	-0.115885	0.19147
P51178	PLCD1	1-phosphatidylinositol 4,5-bisphosphate phosphodiesterase delta-1 (EC 3.1.4.11) (Phosphoinositide phospholipase C-delta-1) (Phospholipase C-III) (PLC-III) (Phospholipase C-delta-1) (PLC-delta-1)	M1	turquoise	-0.161485	-0.191472	-0.295089	0.0652616	0.324543	0.285662	0.284193	0.364235	0.407454	0.386341	-0.311729	-0.203446	-0.276282	-0.0393294	-0.277358	0.390402	0.235044	0.19301	0.174623	0.309785	-0.00885145	0.276967	0.0884614	-0.019208	0.182353
P54727	RAD23B	UV excision repair protein RAD23 homolog B (HR23B) (hHR23B) (XP-C repair-complementing complex 58 kDa protein) (p58)	M1	turquoise	0.0974898	0.0451493	-0.310966	0.268146	0.156038	0.374842	0.372978	0.366349	0.240848	0.374702	-0.428812	-0.471096	-0.0802947	-0.356382	-0.244291	0.154819	0.120608	-0.0444679	-0.0187189	-0.127395	-0.290037	0.145279	-0.271094	-0.296439	0.518337
P05455	SSB	Lupus La protein (La autoantigen) (La ribonucleoprotein) (Sjoegren syndrome type B antigen) (SS-B)	M1	turquoise	-0.215412	0.104911	-0.230127	-0.00146892	0.577033	0.383015	-0.0394221	0.285635	0.325475	0.372227	-0.202326	0.00954124	0.0787998	0.0909003	-0.113759	0.291311	0.559859	0.319236	0.271735	0.3917	0.335308	0.353961	0.173473	0.138343	0.332351
P62330	ARF6	ADP-ribosylation factor 6	M1	turquoise	0.185432	-0.142374	-0.503594	-0.263803	0.326984	0.411915	0.575972	0.305576	0.140474	0.359569	-0.181294	0.167747	-0.368787	0.0257083	-0.199815	-0.111217	-0.11628	0.14143	0.232304	0.365947	0.364127	0.276196	0.341972	0.250913	-0.323876
P01834	IGKC	Ig kappa chain C region	M1	turquoise	-0.0239921	-0.0518518	-0.360377	-0.0433482	0.0868645	0.00908416	0.272906	0.0251813	0.239165	0.3553	0.0601004	-0.00373028	-0.176212	0.0277697	-0.152853	0.446077	-0.0377473	0.205641	0.309158	0.0984982	0.113782	0.306916	0.274817	0.209309	0.0803692
P42126	ECI1	Enoyl-CoA delta isomerase 1, mitochondrial (EC 5.3.3.8) (3,2-trans-enoyl-CoA isomerase) (Delta(3),Delta(2)-enoyl-CoA isomerase) (D3,D2-enoyl-CoA isomerase) (Dodecenoyl-CoA isomerase)	M1	turquoise	-0.0958893	0.129578	-0.507677	-0.10281	0.398934	0.315553	0.332015	0.206178	-0.136848	0.3527	-0.0536661	0.147597	0.0588275	0.27144	0.154766	0.488277	0.351645	0.484591	0.286371	-0.0324597	0.167865	0.219886	0.245771	0.242851	-0.130745
O00468	AGRN	Agrin [Cleaved into: Agrin N-terminal 110 kDa subunit; Agrin C-terminal 110 kDa subunit; Agrin C-terminal 90 kDa fragment (C90); Agrin C-terminal 22 kDa fragment (C22)]	M1	turquoise	0.110973	0.250495	-0.267457	0.0695017	0.155087	0.107207	0.504767	0.319048	0.292241	0.352253	-0.0628186	0.197838	-0.225296	0.143896	-0.214185	0.255331	-0.120527	-0.077269	0.40287	0.197223	0.232076	-0.0188419	0.114411	0.149561	0.0667161
P14866	HNRNPL	Heterogeneous nuclear ribonucleoprotein L (hnRNP L)	M1	turquoise	-0.271912	0.267219	-0.237105	0.0666193	0.434456	0.0569679	0.132968	0.173503	0.387957	0.342658	-0.00768745	-0.0774789	0.0144501	0.0304522	-0.335226	0.532336	0.32201	0.0626892	0.353646	0.312202	0.331634	0.229842	0.182196	0.0367389	0.457188
Q15349	RPS6KA2	Ribosomal protein S6 kinase alpha-2 (S6K-alpha-2) (EC 2.7.11.1) (90 kDa ribosomal protein S6 kinase 2) (p90-RSK 2) (p90RSK2) (MAP kinase-activated protein kinase 1c) (MAPK-activated protein kinase 1c) (MAPKAP kinase 1c) (MAPKAPK-1c) (Ribosomal S6 kinase 3) (RSK-3) (pp90RSK3)	M1	turquoise	0.341318	-0.0151871	-0.175002	0.366903	-0.0144004	0.207197	0.337943	0.255553	0.338519	0.327243	-0.242231	-0.179844	-0.270588	-0.228999	-0.0592688	0.210372	-0.250533	-0.099007	-0.0212272	-0.0782671	-0.288035	0.176911	-0.213007	-0.155414	0.479897
Q9UIA9	XPO7	Exportin-7 (Exp7) (Ran-binding protein 16)	M1	turquoise	0.327603	-0.274808	-0.0628531	-0.0698521	-0.0301906	0.132991	-0.300206	0.118551	0.283993	0.324436	-0.073867	-0.0742751	-0.290667	-0.254634	-0.193209	-0.00320129	0.114866	0.054609	0.131908	0.329119	0.149639	0.303488	0.191274	0.0513514	-0.152972
P62263	RPS14	40S ribosomal protein S14	M1	turquoise	0.175733	0.138797	-0.126471	0.113257	0.348034	0.0687603	0.141708	0.441288	0.350452	0.321101	-0.226175	-0.0581055	-0.312702	-0.137871	-0.445035	0.173569	-0.0467374	-0.299257	0.205284	0.438969	0.396279	-0.0141529	0.0384664	-0.163296	0.136672
Q86UE4	MTDH	Protein LYRIC (3D3/LYRIC) (Astrocyte elevated gene-1 protein) (AEG-1) (Lysine-rich CEACAM1 co-isolated protein) (Metadherin) (Metastasis adhesion protein)	M1	turquoise	-0.178418	0.134534	-0.211929	-0.0779334	-0.230164	-0.270178	0.103757	-0.139786	0.351947	0.302653	0.0625331	-0.208727	-0.148224	-0.1967	-0.34492	0.329952	-0.070214	-0.00540234	0.140381	-0.0650842	-0.140409	0.235271	0.05651	0.0568484	0.465261
P22694	PRKACB	cAMP-dependent protein kinase catalytic subunit beta (PKA C-beta) (EC 2.7.11.11)	M10	greenyellow	-0.43289	0.0208995	0.203539	-0.237535	0.0886883	-0.250024	-0.54564	-0.593494	-0.681482	-0.559673	0.58937	0.615421	0.527277	0.762992	0.909294	0.272501	0.203815	0.503259	-0.0847166	-0.13514	0.13053	0.0407786	0.320634	0.391675	-0.289268
O95197	RTN3	Reticulon-3 (Homolog of ASY protein) (HAP) (Neuroendocrine-specific protein-like 2) (NSP-like protein 2) (Neuroendocrine-specific protein-like II) (NSP-like protein II) (NSPLII)	M10	greenyellow	-0.423019	0.319406	0.504805	-0.125118	-0.165396	-0.576856	-0.680689	-0.734118	-0.768811	-0.793284	0.776464	0.638052	0.766735	0.713197	0.900836	0.128884	0.211494	0.295732	-0.0394102	-0.366131	0.113071	-0.26167	0.125833	0.336065	-0.366897
Q16775	HAGH	Hydroxyacylglutathione hydrolase, mitochondrial (EC 3.1.2.6) (Glyoxalase II) (Glx II)	M10	greenyellow	-0.374255	0.319885	0.465564	0.044809	-0.184848	-0.426683	-0.588624	-0.548422	-0.520443	-0.593441	0.634768	0.603298	0.758971	0.706675	0.882174	0.263192	0.394291	0.429362	0.142103	-0.402047	-0.00573958	-0.198124	0.0142536	0.383999	-0.298516
Q9Y6C9	MTCH2	Mitochondrial carrier homolog 2 (Met-induced mitochondrial protein)	M10	greenyellow	-0.287596	-0.0119672	0.153751	-0.017907	0.0788602	-0.073712	-0.412306	-0.411801	-0.6708	-0.500292	0.369444	0.415874	0.555696	0.645904	0.878435	0.288051	0.181815	0.440113	-0.208388	-0.409691	-0.0736954	-0.097777	0.031915	0.155063	-0.233194
Q9UMX0	UBQLN1	Ubiquilin-1 (Protein linking IAP with cytoskeleton 1) (PLIC-1) (hPLIC-1)	M10	greenyellow	-0.0886679	-0.0357399	0.32674	-0.113803	-0.123754	-0.272336	-0.441844	-0.47451	-0.715408	-0.580305	0.498813	0.541216	0.467515	0.54922	0.873361	0.00174448	0.142487	0.385457	-0.0461193	-0.285758	0.024185	-0.12832	0.113172	0.308468	-0.60216
Q6H8Q1	ABLIM2	Actin-binding LIM protein 2 (abLIM-2) (Actin-binding LIM protein family member 2)	M10	greenyellow	-0.476441	0.0114982	-0.0149335	-0.37512	0.133512	-0.114814	-0.383013	-0.514062	-0.692625	-0.413251	0.503032	0.606479	0.5603	0.778508	0.872557	0.270374	0.375626	0.656901	0.10294	-0.142858	0.181411	0.137332	0.372742	0.494931	-0.385509
P05026	ATP1B1	Sodium/potassium-transporting ATPase subunit beta-1 (Sodium/potassium-dependent ATPase subunit beta-1)	M10	greenyellow	-0.306925	-0.148145	0.307918	-0.176352	0.200922	-0.0971885	-0.627892	-0.421989	-0.732808	-0.605696	0.380483	0.513053	0.461371	0.675479	0.870121	0.0816121	0.214247	0.417917	-0.2809	-0.0883041	0.12477	-0.0968322	0.18927	0.198556	-0.410595
O75431	MTX2	Metaxin-2 (Mitochondrial outer membrane import complex protein 2)	M10	greenyellow	-0.219391	0.0152784	0.159917	-0.143562	-0.141944	-0.207764	-0.396165	-0.408921	-0.563493	-0.403906	0.44368	0.564572	0.409036	0.653135	0.854601	0.233017	0.189895	0.459108	0.0710608	-0.234708	-0.0476645	-0.0138743	0.162512	0.376701	-0.400735
P53597	SUCLG1	Succinate--CoA ligase [ADP/GDP-forming] subunit alpha, mitochondrial (EC 6.2.1.4) (EC 6.2.1.5) (Succinyl-CoA synthetase subunit alpha) (SCS-alpha)	M10	greenyellow	-0.312494	-0.145331	0.114041	-0.237437	0.0804889	-0.0701721	-0.404425	-0.409684	-0.772985	-0.536448	0.406823	0.487751	0.469181	0.678279	0.839353	0.149664	0.236013	0.506176	-0.125767	-0.234973	0.0645329	-0.0797596	0.229581	0.275025	-0.643582
Q02750	MAP2K1	Dual specificity mitogen-activated protein kinase kinase 1 (MAP kinase kinase 1) (MAPKK 1) (MKK1) (EC 2.7.12.2) (ERK activator kinase 1) (MAPK/ERK kinase 1) (MEK 1)	M10	greenyellow	-0.483243	0.388286	0.562046	-0.0349912	-0.268392	-0.565219	-0.731723	-0.687231	-0.647451	-0.763969	0.748291	0.529991	0.878668	0.628595	0.831781	0.110754	0.402044	0.33067	0.0958205	-0.402739	0.029509	-0.261079	0.0690699	0.362672	-0.395746
P14415	ATP1B2	Sodium/potassium-transporting ATPase subunit beta-2 (Adhesion molecule in glia) (AMOG) (Sodium/potassium-dependent ATPase subunit beta-2)	M10	greenyellow	-0.648817	0.262913	0.28914	-0.174632	-0.0332513	-0.348328	-0.613449	-0.632981	-0.578518	-0.574138	0.666943	0.566872	0.826682	0.774295	0.828252	0.306369	0.513903	0.600474	0.150099	-0.292298	0.117805	-0.0421306	0.257476	0.50224	-0.342695
P15531	NME1	Nucleoside diphosphate kinase A (NDK A) (NDP kinase A) (EC 2.7.4.6) (Granzyme A-activated DNase) (GAAD) (Metastasis inhibition factor nm23) (NM23-H1) (Tumor metastatic process-associated protein)	M10	greenyellow	-0.330791	0.173492	0.466112	-0.098983	-0.15669	-0.439715	-0.665213	-0.666791	-0.856124	-0.812284	0.653388	0.441474	0.725628	0.569182	0.826672	0.0197071	0.14118	0.181341	-0.201927	-0.417479	0.0272686	-0.328289	0.0592609	0.137874	-0.412158
O00533	CHL1	Neural cell adhesion molecule L1-like protein (Close homolog of L1) [Cleaved into: Processed neural cell adhesion molecule L1-like protein]	M10	greenyellow	-0.590176	0.138392	0.418904	-0.0551063	-0.106922	-0.377565	-0.755288	-0.629811	-0.446088	-0.602272	0.65094	0.50513	0.742919	0.718584	0.823634	0.34785	0.453359	0.485849	0.108189	-0.199382	0.0218484	-0.017518	0.192478	0.39396	-0.197786
P17612	PRKACA	cAMP-dependent protein kinase catalytic subunit alpha (PKA C-alpha) (EC 2.7.11.11)	M10	greenyellow	-0.410591	-0.0298543	0.131336	-0.223183	0.224306	-0.127705	-0.59475	-0.540577	-0.661938	-0.475236	0.51218	0.454803	0.51272	0.631846	0.813513	0.323561	0.312743	0.508596	-0.170534	-0.109589	0.147529	0.119208	0.317677	0.264508	-0.193095
P11277	SPTB	Spectrin beta chain, erythrocytic (Beta-I spectrin)	M10	greenyellow	-0.679173	0.280398	0.353138	-0.182675	-0.133181	-0.478514	-0.601867	-0.687228	-0.588258	-0.658116	0.731881	0.620359	0.766197	0.837938	0.811205	0.329798	0.357667	0.479559	0.0935532	-0.316461	0.0811652	-0.160614	0.23196	0.46056	-0.34432
P50993	ATP1A2	Sodium/potassium-transporting ATPase subunit alpha-2 (Na(+)/K(+) ATPase alpha-2 subunit) (EC 3.6.3.9) (Sodium pump subunit alpha-2)	M10	greenyellow	0.00910421	0.252439	0.652248	0.0116688	-0.174898	-0.457282	-0.717913	-0.534455	-0.622455	-0.728467	0.639299	0.641325	0.599061	0.47756	0.807892	-0.214719	0.106918	0.11599	-0.0423396	-0.204653	0.21727	-0.288093	0.035116	0.277721	-0.516093
O94925	GLS	Glutaminase kidney isoform, mitochondrial (GLS) (EC 3.5.1.2) (K-glutaminase) (L-glutamine amidohydrolase)	M10	greenyellow	-0.323818	0.096165	0.268011	-0.160436	-0.0886054	-0.181902	-0.440927	-0.554389	-0.856735	-0.677482	0.490296	0.345553	0.674992	0.49024	0.803433	-0.0816143	0.217524	0.329899	-0.217672	-0.432882	-0.0693607	-0.201389	0.0903809	0.186891	-0.452252
Q53GQ0	HSD17B12	Very-long-chain 3-oxoacyl-CoA reductase (EC 1.1.1.330) (17-beta-hydroxysteroid dehydrogenase 12) (17-beta-HSD 12) (3-ketoacyl-CoA reductase) (KAR) (Estradiol 17-beta-dehydrogenase 12) (EC 1.1.1.62) (Short chain dehydrogenase/reductase family 12C member 1)	M10	greenyellow	-0.0883132	0.13317	0.201787	-0.0164211	-0.271444	-0.282436	-0.340814	-0.45267	-0.43815	-0.368635	0.567724	0.550559	0.449143	0.530559	0.802523	0.229571	0.167785	0.41734	0.231644	-0.28382	-0.0428852	0.0342056	0.169488	0.448257	-0.41793
O95670	ATP6V1G2	V-type proton ATPase subunit G 2 (V-ATPase subunit G 2) (V-ATPase 13 kDa subunit 2) (Vacuolar proton pump subunit G 2)	M10	greenyellow	-0.338525	-0.0727429	0.0702043	-0.121232	-0.181508	-0.117404	-0.197812	-0.4036	-0.680502	-0.477323	0.339913	0.331932	0.462965	0.589335	0.795158	0.205433	0.140015	0.418674	-0.085682	-0.455474	-0.273678	-0.128082	0.0424289	0.203745	-0.388188
O14617	AP3D1	AP-3 complex subunit delta-1 (AP-3 complex subunit delta) (Adaptor-related protein complex 3 subunit delta-1) (Delta-adaptin)	M10	greenyellow	-0.386788	0.0851093	0.122519	-0.322562	-0.197791	-0.374497	-0.455774	-0.726137	-0.476878	-0.373297	0.743588	0.605623	0.521069	0.631417	0.780201	0.288101	0.298417	0.605529	0.255094	-0.17328	0.0966795	0.228855	0.42711	0.627704	-0.302567
P50570	DNM2	Dynamin-2 (EC 3.6.5.5)	M10	greenyellow	-0.116133	0.110568	0.444552	-0.135083	-0.00346818	-0.352003	-0.490744	-0.484733	-0.577087	-0.617441	0.522154	0.625553	0.460988	0.504098	0.769389	-0.17734	0.106466	0.272905	-0.0319808	-0.0622674	0.242448	-0.0852028	0.150246	0.365919	-0.441917
P09936	UCHL1	Ubiquitin carboxyl-terminal hydrolase isozyme L1 (UCH-L1) (EC 3.4.19.12) (EC 6.-.-.-) (Neuron cytoplasmic protein 9.5) (PGP 9.5) (PGP9.5) (Ubiquitin thioesterase L1)	M10	greenyellow	-0.234667	-0.060588	0.378922	-0.0255869	-0.174604	-0.183356	-0.43757	-0.439867	-0.775594	-0.73734	0.329921	0.234629	0.572141	0.404748	0.759079	-0.149676	0.121803	0.201113	-0.337793	-0.483123	-0.225881	-0.316009	-0.134608	-0.00298628	-0.476299
O96005	CLPTM1	Cleft lip and palate transmembrane protein 1	M10	greenyellow	-0.201842	0.0468883	0.234128	-0.25595	-0.112196	-0.264529	-0.380706	-0.520146	-0.464482	-0.442898	0.474094	0.6108	0.37427	0.555003	0.756907	-0.0125785	0.149512	0.371587	-0.00346684	-0.146668	0.0629525	0.058779	0.123138	0.380228	-0.20464
P21796	VDAC1	Voltage-dependent anion-selective channel protein 1 (VDAC-1) (hVDAC1) (Outer mitochondrial membrane protein porin 1) (Plasmalemmal porin) (Porin 31HL) (Porin 31HM)	M10	greenyellow	-0.245557	0.201394	0.478004	-0.0793275	-0.181294	-0.30346	-0.687819	-0.460964	-0.503138	-0.535341	0.573756	0.530863	0.641695	0.518579	0.724498	-0.0473973	0.432275	0.380772	0.189097	-0.121667	0.130082	-0.130005	0.207394	0.446436	-0.574501
Q08495	DMTN	Dematin (Dematin actin-binding protein) (Erythrocyte membrane protein band 4.9)	M10	greenyellow	-0.4692	-0.129133	0.0138858	-0.385566	-0.0587467	-0.226938	-0.351485	-0.615999	-0.424477	-0.270016	0.510793	0.455218	0.323359	0.574812	0.719653	0.328401	0.319392	0.653694	0.0823981	-0.0648096	-0.0510112	0.342214	0.381406	0.499408	-0.0721627
Q9NZJ7	MTCH1	Mitochondrial carrier homolog 1 (Presenilin-associated protein)	M10	greenyellow	-0.287733	0.29792	0.338733	0.0714106	-0.0471675	-0.286352	-0.2908	-0.35241	-0.558317	-0.578342	0.334933	0.415847	0.499808	0.536671	0.716037	0.0891224	0.016578	0.118132	-0.237703	-0.392729	-0.124872	-0.305229	-0.163392	0.0629259	-0.015276
Q9UN86	G3BP2	Ras GTPase-activating protein-binding protein 2 (G3BP-2) (GAP SH3 domain-binding protein 2)	M10	greenyellow	-0.327651	-0.0525513	0.0516716	-0.303427	-0.248855	-0.195802	-0.336446	-0.541158	-0.391373	-0.308018	0.50414	0.501744	0.33949	0.562445	0.713976	0.202683	0.231021	0.520974	0.12959	-0.166449	-0.0974567	0.201891	0.27754	0.474879	-0.272865
Q96PE5	OPALIN	Opalin (Oligodendrocytic myelin paranodal and inner loop protein) (Transmembrane protein 10)	M10	greenyellow	-0.275926	0.236013	0.633727	0.183152	-0.330282	-0.627824	-0.596661	-0.535195	-0.510399	-0.740871	0.581298	0.433576	0.602387	0.549395	0.705794	0.159657	-0.0178486	0.0683812	-0.0922047	-0.449299	-0.104684	-0.447632	-0.130545	0.129048	-0.290762
P54920	NAPA	Alpha-soluble NSF attachment protein (SNAP-alpha) (N-ethylmaleimide-sensitive factor attachment protein alpha)	M10	greenyellow	0.0533659	0.118673	0.0495791	-0.199131	0.0548005	-0.098389	-0.260757	-0.394253	-0.611363	-0.32797	0.395536	0.502628	0.286905	0.388487	0.690763	-0.0257177	-0.0263222	0.271761	-0.178975	-0.215965	0.140887	0.0422772	0.16123	0.241616	-0.245299
P23381	WARS	Tryptophan--tRNA ligase, cytoplasmic (EC 6.1.1.2) (Interferon-induced protein 53) (IFP53) (Tryptophanyl-tRNA synthetase) (TrpRS) (hWRS) [Cleaved into: T1-TrpRS; T2-TrpRS]	M10	greenyellow	-0.0127999	-0.0154459	0.321532	-0.0786023	0.0251138	-0.0737543	-0.6005	-0.304009	-0.530071	-0.414236	0.361096	0.429901	0.404835	0.411446	0.690167	-0.0138688	0.323154	0.278131	-0.0465517	-0.0713129	0.123367	-0.0665395	0.0997055	0.168721	-0.406184
Q9C0D0	PHACTR1	Phosphatase and actin regulator 1	M10	greenyellow	-0.218302	0.135125	0.529648	0.0439881	-0.163577	-0.460547	-0.519442	-0.563363	-0.661015	-0.732287	0.511728	0.277351	0.568026	0.332153	0.679586	-0.10476	-0.00600056	0.0573535	-0.203192	-0.290735	-0.0607477	-0.255833	-0.00858144	0.0913152	-0.181836
Q9UQ16	DNM3	Dynamin-3 (EC 3.6.5.5) (Dynamin, testicular) (T-dynamin)	M10	greenyellow	-0.334552	0.0950592	0.0899666	-0.485493	0.312452	-0.241682	-0.505321	-0.625884	-0.600232	-0.361459	0.65518	0.654916	0.437406	0.58043	0.679018	0.113206	0.350322	0.550693	0.0807663	0.168917	0.528216	0.286352	0.573409	0.548939	-0.259431
P25686	DNAJB2	DnaJ homolog subfamily B member 2 (DnaJ protein homolog 1) (Heat shock 40 kDa protein 3) (Heat shock protein J1) (HSJ-1)	M10	greenyellow	-0.359958	0.0950181	0.151703	-0.183624	0.0458103	-0.193191	-0.224385	-0.527155	-0.777061	-0.544439	0.357682	0.21458	0.516341	0.391775	0.675202	0.00570986	0.0950214	0.217242	-0.306217	-0.365712	-0.131151	-0.112884	0.0145693	0.0427863	0.0855402
P51572	BCAP31	B-cell receptor-associated protein 31 (BCR-associated protein 31) (Bap31) (6C6-AG tumor-associated antigen) (Protein CDM) (p28)	M10	greenyellow	-0.0578199	0.17342	0.0778831	0.201299	-0.0253361	-0.0707871	-0.212603	-0.196923	-0.522013	-0.369762	0.308427	0.309546	0.449088	0.469299	0.673296	0.349948	0.0165632	0.21222	-0.101773	-0.488516	-0.0943379	-0.212812	-0.0649131	0.0438553	-0.323614
Q7Z460	CLASP1	CLIP-associating protein 1 (Cytoplasmic linker-associated protein 1) (Multiple asters homolog 1) (Protein Orbit homolog 1) (hOrbit1)	M10	greenyellow	-0.24889	0.173698	0.470167	-0.00917618	-0.00653094	-0.44187	-0.565587	-0.475633	-0.530863	-0.605578	0.535075	0.531843	0.553049	0.608224	0.669834	0.152781	0.126508	0.149966	-0.0214725	-0.207308	0.202409	-0.294869	0.0225981	0.170505	-0.229566
Q9UQ80	PA2G4	Proliferation-associated protein 2G4 (Cell cycle protein p38-2G4 homolog) (hG4-1) (ErbB3-binding protein 1)	M10	greenyellow	-0.129647	0.13924	0.244013	0.153175	-0.00304285	-0.117411	-0.533974	-0.396581	-0.62619	-0.423342	0.347675	0.0689666	0.638437	0.231783	0.666154	0.204949	0.291934	0.2662	-0.225741	-0.495261	-0.159434	-0.106179	-0.0742553	-0.0349398	-0.0509491
O75689	ADAP1	Arf-GAP with dual PH domain-containing protein 1 (Centaurin-alpha-1) (Cnt-a1) (Putative MAPK-activating protein PM25)	M10	greenyellow	-0.177125	0.00120378	0.399005	0.109271	-0.00619454	-0.21464	-0.633335	-0.258435	-0.395584	-0.403871	0.346788	0.377594	0.52634	0.526721	0.642358	0.251125	0.355887	0.340571	0.110257	-0.175529	0.0945187	-0.195931	0.0346528	0.200807	-0.402833
Q9NXA8	SIRT5	NAD-dependent protein deacylase sirtuin-5, mitochondrial (EC 3.5.1.-) (Regulatory protein SIR2 homolog 5) (SIR2-like protein 5)	M10	greenyellow	-0.249796	0.242623	0.0120404	-0.128866	-0.0802759	-0.074194	-0.154616	-0.387974	-0.537184	-0.297692	0.462986	0.367946	0.638012	0.452661	0.635745	0.154912	0.457556	0.482799	0.259216	-0.389154	0.0225979	0.00169424	0.145422	0.373247	-0.389134
P60520	GABARAPL2	Gamma-aminobutyric acid receptor-associated protein-like 2 (GABA(A) receptor-associated protein-like 2) (Ganglioside expression factor 2) (GEF-2) (General protein transport factor p16) (Golgi-associated ATPase enhancer of 16 kDa) (GATE-16) (MAP1 light chain 3-related protein)	M10	greenyellow	-0.220628	-0.173352	-0.0391571	-0.184563	-0.0806648	0.0269141	-0.0834942	-0.292852	-0.504792	-0.296556	0.291136	0.324159	0.352707	0.476026	0.630527	0.088382	0.19843	0.485369	0.143691	-0.195613	-0.066167	0.0584796	0.235465	0.362274	-0.536225
O75822	EIF3J	Eukaryotic translation initiation factor 3 subunit J (eIF3j) (Eukaryotic translation initiation factor 3 subunit 1) (eIF-3-alpha) (eIF3 p35)	M10	greenyellow	-0.167339	0.438611	0.562141	-0.0121415	-0.275889	-0.611484	-0.451776	-0.518102	-0.421452	-0.539634	0.612529	0.593401	0.440687	0.476498	0.629938	-0.00958543	0.0343959	0.0449803	0.0791138	-0.164286	0.0499333	-0.266933	0.0264514	0.314343	-0.066366
P53365	ARFIP2	Arfaptin-2 (ADP-ribosylation factor-interacting protein 2) (Partner of RAC1) (Protein POR1)	M10	greenyellow	-0.0587197	-0.121608	0.1867	-0.204789	0.386765	0.0779199	-0.544168	-0.269609	-0.473161	-0.323465	0.268753	0.47205	0.258133	0.442596	0.625504	-0.0196297	0.235551	0.313945	-0.191966	0.194349	0.347966	0.118861	0.25163	0.174484	-0.170477
P05387	RPLP2	60S acidic ribosomal protein P2 (Renal carcinoma antigen NY-REN-44)	M10	greenyellow	0.0114477	-0.208464	0.0441509	-0.0816456	0.283574	0.2561	-0.311752	-0.169825	-0.611245	-0.326237	0.0562741	0.161621	0.281159	0.263467	0.615068	-0.0901508	0.111927	0.219946	-0.372943	-0.112558	0.00653308	0.0217176	0.0279385	-0.0732541	-0.105853
Q16204	CCDC6	Coiled-coil domain-containing protein 6 (Papillary thyroid carcinoma-encoded protein) (Protein H4)	M10	greenyellow	-0.128199	0.100287	0.0674797	-0.219718	-0.0248427	-0.149089	-0.248382	-0.44944	-0.577709	-0.395486	0.429226	0.455608	0.333959	0.47815	0.583489	0.0320537	-0.0849263	0.176215	-0.183988	-0.26835	0.0986824	-0.104092	0.147598	0.182402	-0.208067
Q9BUR5	APOO	MICOS complex subunit MIC26 (Apolipoprotein O) (MICOS complex subunit MIC23) (Protein FAM121B)	M10	greenyellow	-0.0912205	-0.279944	0.246401	-0.133827	0.165536	0.046058	-0.457499	-0.260247	-0.731969	-0.589157	0.157336	0.177705	0.322062	0.292608	0.580707	-0.244857	0.0488059	0.162783	-0.45762	-0.128906	0.0538642	-0.181303	0.0563002	-0.0698691	-0.541652
Q9Y6G9	DYNC1LI1	Cytoplasmic dynein 1 light intermediate chain 1 (LIC1) (Dynein light chain A) (DLC-A) (Dynein light intermediate chain 1, cytosolic)	M10	greenyellow	-0.0429256	0.249094	0.195813	0.0747414	-0.237408	-0.105545	-0.393878	-0.386797	-0.362392	-0.294824	0.413901	0.189892	0.53582	0.15351	0.552682	-0.0199549	0.229793	0.241065	0.073409	-0.312863	-0.11881	0.0568265	0.0773526	0.24892	-0.140723
Q99747	NAPG	Gamma-soluble NSF attachment protein (SNAP-gamma) (N-ethylmaleimide-sensitive factor attachment protein gamma)	M10	greenyellow	0.0274432	-0.345293	0.259721	-0.0926076	0.284765	0.026186	-0.527289	-0.150204	-0.605174	-0.442475	0.0513032	0.18249	0.152412	0.245647	0.540787	-0.135953	0.0415726	0.147219	-0.445376	0.0416416	0.124676	-0.0920262	0.0372217	-0.114497	-0.354526
P36915	GNL1	Guanine nucleotide-binding protein-like 1 (GTP-binding protein HSR1)	M10	greenyellow	0.0698969	-0.026605	0.293267	-0.0901946	0.126398	-0.203363	-0.444185	-0.378807	-0.520509	-0.451227	0.303834	0.345605	0.156061	0.261726	0.521945	-0.1234	-0.243648	-0.0372781	-0.437422	-0.0431698	0.155655	-0.0945907	0.0558391	-0.030546	0.00600213
Q16643	DBN1	Drebrin (Developmentally-regulated brain protein)	M10	greenyellow	-0.0818446	0.0105741	-0.184935	-0.318471	0.0147695	0.126781	-0.165933	-0.330854	-0.433867	-0.0298712	0.323671	0.266045	0.35005	0.227043	0.509199	0.0189955	0.415607	0.559818	0.214358	-0.09297	0.0820426	0.344698	0.372118	0.445614	-0.299183
Q9BXS5	AP1M1	AP-1 complex subunit mu-1 (AP-mu chain family member mu1A) (Adaptor protein complex AP-1 subunit mu-1) (Adaptor-related protein complex 1 subunit mu-1) (Clathrin assembly protein complex 1 mu-1 medium chain 1) (Clathrin coat assembly protein AP47) (Clathrin coat-associated protein AP47) (Golgi adaptor HA1/AP1 adaptin mu-1 subunit) (Mu-adaptin 1) (Mu1A-adaptin)	M10	greenyellow	-0.0529218	-0.15432	0.267722	-0.119964	0.00991888	-0.0815321	-0.491462	-0.319184	-0.789706	-0.572667	0.231024	0.0556226	0.399325	0.14813	0.49596	-0.250948	0.0932142	0.0876265	-0.377921	-0.24667	0.00166771	-0.243177	0.0368914	-0.102108	-0.554561
Q9UKU0	ACSL6	Long-chain-fatty-acid--CoA ligase 6 (EC 6.2.1.3) (Long-chain acyl-CoA synthetase 6) (LACS 6)	M10	greenyellow	0.282333	0.0160371	0.129373	0.194809	0.109097	-0.031547	-0.11785	-0.00420525	-0.508451	-0.307135	0.111809	0.260308	0.267001	0.263035	0.49533	0.0667017	-0.0648506	0.0515991	-0.118141	-0.367782	0.114748	-0.306024	-0.188531	-0.100293	-0.478474
P11234	RALB	Ras-related protein Ral-B	M10	greenyellow	-0.351436	0.221973	0.44213	0.0569056	-0.0949411	-0.394701	-0.355467	-0.361412	-0.387024	-0.491714	0.290981	0.229647	0.364015	0.369399	0.482088	0.0987314	0.0566839	0.0100189	-0.224611	-0.219301	-0.19243	-0.283184	-0.149973	-0.0171267	0.240231
Q9BT78	COPS4	COP9 signalosome complex subunit 4 (SGN4) (Signalosome subunit 4) (JAB1-containing signalosome subunit 4)	M10	greenyellow	-0.0167184	-0.094813	-0.1618	-0.133981	0.182359	0.184187	-0.235615	-0.34947	-0.443478	-0.0253997	0.251758	0.0195212	0.322294	0.0758769	0.481778	0.189467	0.328587	0.433633	-0.0769537	-0.163799	-0.0315502	0.367129	0.235775	0.124532	0.137123
Q9BWQ8	FAIM2	Protein lifeguard 2 (Fas apoptotic inhibitory molecule 2) (Neural membrane protein 35) (Transmembrane BAX inhibitor motif-containing protein 2)	M10	greenyellow	-0.202756	-0.329165	-0.174413	-0.336765	0.00421443	0.215585	-0.0943512	-0.204978	-0.560104	-0.236204	0.0618889	0.135827	0.232996	0.309351	0.481178	-0.124249	0.14672	0.419243	-0.108734	-0.157362	-0.0896498	0.0865444	0.207958	0.197287	-0.507455
Q02878	RPL6	60S ribosomal protein L6 (Neoplasm-related protein C140) (Tax-responsive enhancer element-binding protein 107) (TaxREB107)	M10	greenyellow	-0.12282	-0.281086	0.354877	-0.114734	0.154734	0.0538432	-0.587071	-0.102644	-0.287569	-0.336131	0.0808386	0.346921	0.116084	0.401193	0.473465	-0.1485	0.158514	0.216638	-0.184059	0.279063	0.129247	-0.0595419	0.170906	0.148466	-0.336015
P53990	IST1	IST1 homolog (hIST1) (Putative MAPK-activating protein PM28)	M10	greenyellow	-0.0917676	0.301382	0.261622	0.272917	-0.314316	-0.217609	-0.156091	-0.258521	-0.113029	-0.2263	0.264931	0.183521	0.332682	0.243242	0.468684	0.234418	0.0424621	0.0663438	-0.0221453	-0.428226	-0.388928	-0.12861	-0.247833	0.0456186	0.304181
P22695	UQCRC2	Cytochrome b-c1 complex subunit 2, mitochondrial (Complex III subunit 2) (Core protein II) (Ubiquinol-cytochrome-c reductase complex core protein 2)	M10	greenyellow	0.170423	-0.380801	0.0828977	-0.0227389	0.44396	0.320537	-0.258889	0.0326862	-0.497371	-0.261927	-0.167018	0.0949568	0.0463193	0.147128	0.460375	-0.204204	-0.0368844	0.124843	-0.521088	0.0363148	0.0897956	-0.0219714	-0.0457405	-0.198583	-0.145246
P26885	FKBP2	Peptidyl-prolyl cis-trans isomerase FKBP2 (PPIase FKBP2) (EC 5.2.1.8) (13 kDa FK506-binding protein) (13 kDa FKBP) (FKBP-13) (FK506-binding protein 2) (FKBP-2) (Immunophilin FKBP13) (Rotamase)	M10	greenyellow	0.252737	0.0647097	0.162866	0.351631	0.0581238	0.167566	-0.0912123	0.176386	-0.479462	-0.321666	-0.0602023	0.114948	0.23938	0.223936	0.436604	-0.0125741	-0.139365	-0.090302	-0.306909	-0.417161	-0.117727	-0.485131	-0.291602	-0.25579	-0.450474
P49006	MARCKSL1	MARCKS-related protein (MARCKS-like protein 1) (Macrophage myristoylated alanine-rich C kinase substrate) (Mac-MARCKS) (MacMARCKS)	M10	greenyellow	-0.208569	0.256577	0.455581	0.404388	-0.254072	-0.391885	-0.298545	-0.318571	-0.358692	-0.53896	0.242124	-0.0390299	0.462013	0.170846	0.432392	0.162278	-0.166528	-0.135359	-0.360766	-0.580016	-0.42498	-0.417798	-0.365846	-0.222972	0.233878
Q15555	MAPRE2	Microtubule-associated protein RP/EB family member 2 (APC-binding protein EB2) (End-binding protein 2) (EB2)	M10	greenyellow	-0.183906	0.088638	0.381783	7.91e-05	-0.0511472	-0.134702	-0.67439	-0.208886	-0.209876	-0.323335	0.291803	0.30398	0.446085	0.300606	0.410753	-0.0536967	0.415413	0.319452	0.0926383	-0.00228258	0.159507	-0.0620221	0.142533	0.299927	-0.507341
O60763	USO1	General vesicular transport factor p115 (Protein USO1 homolog) (Transcytosis-associated protein) (TAP) (Vesicle-docking protein)	M10	greenyellow	-0.228844	-0.187318	0.00105724	0.29479	0.126277	0.216035	-0.275667	0.0756058	-0.227032	-0.233621	-0.0274415	0.0161061	0.297005	0.430768	0.402992	0.501509	0.115833	0.241786	-0.22804	-0.349866	-0.193411	-0.208963	-0.117639	-0.164518	-0.325649
P13645	KRT10	Keratin, type I cytoskeletal 10 (Cytokeratin-10) (CK-10) (Keratin-10) (K10)	M10	greenyellow	0.0539804	-0.00724221	-0.00791649	0.0751454	-0.0833451	-0.0402911	-0.0619466	-0.114323	-0.0964738	-0.0250625	0.124816	0.22562	0.106789	0.278665	0.322296	0.256571	-0.0689548	0.140822	0.0297189	-0.237477	-0.0755819	-0.0315941	-0.058154	0.0810017	0.0391965
Q96L92	SNX27	Sorting nexin-27	M10	greenyellow	-0.191739	0.322477	0.131245	0.14854	-0.198358	-0.285047	0.00104528	-0.194478	-0.443082	-0.331349	0.193269	0.00635951	0.482505	0.20739	0.306052	0.185005	0.0818033	-0.0482183	0.0157883	-0.577152	-0.224894	-0.396531	-0.296539	-0.134998	0.0102406
Q06830	PRDX1	Peroxiredoxin-1 (EC 1.11.1.15) (Natural killer cell-enhancing factor A) (NKEF-A) (Proliferation-associated gene protein) (PAG) (Thioredoxin peroxidase 2) (Thioredoxin-dependent peroxide reductase 2)	M11	purple	-0.424155	0.626946	0.436005	0.380867	-0.248535	-0.429079	-0.483366	-0.361867	-0.376637	-0.592936	0.532254	0.19283	0.907406	0.44409	0.494038	0.39842	0.352844	0.0488942	0.090837	-0.681225	-0.119374	-0.492998	-0.264313	-0.011525	-0.174837
P04899	GNAI2	Guanine nucleotide-binding protein G(i) subunit alpha-2 (Adenylate cyclase-inhibiting G alpha protein)	M11	purple	-0.507221	0.437847	0.402173	0.252222	-0.0380394	-0.24535	-0.439893	-0.232618	-0.426567	-0.612216	0.426419	0.37947	0.885066	0.663605	0.613247	0.295304	0.487047	0.287878	0.169032	-0.475557	0.0470223	-0.454333	-0.126174	0.178231	-0.52027
P08754	GNAI3	Guanine nucleotide-binding protein G(k) subunit alpha (G(i) alpha-3)	M11	purple	-0.519865	0.408799	0.40304	0.238311	-0.0453107	-0.25724	-0.449557	-0.257335	-0.460245	-0.636156	0.439388	0.411515	0.881232	0.709795	0.665743	0.313698	0.456335	0.305386	0.149577	-0.483723	0.0312213	-0.45421	-0.11757	0.190056	-0.522567
P63096	GNAI1	Guanine nucleotide-binding protein G(i) subunit alpha-1 (Adenylate cyclase-inhibiting G alpha protein)	M11	purple	-0.517461	0.42251	0.406477	0.241309	-0.0438715	-0.255785	-0.446196	-0.248493	-0.441468	-0.627391	0.436985	0.40885	0.880445	0.697673	0.647842	0.303134	0.467001	0.300758	0.163041	-0.471859	0.0412083	-0.451403	-0.116333	0.195348	-0.522314
P06241	FYN	Tyrosine-protein kinase Fyn (EC 2.7.10.2) (Proto-oncogene Syn) (Proto-oncogene c-Fyn) (Src-like kinase) (SLK) (p59-Fyn)	M11	purple	-0.550858	0.644634	0.432241	0.11401	-0.0560692	-0.447863	-0.504875	-0.430688	-0.304793	-0.50539	0.637774	0.397218	0.868942	0.52611	0.475744	0.304288	0.587745	0.242717	0.34135	-0.265879	0.187148	-0.24234	0.0539736	0.308944	-0.161442
P07947	YES1	Tyrosine-protein kinase Yes (EC 2.7.10.2) (Proto-oncogene c-Yes) (p61-Yes)	M11	purple	-0.519046	0.657626	0.452633	0.152956	-0.0711475	-0.440013	-0.47463	-0.398767	-0.294412	-0.521128	0.62567	0.421315	0.864938	0.537727	0.489479	0.278902	0.556758	0.224799	0.347144	-0.27969	0.179546	-0.277803	0.0253881	0.311593	-0.206441
O43813	LANCL1	LanC-like protein 1 (40 kDa erythrocyte membrane protein) (p40)	M11	purple	-0.442473	0.547809	0.647812	0.181947	-0.270382	-0.585698	-0.683926	-0.530426	-0.415628	-0.750728	0.715735	0.520985	0.862215	0.62129	0.644897	0.168518	0.299201	0.0996399	0.163437	-0.375999	0.101401	-0.439077	-0.0433998	0.258387	-0.354415
A6NHL2	TUBAL3	Tubulin alpha chain-like 3	M11	purple	-0.553776	0.433822	0.441584	0.174607	-0.133605	-0.408124	-0.453478	-0.409307	-0.489387	-0.704384	0.490751	0.368659	0.84614	0.651591	0.599537	0.243092	0.251057	0.159463	-0.0147725	-0.557839	-0.0192978	-0.504071	-0.165077	0.109415	-0.30757
Q9H598	SLC32A1	Vesicular inhibitory amino acid transporter (GABA and glycine transporter) (Solute carrier family 32 member 1) (Vesicular GABA transporter) (hVIAAT)	M11	purple	-0.490347	0.599651	0.401333	0.129648	0.0678442	-0.386863	-0.552702	-0.416722	-0.402981	-0.470726	0.582229	0.442476	0.845481	0.599743	0.606302	0.396359	0.543778	0.298501	0.200734	-0.312942	0.177505	-0.238264	0.0198583	0.256698	-0.0286999
P09471	GNAO1	Guanine nucleotide-binding protein G(o) subunit alpha	M11	purple	-0.266563	0.524172	0.552221	0.23602	-0.0135757	-0.361531	-0.66477	-0.259014	-0.424873	-0.589674	0.520098	0.430789	0.843895	0.498597	0.558885	0.148536	0.520432	0.167333	0.224391	-0.293009	0.271627	-0.418069	-0.0607669	0.185777	-0.543087
Q16658	FSCN1	Fascin (55 kDa actin-bundling protein) (Singed-like protein) (p55)	M11	purple	-0.555142	0.49127	0.542677	0.190002	-0.193559	-0.446728	-0.679594	-0.394844	-0.338935	-0.586485	0.518945	0.344256	0.842881	0.559818	0.585982	0.297071	0.533204	0.235388	0.16472	-0.37166	-0.0417	-0.346376	-0.100748	0.198936	-0.199368
Q9UN36	NDRG2	Protein NDRG2 (N-myc downstream-regulated gene 2 protein) (Protein Syld709613)	M11	purple	-0.138314	0.530707	0.600102	0.364647	-0.311182	-0.456267	-0.603846	-0.409203	-0.469891	-0.648378	0.531208	0.279906	0.830001	0.358762	0.614587	0.12409	0.23086	-0.0394886	-0.00245006	-0.628143	-0.101593	-0.50834	-0.319537	-0.0269738	-0.173551
P0DMV9	HSPA1B	Heat shock 70 kDa protein 1B (Heat shock 70 kDa protein 2) (HSP70-2) (HSP70.2)	M11	purple	-0.449684	0.368725	0.40866	0.205705	-0.358427	-0.364655	-0.410358	-0.539165	-0.406362	-0.558576	0.548278	0.194945	0.825052	0.415497	0.623954	0.212011	0.3217	0.264326	0.077392	-0.605702	-0.298202	-0.250054	-0.106137	0.20484	-0.0841822
Q8IZP0	ABI1	Abl interactor 1 (Abelson interactor 1) (Abi-1) (Abl-binding protein 4) (AblBP4) (Eps8 SH3 domain-binding protein) (Eps8-binding protein) (Nap1-binding protein) (Nap1BP) (Spectrin SH3 domain-binding protein 1) (e3B1)	M11	purple	-0.372307	0.31106	0.399014	0.0577974	-0.263396	-0.389748	-0.609645	-0.503337	-0.508087	-0.570988	0.507957	0.219975	0.822493	0.385032	0.566079	0.145796	0.445175	0.24414	0.0390561	-0.569794	-0.0751016	-0.292362	-0.13568	0.109484	-0.307504
Q07002	CDK18	Cyclin-dependent kinase 18 (EC 2.7.11.22) (Cell division protein kinase 18) (PCTAIRE-motif protein kinase 3) (Serine/threonine-protein kinase PCTAIRE-3)	M11	purple	-0.619336	0.320378	0.495866	0.0103613	-0.110905	-0.366263	-0.68945	-0.470163	-0.302765	-0.602068	0.601083	0.511213	0.797699	0.703062	0.604202	0.216446	0.519978	0.36172	0.234437	-0.167816	0.152346	-0.223788	0.134693	0.396073	-0.388898
P08865	RPSA	40S ribosomal protein SA (37 kDa laminin receptor precursor) (37LRP) (37/67 kDa laminin receptor) (LRP/LR) (67 kDa laminin receptor) (67LR) (Colon carcinoma laminin-binding protein) (Laminin receptor 1) (LamR) (Laminin-binding protein precursor p40) (LBP/p40) (Multidrug resistance-associated protein MGr1-Ag) (NEM/1CHD4)	M11	purple	-0.391867	0.73236	0.435689	0.223574	-0.143323	-0.427071	-0.497156	-0.370674	-0.271787	-0.472858	0.555472	0.224201	0.789551	0.329772	0.301858	0.243896	0.390189	-0.0394106	0.123442	-0.411746	0.0790943	-0.395948	-0.12087	0.0431996	0.00150257
Q14515	SPARCL1	SPARC-like protein 1 (High endothelial venule protein) (Hevin) (MAST 9)	M11	purple	-0.163264	0.367725	0.569168	0.188971	-0.221221	-0.514307	-0.599007	-0.440541	-0.51818	-0.625392	0.524385	0.294209	0.788038	0.323779	0.587909	0.0449667	0.357076	0.147602	0.0881024	-0.508644	0.0484603	-0.381012	-0.19275	0.109956	-0.4034
P78356	PIP4K2B	Phosphatidylinositol 5-phosphate 4-kinase type-2 beta (EC 2.7.1.149) (1-phosphatidylinositol 5-phosphate 4-kinase 2-beta) (Diphosphoinositide kinase 2-beta) (Phosphatidylinositol 5-phosphate 4-kinase type II beta) (PI(5)P 4-kinase type II beta) (PIP4KII-beta) (PtdIns(5)P-4-kinase isoform 2-beta)	M11	purple	-0.392637	0.24274	0.72971	0.180101	-0.232138	-0.50996	-0.809797	-0.530677	-0.483042	-0.815167	0.532059	0.327797	0.785689	0.482937	0.671043	0.00982927	0.241227	0.042779	-0.0913512	-0.337186	-0.0434224	-0.412081	-0.164149	0.0558052	-0.185793
Q14195	DPYSL3	Dihydropyrimidinase-related protein 3 (DRP-3) (Collapsin response mediator protein 4) (CRMP-4) (Unc-33-like phosphoprotein 1) (ULIP-1)	M11	purple	-0.503945	0.369491	0.430529	0.360038	-0.196141	-0.186853	-0.376762	-0.164973	-0.130932	-0.467952	0.344785	0.236715	0.779791	0.530149	0.474286	0.312255	0.536436	0.278918	0.276124	-0.411482	-0.160421	-0.361277	-0.168346	0.191234	-0.346174
O76003	GLRX3	Glutaredoxin-3 (PKC-interacting cousin of thioredoxin) (PICOT) (PKC-theta-interacting protein) (PKCq-interacting protein) (Thioredoxin-like protein 2)	M11	purple	-0.252603	0.451569	0.476926	0.300657	-0.398964	-0.428006	-0.492245	-0.435928	-0.312564	-0.508426	0.511924	0.249286	0.774563	0.353403	0.62874	0.224985	0.341365	0.134408	0.18703	-0.548574	-0.240379	-0.255683	-0.239957	0.132244	-0.0209955
P48047	ATP5O	ATP synthase subunit O, mitochondrial (Oligomycin sensitivity conferral protein) (OSCP)	M11	purple	-0.551429	0.449816	0.366509	-0.160978	0.0648339	-0.369633	-0.568407	-0.443348	-0.482504	-0.547406	0.638506	0.636049	0.774327	0.724722	0.601966	0.166546	0.562883	0.413176	0.285552	-0.111359	0.393377	-0.211446	0.257655	0.478494	-0.546465
P13639	EEF2	Elongation factor 2 (EF-2)	M11	purple	-0.198049	0.376411	0.491925	0.30777	-0.0527147	-0.267636	-0.647713	-0.37733	-0.452208	-0.568389	0.451151	0.180031	0.768882	0.307464	0.571672	0.126541	0.24423	0.037219	-0.0828898	-0.38577	0.00346042	-0.302167	-0.118412	-0.0124201	-0.0436414
P35268	RPL22	60S ribosomal protein L22 (EBER-associated protein) (EAP) (Epstein-Barr virus small RNA-associated protein) (Heparin-binding protein HBp15)	M11	purple	-0.456259	0.298041	0.316753	0.117468	0.00196417	-0.0526762	-0.423381	-0.19291	-0.418552	-0.533449	0.325072	0.38133	0.761131	0.625775	0.611193	0.153166	0.522575	0.349137	0.0719116	-0.377899	0.0161895	-0.341717	-0.0798799	0.187154	-0.525547
Q9NRV9	HEBP1	Heme-binding protein 1 (p22HBP)	M11	purple	-0.36299	0.367023	0.521519	0.210375	-0.564958	-0.603918	-0.458758	-0.705408	-0.476636	-0.693503	0.63418	0.174139	0.760038	0.324158	0.648917	0.134298	0.0505556	0.0747191	-0.0943826	-0.732797	-0.421461	-0.319845	-0.222421	0.0931193	0.0347053
Q9H479	FN3K	Fructosamine-3-kinase (EC 2.7.1.-)	M11	purple	-0.352722	0.423299	0.255804	0.354426	0.0445788	-0.157083	-0.124786	-0.147345	-0.308944	-0.418611	0.252502	0.157329	0.755362	0.413166	0.474106	0.30609	0.370282	0.190458	0.128765	-0.525602	-0.0731837	-0.332025	-0.274357	0.0214568	-0.0617386
Q92597	NDRG1	Protein NDRG1 (Differentiation-related gene 1 protein) (DRG-1) (N-myc downstream-regulated gene 1 protein) (Nickel-specific induction protein Cap43) (Reducing agents and tunicamycin-responsive protein) (RTP) (Rit42)	M11	purple	-0.602908	0.371192	0.253658	0.070834	-0.220901	-0.4261	-0.333584	-0.628504	-0.450402	-0.504783	0.594671	0.155737	0.748828	0.443033	0.570634	0.43116	0.311113	0.27756	0.0125185	-0.552687	-0.264713	-0.133909	-0.0161587	0.148375	0.175572
P61353	RPL27	60S ribosomal protein L27	M11	purple	-0.294936	0.419249	0.279793	0.224519	-0.171863	-0.176006	-0.452277	-0.261281	-0.293327	-0.327096	0.364797	0.118133	0.746923	0.298692	0.440511	0.307166	0.58262	0.244588	0.14704	-0.527348	-0.138902	-0.235657	-0.186652	0.051381	-0.147665
P17844	DDX5	Probable ATP-dependent RNA helicase DDX5 (EC 3.6.4.13) (DEAD box protein 5) (RNA helicase p68)	M11	purple	-0.492327	0.203902	0.457033	0.208404	0.0564401	-0.181129	-0.502688	-0.258259	-0.390671	-0.606692	0.359621	0.361411	0.734116	0.650198	0.620732	0.216907	0.374832	0.305055	0.00349445	-0.301736	0.0338459	-0.368662	-0.0509792	0.169223	-0.389288
P53985	SLC16A1	Monocarboxylate transporter 1 (MCT 1) (Solute carrier family 16 member 1)	M11	purple	-0.352445	0.428729	0.524566	0.265042	-0.321189	-0.480614	-0.344165	-0.515991	-0.495633	-0.75389	0.510756	0.310428	0.731767	0.460347	0.679026	0.0755987	-0.00726826	0.0229293	-0.185389	-0.657992	-0.268127	-0.445416	-0.292739	0.0393379	-0.0538576
Q6PGP7	TTC37	Tetratricopeptide repeat protein 37 (TPR repeat protein 37) (SKI3 homolog) (Ski3) (Tricho-hepatic-enteric syndrome protein) (Thespin)	M11	purple	-0.39941	0.562765	0.424971	0.0984972	-0.275327	-0.366102	-0.434467	-0.338741	-0.0714341	-0.367118	0.584975	0.481623	0.73126	0.471471	0.427853	0.123482	0.581887	0.336933	0.53082	-0.189359	0.133245	-0.14422	0.101598	0.528613	-0.419413
Q14011	CIRBP	Cold-inducible RNA-binding protein (A18 hnRNP) (Glycine-rich RNA-binding protein CIRP)	M11	purple	-0.371452	0.570796	0.165358	0.362831	-0.0246693	-0.0828679	-0.12393	0.0207187	0.0244482	-0.133161	0.256537	0.194532	0.728998	0.410161	0.266677	0.460019	0.662997	0.288647	0.543036	-0.36321	0.0322134	-0.236132	-0.146938	0.214933	-0.179565
O43765	SGTA	Small glutamine-rich tetratricopeptide repeat-containing protein alpha (Alpha-SGT) (Vpu-binding protein) (UBP)	M11	purple	-0.192991	0.481379	0.411389	-0.102894	-0.149889	-0.541918	-0.640584	-0.598876	-0.684292	-0.550286	0.69024	0.436118	0.725022	0.372517	0.631915	0.0734901	0.372442	0.211818	0.0655858	-0.388303	0.195756	-0.220602	0.0700019	0.238157	-0.333056
Q14194	CRMP1	Dihydropyrimidinase-related protein 1 (DRP-1) (Collapsin response mediator protein 1) (CRMP-1) (Unc-33-like phosphoprotein 3) (ULIP-3)	M11	purple	-0.388406	0.311151	0.582253	0.349927	-0.263153	-0.274731	-0.45573	-0.186217	-0.341892	-0.679154	0.236924	-0.00127716	0.723648	0.252055	0.333761	-0.0764511	0.261757	-0.0604034	-0.11145	-0.488559	-0.232028	-0.593879	-0.326276	-0.115834	-0.385342
Q9NZ01	TECR	Very-long-chain enoyl-CoA reductase (EC 1.3.1.93) (Synaptic glycoprotein SC2) (Trans-2,3-enoyl-CoA reductase) (TER)	M11	purple	-0.211863	0.404904	0.647891	0.380781	-0.501358	-0.527019	-0.540939	-0.398612	-0.243504	-0.568128	0.508595	0.287949	0.721618	0.360298	0.631609	0.157535	0.292633	0.0941765	0.234188	-0.48491	-0.275179	-0.342246	-0.270045	0.170406	-0.148559
Q13596	SNX1	Sorting nexin-1	M11	purple	-0.0566829	0.571317	0.267656	0.447338	0.0712927	-0.0701977	-0.363287	0.0320648	-0.20267	-0.216126	0.255185	0.0940447	0.691024	0.210778	0.295348	0.350608	0.525627	0.0288323	0.26222	-0.361355	0.110245	-0.33345	-0.212923	-0.0762913	-0.14725
Q9HAV7	GRPEL1	GrpE protein homolog 1, mitochondrial (HMGE) (Mt-GrpE#1)	M11	purple	-0.469681	0.509365	0.377081	-0.155588	-0.226508	-0.629846	-0.436855	-0.675987	-0.290318	-0.42907	0.680496	0.373915	0.686663	0.32739	0.414665	0.103857	0.448521	0.296969	0.248163	-0.294605	0.116014	-0.0184489	0.0764981	0.397979	0.0284468
Q07157	TJP1	Tight junction protein ZO-1 (Tight junction protein 1) (Zona occludens protein 1) (Zonula occludens protein 1)	M11	purple	-0.285235	0.395542	0.333287	0.379074	-0.228272	-0.397217	-0.369363	-0.27565	-0.146998	-0.3254	0.40693	0.0409859	0.685017	0.246645	0.343927	0.462853	0.364063	0.0904754	0.307827	-0.446258	-0.124966	-0.227837	-0.185314	0.0319164	0.0367833
P09496	CLTA	Clathrin light chain A (Lca)	M11	purple	-0.426148	0.389875	0.319302	-0.0641072	0.0224231	-0.269218	-0.320229	-0.404066	-0.438512	-0.549389	0.482217	0.526978	0.682098	0.572234	0.612902	0.00785795	0.367285	0.357431	0.0697031	-0.285367	0.16977	-0.178856	0.0393703	0.356062	-0.366428
Q99426	TBCB	Tubulin-folding cofactor B (Cytoskeleton-associated protein 1) (Cytoskeleton-associated protein CKAPI) (Tubulin-specific chaperone B)	M11	purple	-0.361013	0.429694	0.492211	-0.0162955	-0.424322	-0.667342	-0.487034	-0.754375	-0.451787	-0.571833	0.743064	0.4191	0.674523	0.418648	0.650581	0.110363	0.15832	0.226087	0.0849629	-0.455639	-0.126928	-0.160087	0.0351231	0.364804	-0.00681218
Q9H0Q0	FAM49A	Protein FAM49A	M11	purple	-0.415092	0.170757	0.428722	-0.0528535	-0.154336	-0.421755	-0.707302	-0.519852	-0.376936	-0.51908	0.524435	0.293242	0.650995	0.394974	0.55486	0.125743	0.418995	0.249984	0.161719	-0.116482	0.0747566	-0.0443222	0.106075	0.249999	-0.148848
P60866	RPS20	40S ribosomal protein S20	M11	purple	-0.10181	0.453852	0.557551	0.277416	-0.302358	-0.42045	-0.453946	-0.435898	-0.445901	-0.651563	0.444767	0.278947	0.642817	0.294484	0.576953	-0.0777909	-0.0571336	-0.144162	-0.208642	-0.550243	-0.161301	-0.448097	-0.318004	-0.0502368	0.0322705
Q8N5S9	CAMKK1	Calcium/calmodulin-dependent protein kinase kinase 1 (CaM-KK 1) (CaM-kinase kinase 1) (CaMKK 1) (EC 2.7.11.17) (CaM-kinase IV kinase) (Calcium/calmodulin-dependent protein kinase kinase alpha) (CaM-KK alpha) (CaM-kinase kinase alpha) (CaMKK alpha)	M11	purple	-0.708352	0.208615	0.0311634	-0.102716	0.0280616	-0.0480688	-0.322771	-0.234944	-0.296307	-0.317449	0.37268	0.396232	0.642162	0.742619	0.516159	0.458014	0.610254	0.58872	0.277519	-0.22267	0.0541468	-0.083254	0.221101	0.409194	-0.516623
Q92558	WASF1	Wiskott-Aldrich syndrome protein family member 1 (WASP family protein member 1) (Protein WAVE-1) (Verprolin homology domain-containing protein 1)	M11	purple	-0.539498	0.240095	0.151261	-0.26334	-0.18965	-0.24382	-0.450694	-0.508179	-0.282354	-0.289574	0.550233	0.472105	0.631912	0.573627	0.534706	0.171979	0.539498	0.569105	0.359765	-0.163461	0.0961977	0.0805982	0.313088	0.596067	-0.335416
P24666	ACP1	Low molecular weight phosphotyrosine protein phosphatase (LMW-PTP) (LMW-PTPase) (EC 3.1.3.48) (Adipocyte acid phosphatase) (Low molecular weight cytosolic acid phosphatase) (EC 3.1.3.2) (Red cell acid phosphatase 1)	M11	purple	-0.59154	0.217021	0.0134305	-0.058597	-0.0186746	-0.0316713	-0.27614	-0.253269	-0.142593	-0.154966	0.389663	0.258596	0.630176	0.521587	0.384447	0.448358	0.737267	0.618021	0.419344	-0.207811	0.0311917	0.0659409	0.231683	0.435947	-0.374607
P45954	ACADSB	Short/branched chain specific acyl-CoA dehydrogenase, mitochondrial (SBCAD) (EC 1.3.8.5) (2-methyl branched chain acyl-CoA dehydrogenase) (2-MEBCAD) (2-methylbutyryl-coenzyme A dehydrogenase) (2-methylbutyryl-CoA dehydrogenase)	M11	purple	-0.529144	0.297741	-0.0672717	-0.261045	0.20383	-0.0730854	-0.207251	-0.314099	-0.399581	-0.261068	0.47853	0.572451	0.629555	0.706027	0.559125	0.302563	0.55177	0.63365	0.385348	-0.0961651	0.37619	0.0824338	0.386325	0.580835	-0.523125
O75223	GGCT	Gamma-glutamylcyclotransferase (EC 2.3.2.4) (Cytochrome c-releasing factor 21)	M11	purple	-0.204	0.207425	0.638791	0.0940158	-0.396108	-0.66598	-0.596153	-0.583541	-0.497063	-0.700971	0.53728	0.294178	0.616078	0.310137	0.613193	-0.0810483	0.0417786	0.00962401	0.00885723	-0.364813	-0.0928337	-0.317023	-0.141601	0.134094	-0.155308
Q8NBX0	SCCPDH	Saccharopine dehydrogenase-like oxidoreductase (EC 1.-.-.-)	M11	purple	-0.201911	0.23731	0.456024	0.217149	0.0657532	-0.30651	-0.553806	-0.269169	-0.484943	-0.509562	0.219768	-0.0459702	0.612011	0.118485	0.352404	0.0380438	0.226224	-0.0705492	-0.218161	-0.331018	-0.000450838	-0.356693	-0.238779	-0.227831	0.0831926
P25788	PSMA3	Proteasome subunit alpha type-3 (EC 3.4.25.1) (Macropain subunit C8) (Multicatalytic endopeptidase complex subunit C8) (Proteasome component C8)	M11	purple	-0.158744	0.606019	0.262848	0.0443211	-0.421614	-0.52773	-0.296297	-0.589088	-0.275634	-0.306155	0.607775	0.153398	0.596238	0.050685	0.298127	0.0614016	0.150915	0.0702647	0.103007	-0.54939	-0.102424	-0.0950137	-0.0448516	0.213185	0.0970119
P30626	SRI	Sorcin (22 kDa protein) (CP-22) (CP22) (V19)	M11	purple	-0.114402	0.513836	0.358335	0.335224	-0.441631	-0.40681	-0.393157	-0.32438	-0.112389	-0.350714	0.444581	0.190984	0.587453	0.230684	0.337526	0.225713	0.0741726	-0.041959	0.111056	-0.57945	-0.162669	-0.323262	-0.242072	0.0620981	-0.060261
O76070	SNCG	Gamma-synuclein (Breast cancer-specific gene 1 protein) (Persyn) (Synoretin) (SR)	M11	purple	-0.304973	0.411395	0.221741	-0.0100328	-0.298569	-0.332638	-0.106704	-0.371179	-0.334122	-0.404187	0.555109	0.524706	0.580515	0.551874	0.561997	0.162066	0.318205	0.349824	0.348611	-0.405447	-0.010617	-0.199712	0.0479916	0.444312	-0.521018
Q9NVS9	PNPO	Pyridoxine-5'-phosphate oxidase (EC 1.4.3.5) (Pyridoxamine-phosphate oxidase)	M11	purple	-0.0222648	0.370592	0.217375	0.296622	-0.00506106	0.0351881	-0.228358	0.0560862	-0.362953	-0.362034	0.0818881	0.103402	0.571531	0.216526	0.310032	-0.0180245	0.232266	-0.0169758	-0.0821192	-0.509399	0.00429848	-0.479999	-0.319463	-0.14667	-0.43825
Q8TB36	GDAP1	Ganglioside-induced differentiation-associated protein 1 (GDAP1)	M11	purple	-0.544322	0.303233	0.0492624	-0.284732	0.106541	-0.173265	-0.29937	-0.374671	-0.309666	-0.298132	0.530875	0.534399	0.57117	0.607025	0.437159	0.193473	0.517093	0.553459	0.336816	-0.0253241	0.371061	0.068707	0.416692	0.583972	-0.544022
A0MZ66	SHTN1	Shootin-1 (Shootin1)	M11	purple	0.0633823	0.331783	0.657476	0.565983	-0.514043	-0.339947	-0.458158	-0.177187	-0.384956	-0.668821	0.210328	-0.0550045	0.567634	0.0638317	0.409754	-0.107033	-0.103859	-0.374376	-0.323415	-0.738262	-0.471548	-0.724644	-0.614405	-0.391744	-0.178927
Q96G03	PGM2	Phosphoglucomutase-2 (PGM 2) (EC 5.4.2.2) (Glucose phosphomutase 2) (Phosphodeoxyribomutase) (Phosphopentomutase) (EC 5.4.2.7)	M11	purple	-0.201144	0.528363	0.304942	0.237774	-0.182526	-0.306453	-0.192797	-0.28248	-0.051927	-0.179753	0.347751	0.11518	0.55391	0.100107	0.278142	0.174157	0.42611	0.2193	0.178024	-0.427575	-0.143437	-0.0836244	-0.18513	0.176973	0.158439
P67809	YBX1	Nuclease-sensitive element-binding protein 1 (CCAAT-binding transcription factor I subunit A) (CBF-A) (DNA-binding protein B) (DBPB) (Enhancer factor I subunit A) (EFI-A) (Y-box transcription factor) (Y-box-binding protein 1) (YB-1)	M11	purple	-0.296006	0.305302	0.519471	0.245646	-0.540247	-0.685851	-0.347338	-0.587254	-0.356814	-0.643112	0.557556	0.183507	0.541809	0.322755	0.505331	0.173832	-0.203033	-0.111904	-0.0575222	-0.558894	-0.343311	-0.384095	-0.207842	0.0386556	0.0821418
Q9H270	VPS11	Vacuolar protein sorting-associated protein 11 homolog (hVPS11) (RING finger protein 108)	M11	purple	-0.415825	0.281292	-0.0482947	0.0532342	0.267482	0.118712	-0.231546	-0.100049	-0.0437199	-0.0742468	0.197693	0.227915	0.541245	0.442918	0.262041	0.385344	0.478541	0.374879	0.183972	-0.156029	0.212513	0.0279516	0.087948	0.206061	0.00193125
Q9Y2T2	AP3M1	AP-3 complex subunit mu-1 (AP-3 adaptor complex mu3A subunit) (Adaptor-related protein complex 3 subunit mu-1) (Mu-adaptin 3A) (Mu3A-adaptin)	M11	purple	-0.372682	0.499635	0.351558	0.275027	-0.13447	-0.161371	-0.316217	-0.00394079	0.0834468	-0.274559	0.243043	0.236585	0.528229	0.336011	0.199925	0.164641	0.46656	0.134255	0.29491	-0.151043	0.0108365	-0.261789	-0.0930754	0.206039	-0.304641
P26992	CNTFR	Ciliary neurotrophic factor receptor subunit alpha (CNTF receptor subunit alpha) (CNTFR-alpha)	M11	purple	-0.371762	0.444182	0.109828	-0.0849699	0.0313218	-0.334666	-0.0435867	-0.410478	-0.174894	-0.194421	0.384289	0.199185	0.439505	0.189686	0.278076	0.165291	0.329556	0.220142	0.146766	-0.185932	0.0376084	0.111748	0.0111648	0.220926	0.386511
O60749	SNX2	Sorting nexin-2 (Transformation-related gene 9 protein) (TRG-9)	M11	purple	0.293423	0.404355	0.336833	0.423337	0.0196013	-0.152786	-0.239363	0.0582193	-0.30514	-0.26365	0.19299	0.287456	0.413767	0.214238	0.458632	0.141044	0.13959	-0.0873235	0.136452	-0.306674	0.110798	-0.366008	-0.295079	-0.0837294	-0.204009
Q96QR8	PURB	Transcriptional activator protein Pur-beta (Purine-rich element-binding protein B)	M11	purple	-0.200507	0.598602	0.312342	0.108493	0.113203	-0.375582	-0.215527	-0.166718	-0.0859713	-0.183881	0.356388	0.395197	0.405197	0.344497	0.214212	0.203973	0.231769	0.0200697	0.249855	-0.0382313	0.304953	-0.215262	-0.00583148	0.201557	0.16573
Q9Y262	EIF3L	Eukaryotic translation initiation factor 3 subunit L (eIF3l) (Eukaryotic translation initiation factor 3 subunit 6-interacting protein) (Eukaryotic translation initiation factor 3 subunit E-interacting protein)	M11	purple	5.35e-05	0.120575	0.0654406	0.335382	0.199356	0.264287	-0.0101233	0.110418	-0.156942	-0.140531	-0.139215	-0.166799	0.355252	-0.0192459	0.161079	-0.0258688	0.134092	0.052842	-0.255697	-0.371241	-0.133402	-0.182643	-0.283792	-0.213909	0.0416523
P09543	CNP	2',3'-cyclic-nucleotide 3'-phosphodiesterase (CNP) (CNPase) (EC 3.1.4.37)	M12	cyan	0.0823564	0.387009	0.944814	0.446125	-0.662535	-0.718074	-0.546354	-0.345244	-0.214171	-0.759209	0.373505	0.122022	0.400178	0.0137676	0.27896	-0.372227	-0.323191	-0.563348	-0.237451	-0.430364	-0.301095	-0.725611	-0.507333	-0.219716	-0.0820002
A5YM72	CARNS1	Carnosine synthase 1 (EC 6.3.2.11) (ATP-grasp domain-containing protein 1)	M12	cyan	0.0663427	0.245217	0.925327	0.560126	-0.515979	-0.575149	-0.451315	-0.158207	-0.237798	-0.777298	0.157781	-0.0191085	0.36754	0.00229512	0.249273	-0.356391	-0.336076	-0.588062	-0.352823	-0.446228	-0.369147	-0.824504	-0.630491	-0.390244	-0.11143
P48426	PIP4K2A	Phosphatidylinositol 5-phosphate 4-kinase type-2 alpha (EC 2.7.1.149) (1-phosphatidylinositol 5-phosphate 4-kinase 2-alpha) (Diphosphoinositide kinase 2-alpha) (PIP5KIII) (Phosphatidylinositol 5-phosphate 4-kinase type II alpha) (PI(5)P 4-kinase type II alpha) (PIP4KII-alpha) (PtdIns(4)P-5-kinase B isoform) (PtdIns(4)P-5-kinase C isoform) (PtdIns(5)P-4-kinase isoform 2-alpha)	M12	cyan	-0.0103809	0.421145	0.923792	0.443417	-0.478239	-0.626292	-0.580421	-0.231556	-0.115937	-0.70578	0.350817	0.186646	0.523847	0.104973	0.233145	-0.308497	-0.0215418	-0.416142	-0.0121324	-0.313595	-0.0748282	-0.689403	-0.453339	-0.119868	-0.252696
P20916	MAG	Myelin-associated glycoprotein (Siglec-4a)	M12	cyan	0.0769976	0.122011	0.900117	0.614625	-0.40265	-0.389141	-0.520161	-0.0401099	-0.20857	-0.740816	0.0666117	-0.0124536	0.399006	0.060993	0.322673	-0.319674	-0.194745	-0.450767	-0.314292	-0.38147	-0.339482	-0.766164	-0.603318	-0.360359	-0.253569
P02794	FTH1	Ferritin heavy chain (Ferritin H subunit) (EC 1.16.3.1) (Cell proliferation-inducing gene 15 protein) [Cleaved into: Ferritin heavy chain, N-terminally processed]	M12	cyan	0.137612	0.455299	0.899912	0.673187	-0.52932	-0.508185	-0.532291	-0.113452	-0.174633	-0.649756	0.246364	0.0179335	0.558889	-0.00093234	0.297418	-0.208328	-0.0273285	-0.455159	-0.0901925	-0.526907	-0.31132	-0.766208	-0.617706	-0.285401	-0.175175
P23515	OMG	Oligodendrocyte-myelin glycoprotein	M12	cyan	-0.125137	0.490393	0.876291	0.329177	-0.561847	-0.776462	-0.583128	-0.552238	-0.456618	-0.873256	0.600878	0.329077	0.62877	0.281636	0.567187	-0.193939	-0.181694	-0.291289	-0.180582	-0.525752	-0.215278	-0.637832	-0.340002	-0.0113664	-0.161946
Q9UKG1	APPL1	DCC-interacting protein 13-alpha (Dip13-alpha) (Adapter protein containing PH domain, PTB domain and leucine zipper motif 1)	M12	cyan	-0.195256	0.485846	0.855875	0.216794	-0.560016	-0.743717	-0.702649	-0.666219	-0.489659	-0.843003	0.68954	0.347887	0.774297	0.278069	0.650867	-0.209318	0.10519	-0.0865555	-0.039832	-0.500076	-0.176831	-0.461372	-0.238485	0.135232	-0.179069
P60201	PLP1	Myelin proteolipid protein (PLP) (Lipophilin)	M12	cyan	-0.339389	0.216668	0.832296	0.308137	-0.391574	-0.568216	-0.716685	-0.432241	-0.432817	-0.886932	0.389263	0.159027	0.714627	0.340316	0.500278	-0.147058	0.0437757	-0.149087	-0.262969	-0.511428	-0.215167	-0.661346	-0.384618	-0.123902	-0.291824
O43236	SEPT4	Septin-4 (Apoptosis-related protein in the TGF-beta signaling pathway) (ARTS) (Bradeion beta) (Brain protein H5) (CE5B3 beta) (Cell division control-related protein 2) (hCDCREL-2) (Cerebral protein 7) (Peanut-like protein 2)	M12	cyan	0.0613261	0.153964	0.815129	0.381005	-0.308536	-0.393466	-0.61187	-0.191815	-0.386261	-0.711346	0.301537	0.317032	0.462382	0.297831	0.589007	-0.23235	-0.00606314	-0.144718	-0.118532	-0.249569	-0.116961	-0.564986	-0.291217	-0.0254254	-0.464641
P07197	NEFM	Neurofilament medium polypeptide (NF-M) (160 kDa neurofilament protein) (Neurofilament 3) (Neurofilament triplet M protein)	M12	cyan	-0.247434	0.425558	0.80604	0.294604	-0.422489	-0.55844	-0.659956	-0.302531	-0.0777114	-0.642189	0.440515	0.326344	0.579212	0.321417	0.302105	-0.134258	0.146894	-0.154702	0.0672666	-0.251881	-0.0142146	-0.550116	-0.241994	0.098766	-0.327159
P07196	NEFL	Neurofilament light polypeptide (NF-L) (68 kDa neurofilament protein) (Neurofilament triplet L protein)	M12	cyan	-0.203302	0.455809	0.799866	0.208575	-0.470291	-0.607053	-0.676523	-0.436454	-0.0709724	-0.622606	0.513082	0.285675	0.568895	0.181519	0.260924	-0.239129	0.144862	-0.178318	0.0312076	-0.247349	-0.015126	-0.428394	-0.215438	0.109546	-0.170705
Q02246	CNTN2	Contactin-2 (Axonal glycoprotein TAG-1) (Axonin-1) (Transient axonal glycoprotein 1) (TAX-1)	M12	cyan	-0.015412	0.475304	0.794272	0.302662	-0.622226	-0.652862	-0.510847	-0.445297	-0.0280989	-0.523216	0.571895	0.347937	0.544776	0.141583	0.376016	-0.220992	0.11547	-0.0863286	0.266127	-0.297179	-0.111221	-0.331024	-0.202333	0.281302	-0.181977
Q16531	DDB1	DNA damage-binding protein 1 (DDB p127 subunit) (DNA damage-binding protein a) (DDBa) (Damage-specific DNA-binding protein 1) (HBV X-associated protein 1) (XAP-1) (UV-damaged DNA-binding factor) (UV-damaged DNA-binding protein 1) (UV-DDB 1) (XPE-binding factor) (XPE-BF) (Xeroderma pigmentosum group E-complementing protein) (XPCe)	M12	cyan	0.30344	0.592182	0.788886	0.310318	-0.553536	-0.657336	-0.578823	-0.360809	-0.180279	-0.518286	0.580401	0.356644	0.424321	-0.0183246	0.320018	-0.338929	-0.0555415	-0.341479	0.136007	-0.236609	0.0607203	-0.419056	-0.193435	0.11677	-0.288251
Q68D91	MBLAC2	Metallo-beta-lactamase domain-containing protein 2 (EC 3.-.-.-)	M12	cyan	-0.123373	0.240491	0.786062	0.353477	-0.305578	-0.469446	-0.549432	-0.154839	0.00972163	-0.56272	0.250234	0.180834	0.477174	0.165304	0.199961	-0.211783	0.158538	-0.192352	0.106458	-0.140798	0.011702	-0.487271	-0.327018	-0.00481637	-0.266148
P46821	MAP1B	Microtubule-associated protein 1B (MAP-1B) [Cleaved into: MAP1B heavy chain; MAP1 light chain LC1]	M12	cyan	0.294288	0.13405	0.77431	0.159978	-0.3939	-0.541997	-0.426937	-0.338152	-0.220568	-0.568065	0.230458	0.00143197	0.11534	-0.306492	0.101981	-0.7061	-0.360524	-0.559241	-0.33798	-0.066153	-0.091563	-0.378225	-0.312107	-0.220408	0.0940073
O75363	BCAS1	Breast carcinoma-amplified sequence 1 (Amplified and overexpressed in breast cancer) (Novel amplified in breast cancer 1)	M12	cyan	0.0401465	0.308668	0.770538	0.469078	-0.719208	-0.58471	-0.465799	-0.281476	-0.0823367	-0.573431	0.368286	0.0261055	0.438044	-0.0171825	0.223871	-0.179546	-0.0691784	-0.295334	-0.00239942	-0.498672	-0.370365	-0.565723	-0.407159	-0.0772484	-0.314306
Q8NFZ8	CADM4	Cell adhesion molecule 4 (Immunoglobulin superfamily member 4C) (IgSF4C) (Nectin-like protein 4) (NECL-4) (TSLC1-like protein 2)	M12	cyan	0.0703571	0.453583	0.763343	0.250574	-0.355574	-0.647907	-0.505343	-0.410507	-0.503128	-0.776137	0.573483	0.482925	0.583948	0.336886	0.549182	-0.230506	-0.107404	-0.222438	-0.037601	-0.420698	0.106518	-0.632737	-0.251292	0.0572881	-0.487972
P52306	RAP1GDS1	Rap1 GTPase-GDP dissociation stimulator 1 (Exchange factor smgGDS) (SMG GDS protein) (SMG P21 stimulatory GDP/GTP exchange protein)	M12	cyan	0.0224708	0.471224	0.753688	0.0189312	-0.478587	-0.767138	-0.679873	-0.732091	-0.35536	-0.63861	0.78233	0.512171	0.511348	0.186878	0.560341	-0.274342	-0.00705533	-0.089257	0.0317677	-0.208202	0.0777968	-0.185253	-0.00976329	0.293614	-0.0529997
Q8NHG7	SVIP	Small VCP/p97-interacting protein	M12	cyan	0.102139	0.479541	0.747299	0.0339254	-0.57903	-0.839354	-0.5908	-0.662239	-0.384636	-0.663822	0.770139	0.519085	0.498143	0.170242	0.487505	-0.349205	-0.114797	-0.161195	0.133849	-0.264559	0.133586	-0.322642	-0.0244934	0.314466	-0.352511
P16389	KCNA2	Potassium voltage-gated channel subfamily A member 2 (NGK1) (Voltage-gated K(+) channel HuKIV) (Voltage-gated potassium channel HBK5) (Voltage-gated potassium channel subunit Kv1.2)	M12	cyan	0.104572	0.306465	0.745862	0.41263	-0.189553	-0.340996	-0.539954	-0.110793	-0.446662	-0.723443	0.220445	0.124782	0.579631	0.11743	0.335597	-0.337448	0.0107991	-0.325152	-0.242507	-0.440161	0.0192009	-0.754386	-0.445344	-0.266359	-0.519666
P11233	RALA	Ras-related protein Ral-A	M12	cyan	-0.0513789	0.214296	0.743745	0.444699	-0.177342	-0.262492	-0.517004	-0.0633782	-0.312126	-0.644087	0.106505	0.186576	0.462811	0.275019	0.504535	-0.173896	0.039418	-0.187671	-0.257297	-0.305424	-0.220168	-0.601401	-0.454235	-0.191821	-0.16073
P55011	SLC12A2	Solute carrier family 12 member 2 (Basolateral Na-K-Cl symporter) (Bumetanide-sensitive sodium-(potassium)-chloride cotransporter 1)	M12	cyan	0.423758	0.115923	0.735852	0.287123	-0.529161	-0.417554	-0.312087	-0.0922371	-0.328086	-0.597664	0.109797	0.0706864	0.159711	-0.165487	0.185872	-0.689732	-0.340876	-0.511599	-0.26808	-0.33919	-0.183748	-0.681729	-0.477041	-0.24913	-0.513649
Q9UF11	PLEKHB1	Pleckstrin homology domain-containing family B member 1 (PH domain-containing family B member 1) (Evectin-1) (PH domain-containing protein in retina 1) (PHRET1) (Pleckstrin homology domain retinal protein 1)	M12	cyan	0.201141	0.0757216	0.733741	0.520359	-0.617368	-0.502419	-0.2641	-0.0797822	-0.272061	-0.65709	0.0481114	-0.149815	0.281676	-0.126011	0.195397	-0.352982	-0.331742	-0.488643	-0.292562	-0.605176	-0.473332	-0.771539	-0.676005	-0.407222	-0.363765
P02686	MBP	Myelin basic protein (MBP) (Myelin A1 protein) (Myelin membrane encephalitogenic protein)	M12	cyan	-0.197976	0.105357	0.722158	0.548244	-0.413917	-0.312036	-0.437557	0.00639081	-0.0934008	-0.640193	-0.0818639	-0.303989	0.41962	-0.0373461	0.0324482	-0.22233	-0.0947791	-0.452533	-0.392019	-0.501876	-0.470097	-0.786748	-0.662662	-0.500742	-0.131572
P02511	CRYAB	Alpha-crystallin B chain (Alpha(B)-crystallin) (Heat shock protein beta-5) (HspB5) (Renal carcinoma antigen NY-REN-27) (Rosenthal fiber component)	M12	cyan	0.0694577	0.296724	0.716945	0.303927	-0.257689	-0.393005	-0.508007	-0.114724	-0.315954	-0.651862	0.32209	0.463491	0.445689	0.377708	0.48947	-0.206563	0.0422174	-0.141284	-0.0119954	-0.258993	0.0777345	-0.613251	-0.290708	0.0291583	-0.652671
Q16653	MOG	Myelin-oligodendrocyte glycoprotein	M12	cyan	-0.0533447	0.116854	0.716592	0.35655	-0.456105	-0.477625	-0.407202	-0.0536367	0.0400962	-0.551367	0.0398162	-0.123723	0.176179	-0.0793339	-0.12706	-0.333122	-0.271691	-0.572914	-0.258197	-0.225853	-0.209694	-0.691194	-0.477932	-0.359737	-0.174655
Q14203	DCTN1	Dynactin subunit 1 (150 kDa dynein-associated polypeptide) (DAP-150) (DP-150) (p135) (p150-glued)	M12	cyan	-0.062367	0.557042	0.714458	-0.0210095	-0.419701	-0.777135	-0.628268	-0.630773	-0.135744	-0.521275	0.772379	0.506017	0.467108	0.155925	0.316309	-0.262085	0.0888841	-0.124677	0.260891	0.012314	0.268446	-0.145822	0.110347	0.385517	-0.0956225
Q05469	LIPE	Hormone-sensitive lipase (HSL) (EC 3.1.1.79)	M12	cyan	0.477379	-0.0174255	0.707399	0.360125	-0.511901	-0.361483	-0.294985	-0.0529576	-0.0116246	-0.416538	0.0236858	-0.162927	-0.0295191	-0.421539	-0.0584737	-0.671976	-0.421915	-0.655058	-0.212237	-0.0662279	-0.221151	-0.449558	-0.409524	-0.32331	-0.0994276
Q96S97	MYADM	Myeloid-associated differentiation marker (Protein SB135)	M12	cyan	0.0377933	0.0471371	0.705505	0.342819	-0.279289	-0.344279	-0.416323	-0.0730284	-0.344015	-0.650849	-0.0321753	-0.0984634	0.321794	-0.0457193	0.218468	-0.415253	-0.115593	-0.337881	-0.468061	-0.437422	-0.289519	-0.67663	-0.586609	-0.399666	-0.263269
Q6BCY4	CYB5R2	NADH-cytochrome b5 reductase 2 (b5R.2) (EC 1.6.2.2)	M12	cyan	0.0172398	0.200034	0.697681	0.475032	-0.672494	-0.466418	-0.392946	-0.139057	0.0199837	-0.482176	0.200259	-0.0116781	0.426909	-0.014246	0.200995	-0.214527	0.0126342	-0.202441	0.13396	-0.419155	-0.364954	-0.492326	-0.425337	-0.0180722	-0.351057
Q9UJW0	DCTN4	Dynactin subunit 4 (Dyn4) (Dynactin subunit p62)	M12	cyan	-0.108922	0.00409678	0.691029	0.475744	-0.350032	-0.386599	-0.448198	-0.138872	-0.186398	-0.589381	0.0529622	-0.297764	0.381116	-0.0835697	0.111678	-0.138581	-0.0969606	-0.395221	-0.285456	-0.369393	-0.389926	-0.595445	-0.486733	-0.427024	0.0151191
Q15746	MYLK	Myosin light chain kinase, smooth muscle (MLCK) (smMLCK) (EC 2.7.11.18) (Kinase-related protein) (KRP) (Telokin) [Cleaved into: Myosin light chain kinase, smooth muscle, deglutamylated form]	M12	cyan	0.292014	0.279574	0.687006	0.22955	-0.46124	-0.380545	-0.183504	-0.136865	-0.134601	-0.46252	0.144495	0.0476429	0.114452	-0.233172	0.0512762	-0.695505	-0.267812	-0.514583	-0.198305	-0.159621	-0.183223	-0.504276	-0.365805	-0.153669	-0.102056
Q9NUQ9	FAM49B	Protein FAM49B (L1)	M12	cyan	0.0658051	0.0159165	0.678586	0.0821465	-0.187981	-0.455269	-0.677265	-0.331507	-0.455626	-0.632721	0.353982	0.392588	0.367337	0.294443	0.586082	-0.252291	-0.00813002	-0.0759392	-0.0667579	-0.0433631	0.109566	-0.325898	-0.102264	0.0643014	-0.348443
Q8N145	LGI3	Leucine-rich repeat LGI family member 3 (LGI1-like protein 4) (Leucine-rich glioma-inactivated protein 3)	M12	cyan	0.170681	-0.0200683	0.67857	0.442729	-0.339951	-0.328344	-0.469771	-0.0873368	0.115265	-0.413345	0.0132711	-0.07573	0.176903	-0.134508	0.097497	-0.283583	-0.192573	-0.374552	-0.221102	-0.18735	-0.215995	-0.364932	-0.488485	-0.280129	0.0991085
P09417	QDPR	Dihydropteridine reductase (EC 1.5.1.34) (HDHPR) (Quinoid dihydropteridine reductase) (Short chain dehydrogenase/reductase family 33C member 1)	M12	cyan	0.361891	0.0419219	0.671863	0.474084	-0.393304	-0.318744	-0.366269	0.0105501	0.00212825	-0.431849	0.0810916	-0.0391163	0.199265	-0.179182	0.0516779	-0.370242	-0.163597	-0.413142	-0.0569565	-0.233808	-0.0919884	-0.512394	-0.435741	-0.24259	-0.40334
P78357	CNTNAP1	Contactin-associated protein 1 (Caspr) (Caspr1) (Neurexin IV) (Neurexin-4) (p190)	M12	cyan	0.351863	0.0688266	0.662259	0.321305	-0.449194	-0.30575	-0.266898	-0.120003	-0.235153	-0.573107	0.0102578	-0.210741	0.0896826	-0.3733	-0.0262503	-0.714468	-0.476037	-0.669572	-0.580494	-0.37356	-0.30554	-0.632377	-0.539484	-0.492958	-0.144192
O75122	CLASP2	CLIP-associating protein 2 (Cytoplasmic linker-associated protein 2) (Protein Orbit homolog 2) (hOrbit2)	M12	cyan	0.0763158	0.472373	0.628118	-0.00547356	-0.162323	-0.642412	-0.63439	-0.50887	-0.37532	-0.517145	0.695598	0.592095	0.496546	0.295146	0.493339	-0.128102	0.149257	-0.0626296	0.220365	-0.0264091	0.410739	-0.218112	0.0678333	0.275187	-0.218046
Q16352	INA	Alpha-internexin (Alpha-Inx) (66 kDa neurofilament protein) (NF-66) (Neurofilament-66) (Neurofilament 5)	M12	cyan	-0.314161	0.490065	0.622386	-0.0203447	-0.28397	-0.674237	-0.676208	-0.580634	-0.146983	-0.494886	0.680872	0.467916	0.484363	0.346874	0.336367	0.0245688	0.173056	0.0166041	0.0868553	-0.084731	0.173045	-0.204816	0.089745	0.304243	-0.035129
Q15691	MAPRE1	Microtubule-associated protein RP/EB family member 1 (APC-binding protein EB1) (End-binding protein 1) (EB1)	M12	cyan	0.0726736	0.531019	0.618789	0.235096	-0.574002	-0.663711	-0.316531	-0.323265	0.133664	-0.373719	0.525709	0.290714	0.353303	0.00897114	0.0477909	-0.251585	-0.0945362	-0.323898	0.399853	-0.0996626	0.114061	-0.309098	-0.0935368	0.245189	-0.175647
Q9UPT6	MAPK8IP3	C-Jun-amino-terminal kinase-interacting protein 3 (JIP-3) (JNK-interacting protein 3) (JNK MAP kinase scaffold protein 3) (Mitogen-activated protein kinase 8-interacting protein 3)	M12	cyan	-0.154493	0.620558	0.61536	0.120008	-0.464135	-0.668001	-0.425275	-0.419625	-0.0585461	-0.466054	0.662679	0.461959	0.578544	0.252886	0.251569	-0.121899	0.234154	-0.00910105	0.438622	-0.198926	0.193054	-0.312541	0.00212373	0.412891	-0.430916
Q15111	PLCL1	Inactive phospholipase C-like protein 1 (PLC-L1) (Phospholipase C-deleted in lung carcinoma) (Phospholipase C-related but catalytically inactive protein) (PRIP)	M12	cyan	0.229617	0.0329148	0.614896	0.16616	-0.587813	-0.467343	-0.329049	-0.33089	-0.068657	-0.404774	0.112619	-0.14461	-0.000141299	-0.363218	0.0449501	-0.61735	-0.493389	-0.495371	-0.386294	-0.175559	-0.38761	-0.266439	-0.323591	-0.193076	0.280617
P37837	TALDO1	Transaldolase (EC 2.2.1.2)	M12	cyan	-0.0575356	0.160691	0.607487	0.763481	-0.243469	-0.140316	-0.241123	0.241226	-0.0300276	-0.514363	-0.150424	-0.134682	0.320287	0.165699	0.193801	0.0961067	-0.150175	-0.408251	-0.306779	-0.484432	-0.465118	-0.793179	-0.699777	-0.507043	-0.099871
Q14558	PRPSAP1	Phosphoribosyl pyrophosphate synthase-associated protein 1 (PRPP synthase-associated protein 1) (39 kDa phosphoribosypyrophosphate synthase-associated protein) (PAP39)	M12	cyan	0.0985209	0.290399	0.601269	0.376938	-0.0668501	-0.254647	-0.440121	-0.0547757	-0.318958	-0.554229	0.315246	0.533157	0.511432	0.480001	0.624463	-0.0205895	0.148925	0.0457899	0.100645	-0.250408	0.158564	-0.483679	-0.227428	0.119245	-0.622798
Q16555	DPYSL2	Dihydropyrimidinase-related protein 2 (DRP-2) (Collapsin response mediator protein 2) (CRMP-2) (N2A3) (Unc-33-like phosphoprotein 2) (ULIP-2)	M12	cyan	0.514078	0.236327	0.59015	0.13418	-0.611843	-0.620085	-0.177642	-0.325738	-0.0980023	-0.355218	0.345453	0.0475739	-0.0240766	-0.425966	-0.0257888	-0.650195	-0.47113	-0.54114	-0.0480021	-0.117063	-0.0574785	-0.273361	-0.183813	-0.0309463	-0.129805
Q96K19	RNF170	E3 ubiquitin-protein ligase RNF170 (EC 6.3.2.-) (Putative LAG1-interacting protein) (RING finger protein 170)	M12	cyan	0.136416	-0.0154819	0.587215	0.391428	-0.144181	-0.300918	-0.563383	-0.178706	-0.299121	-0.544447	0.135953	-0.00880831	0.306569	0.0415504	0.371019	-0.0501647	-0.13278	-0.291737	-0.368805	-0.303678	-0.161642	-0.402497	-0.415959	-0.38121	0.0174547
Q8IXJ6	SIRT2	NAD-dependent protein deacetylase sirtuin-2 (EC 3.5.1.-) (Regulatory protein SIR2 homolog 2) (SIR2-like protein 2)	M12	cyan	0.0374464	0.0173003	0.574129	0.254032	-0.138124	-0.440534	-0.364423	-0.108836	-0.304356	-0.534297	0.148905	0.0742403	0.160615	0.124089	0.17443	-0.110067	-0.270498	-0.340121	-0.253668	-0.153608	-0.00418789	-0.569002	-0.24421	-0.246006	-0.276747
Q9C0H9	SRCIN1	SRC kinase signaling inhibitor 1 (SNAP-25-interacting protein) (SNIP) (p130Cas-associated protein) (p140Cap)	M12	cyan	0.465078	0.102105	0.564017	0.130696	-0.594608	-0.41195	-0.303581	-0.193869	0.116356	-0.193142	0.111562	-0.0581654	-0.149151	-0.478507	-0.0867466	-0.67347	-0.38407	-0.506661	-0.142208	0.0296905	-0.208504	-0.145855	-0.232011	-0.083546	0.144408
P29692	EEF1D	Elongation factor 1-delta (EF-1-delta) (Antigen NY-CO-4)	M12	cyan	-0.0774163	0.662857	0.559681	0.231212	-0.356639	-0.62537	-0.467261	-0.48047	-0.171398	-0.420194	0.704817	0.388708	0.693397	0.232323	0.3711	0.0642324	0.238543	-0.004743	0.408995	-0.30597	0.171363	-0.254471	-0.0180839	0.320554	-0.130015
P02689	PMP2	Myelin P2 protein (Peripheral myelin protein 2)	M12	cyan	-0.0258503	0.0216172	0.545343	0.290422	-0.364271	-0.357666	-0.323582	0.0366296	0.0232065	-0.468826	0.0109642	0.0589081	0.144477	0.131595	-0.0223142	-0.220264	-0.292001	-0.414683	-0.114646	-0.183634	-0.0682091	-0.640123	-0.365995	-0.210825	-0.408335
Q13085	ACACA	Acetyl-CoA carboxylase 1 (ACC1) (EC 6.4.1.2) (ACC-alpha) [Includes: Biotin carboxylase (EC 6.3.4.14)]	M12	cyan	0.387244	0.199672	0.53986	0.0043636	-0.369549	-0.507548	-0.349684	-0.345987	-0.120979	-0.325763	0.435761	0.348784	0.108804	-0.12998	0.233487	-0.502126	-0.114129	-0.143471	0.147858	0.0574752	0.195925	-0.0488656	0.0238212	0.264121	-0.324468
O00499	BIN1	Myc box-dependent-interacting protein 1 (Amphiphysin II) (Amphiphysin-like protein) (Box-dependent myc-interacting protein 1) (Bridging integrator 1)	M12	cyan	0.373814	-0.112219	0.517634	0.248508	-0.524978	-0.325547	-0.303174	-0.128548	0.208697	-0.146426	0.0146288	-0.217429	-0.237851	-0.450335	-0.11812	-0.391424	-0.387335	-0.481098	-0.241266	0.0283548	-0.366602	-0.120934	-0.272854	-0.24271	0.287295
P05090	APOD	Apolipoprotein D (Apo-D) (ApoD)	M12	cyan	-0.248311	0.522696	0.513814	-0.14775	-0.494942	-0.723881	-0.529223	-0.687476	-0.388113	-0.608316	0.694127	0.344226	0.478678	0.176747	0.31597	-0.211183	-0.0273739	-0.130164	-0.0909827	-0.323977	0.014061	-0.274291	0.0121893	0.188923	-0.149699
Q9UI40	SLC24A2	Sodium/potassium/calcium exchanger 2 (Na(+)/K(+)/Ca(2+)-exchange protein 2) (Retinal cone Na-Ca+K exchanger) (Solute carrier family 24 member 2)	M12	cyan	0.209864	-0.0299814	0.511507	0.0304528	-0.316659	-0.480698	-0.265568	-0.350841	-0.112005	-0.376316	0.151723	0.0296318	-0.146706	-0.206169	0.0654549	-0.464319	-0.581968	-0.440386	-0.480476	-0.0377894	-0.157317	-0.197927	-0.203799	-0.17884	0.318975
SEPT2	#N/A	#N/A	M12	cyan	0.0608771	0.408057	0.508234	0.22423	-0.193459	-0.434582	-0.246485	-0.252146	-0.195976	-0.455878	0.265383	0.27373	0.266974	0.137619	0.276231	-0.203436	-0.293979	-0.310323	-0.244812	-0.286097	-0.0167468	-0.4106	-0.30552	-0.0812317	0.148965
Q96GW7	BCAN	Brevican core protein (Brain-enriched hyaluronan-binding protein) (BEHAB) (Chondroitin sulfate proteoglycan 7)	M12	cyan	-0.327484	0.246874	0.48334	0.464295	-0.027108	-0.158956	-0.425781	0.172374	-0.0718298	-0.44723	-0.0112196	0.0387982	0.475359	0.338123	0.184675	0.197807	0.253766	-0.0845912	-0.0449404	-0.265507	-0.0822985	-0.600153	-0.36509	-0.199916	-0.36919
O75508	CLDN11	Claudin-11 (Oligodendrocyte-specific protein)	M12	cyan	-0.303545	0.0433047	0.47446	0.267753	-0.247235	-0.471239	-0.259063	-0.301346	-0.314416	-0.55461	0.135865	-0.0609431	0.277018	0.188717	0.338724	0.0999971	-0.266338	-0.181789	-0.398644	-0.404252	-0.428209	-0.41816	-0.351471	-0.249422	0.268763
Q9NQW6	ANLN	Anillin	M12	cyan	0.189588	-0.0371006	0.443336	0.548383	-0.176423	-0.00421629	-0.157144	0.409562	0.155274	-0.282038	-0.255296	-0.111838	0.0465989	3.17e-05	-0.130602	-0.153762	-0.202749	-0.433599	-0.121826	-0.168504	-0.11224	-0.671775	-0.480483	-0.385333	-0.496859
Q8TAM6	ERMN	Ermin (Juxtanodin) (JN)	M12	cyan	-0.102162	0.082222	0.427631	0.279024	-0.211135	-0.273692	-0.229937	0.145396	-0.0751875	-0.346494	0.0129415	0.101063	0.193343	0.231896	0.114509	0.0146707	0.0371713	-0.158719	0.133519	-0.0871575	-0.0556987	-0.516632	-0.226915	-0.0674597	-0.495706
Q00535	CDK5	Cyclin-dependent-like kinase 5 (EC 2.7.11.1) (Cell division protein kinase 5) (Serine/threonine-protein kinase PSSALRE) (Tau protein kinase II catalytic subunit) (TPKII catalytic subunit)	M12	cyan	-0.380174	0.37977	0.406232	-0.263467	-0.259529	-0.464542	-0.592835	-0.550919	-0.196339	-0.42155	0.617915	0.392255	0.559691	0.283686	0.227399	-0.185824	0.373976	0.13421	0.269978	0.000394844	0.297535	-0.0762089	0.245209	0.416932	-0.302236
Q03001	DST	Dystonin (230 kDa bullous pemphigoid antigen) (230/240 kDa bullous pemphigoid antigen) (Bullous pemphigoid antigen 1) (BPA) (Bullous pemphigoid antigen) (Dystonia musculorum protein) (Hemidesmosomal plaque protein)	M12	cyan	-0.0496925	0.272945	0.405932	0.165864	0.140386	-0.133846	-0.36406	0.0937332	-0.059712	-0.282924	0.11597	0.27449	0.383695	0.224763	0.101643	-0.104816	0.371632	0.0518134	0.14146	-0.0327115	0.374068	-0.363037	-0.125585	0.0738565	-0.566494
O60825	PFKFB2	6-phosphofructo-2-kinase/fructose-2,6-bisphosphatase 2 (6PF-2-K/Fru-2,6-P2ase 2) (PFK/FBPase 2) (6PF-2-K/Fru-2,6-P2ase heart-type isozyme) [Includes: 6-phosphofructo-2-kinase (EC 2.7.1.105); Fructose-2,6-bisphosphatase (EC 3.1.3.46)]	M12	cyan	0.357998	0.320347	0.404444	0.404112	-0.205751	-0.275916	-0.360498	-0.017404	0.129784	-0.077727	0.242204	0.121924	0.316306	-0.107886	0.102197	-0.00347801	0.175115	-0.0998723	0.375121	-0.123608	0.177765	-0.136571	-0.170196	0.0790117	-0.18611
Q96FW1	OTUB1	Ubiquitin thioesterase OTUB1 (EC 3.4.19.12) (Deubiquitinating enzyme OTUB1) (OTU domain-containing ubiquitin aldehyde-binding protein 1) (Otubain-1) (hOTU1) (Ubiquitin-specific-processing protease OTUB1)	M13	salmon	-0.286476	0.454169	0.423397	-0.317845	-0.256845	-0.675872	-0.667955	-0.86855	-0.596936	-0.57308	0.952619	0.693375	0.647591	0.502684	0.727291	0.0287014	0.276347	0.330004	0.186084	-0.173425	0.284897	0.0288449	0.362433	0.56882	-0.2835
Q9UPY8	MAPRE3	Microtubule-associated protein RP/EB family member 3 (EB1 protein family member 3) (EBF3) (End-binding protein 3) (EB3) (RP3)	M13	salmon	-0.375345	0.468385	0.355648	-0.370138	-0.185815	-0.650639	-0.670352	-0.821159	-0.510377	-0.496725	0.93244	0.645868	0.642881	0.502695	0.583231	0.101457	0.362621	0.291672	0.298925	-0.0514076	0.391737	0.0522756	0.426432	0.552377	-0.222632
P14625	HSP90B1	Endoplasmin (94 kDa glucose-regulated protein) (GRP-94) (Heat shock protein 90 kDa beta member 1) (Tumor rejection antigen 1) (gp96 homolog)	M13	salmon	-0.224825	0.733315	0.32722	-0.205135	-0.168446	-0.610857	-0.491752	-0.654198	-0.254175	-0.310709	0.928097	0.699024	0.643186	0.420409	0.440669	0.133223	0.443466	0.275707	0.550856	-0.0393678	0.505499	0.0684205	0.390813	0.651832	-0.23005
Q9NQC3	RTN4	Reticulon-4 (Foocen) (Neurite outgrowth inhibitor) (Nogo protein) (Neuroendocrine-specific protein) (NSP) (Neuroendocrine-specific protein C homolog) (RTN-x) (Reticulon-5)	M13	salmon	-0.387584	0.57532	0.377307	-0.306725	-0.24851	-0.65549	-0.639829	-0.8405	-0.532767	-0.546566	0.918529	0.589694	0.692216	0.45877	0.575261	0.0593722	0.296717	0.215134	0.161495	-0.213646	0.274651	-0.0352498	0.305752	0.462443	-0.129247
P63000	RAC1	Ras-related C3 botulinum toxin substrate 1 (Cell migration-inducing gene 5 protein) (Ras-like protein TC25) (p21-Rac1)	M13	salmon	-0.483922	0.532598	0.370844	-0.250187	-0.221659	-0.637942	-0.610926	-0.715585	-0.45871	-0.526803	0.900797	0.749183	0.69531	0.704599	0.673132	0.266023	0.40452	0.384817	0.350208	-0.170791	0.30326	-0.0735087	0.339837	0.599956	-0.377543
O43865	AHCYL1	Adenosylhomocysteinase 2 (AdoHcyase 2) (EC 3.3.1.1) (DC-expressed AHCY-like molecule) (IP(3)Rs binding protein released with IP(3)) (IRBIT) (S-adenosyl-L-homocysteine hydrolase 2) (S-adenosylhomocysteine hydrolase-like protein 1)	M13	salmon	-0.335816	0.64876	0.140332	-0.338012	-0.019277	-0.521658	-0.440256	-0.60628	-0.296138	-0.230298	0.894872	0.798336	0.596255	0.600057	0.487707	0.303158	0.493625	0.451349	0.592243	0.0239885	0.608468	0.148758	0.525473	0.745186	-0.345363
Q96HN2	AHCYL2	Adenosylhomocysteinase 3 (AdoHcyase 3) (EC 3.3.1.1) (IP(3)Rs binding protein released with IP(3) 2) (IRBIT2) (Long-IRBIT) (S-adenosyl-L-homocysteine hydrolase 3) (S-adenosylhomocysteine hydrolase-like protein 2)	M13	salmon	-0.336839	0.646939	0.138889	-0.339398	-0.015572	-0.519941	-0.440805	-0.605923	-0.292795	-0.227532	0.894283	0.79974	0.594543	0.600997	0.487609	0.305401	0.496317	0.454716	0.593425	0.0280725	0.610812	0.153545	0.527621	0.747244	-0.342344
P23471	PTPRZ1	Receptor-type tyrosine-protein phosphatase zeta (R-PTP-zeta) (EC 3.1.3.48) (Protein-tyrosine phosphatase receptor type Z polypeptide 1) (Protein-tyrosine phosphatase receptor type Z polypeptide 2) (R-PTP-zeta-2)	M13	salmon	-0.371167	0.595044	0.198864	-0.418943	-0.032628	-0.534829	-0.461576	-0.621566	-0.225443	-0.254215	0.866938	0.808268	0.54566	0.56122	0.429345	0.130471	0.484268	0.416054	0.604806	0.175514	0.64646	0.195668	0.559135	0.790606	-0.314404
O75347	TBCA	Tubulin-specific chaperone A (TCP1-chaperonin cofactor A) (Tubulin-folding cofactor A) (CFA)	M13	salmon	-0.195288	0.617516	0.197516	-0.176269	-0.289888	-0.615118	-0.366005	-0.644737	-0.160774	-0.192848	0.856792	0.619871	0.438342	0.372883	0.45294	0.292637	0.254118	0.282922	0.486742	-0.0732861	0.264995	0.202156	0.372861	0.623388	-0.0322281
P43034	PAFAH1B1	Platelet-activating factor acetylhydrolase IB subunit alpha (Lissencephaly-1 protein) (LIS-1) (PAF acetylhydrolase 45 kDa subunit) (PAF-AH 45 kDa subunit) (PAF-AH alpha) (PAFAH alpha)	M13	salmon	-0.398523	0.679125	0.36743	-0.124464	-0.442016	-0.71936	-0.374236	-0.694355	-0.156792	-0.344873	0.854457	0.597135	0.632945	0.443702	0.48101	0.19526	0.35963	0.305857	0.538897	-0.220349	0.120919	0.0329315	0.225866	0.655988	-0.0573134
Q13813	SPTAN1	Spectrin alpha chain, non-erythrocytic 1 (Alpha-II spectrin) (Fodrin alpha chain) (Spectrin, non-erythroid alpha subunit)	M13	salmon	-0.36559	0.52702	0.158041	-0.270401	0.00532405	-0.477078	-0.54263	-0.672895	-0.350157	-0.264999	0.850389	0.691178	0.618673	0.567905	0.62262	0.386494	0.501516	0.528629	0.393675	-0.0687151	0.420781	0.239704	0.450708	0.647741	-0.137817
Q9NQR4	NIT2	Omega-amidase NIT2 (EC 3.5.1.3) (Nitrilase homolog 2)	M13	salmon	-0.353034	0.399388	0.143283	-0.342638	-0.202777	-0.563909	-0.394328	-0.702051	-0.374437	-0.324023	0.843844	0.762541	0.474745	0.655048	0.668548	0.328817	0.243943	0.413815	0.434792	-0.0513012	0.291417	0.176962	0.434101	0.665016	-0.16055
P13637	ATP1A3	Sodium/potassium-transporting ATPase subunit alpha-3 (Na(+)/K(+) ATPase alpha-3 subunit) (EC 3.6.3.9) (Na(+)/K(+) ATPase alpha(III) subunit) (Sodium pump subunit alpha-3)	M13	salmon	-0.0383288	0.467655	0.621395	-0.126307	-0.274185	-0.653035	-0.70934	-0.680062	-0.469701	-0.627557	0.840663	0.707983	0.596042	0.402368	0.63177	-0.206082	0.158713	0.095684	0.183215	-0.104761	0.37983	-0.160086	0.194075	0.456249	-0.430396
O94856	NFASC	Neurofascin	M13	salmon	-0.197673	0.596438	0.462349	-0.265988	-0.345467	-0.685007	-0.52577	-0.639791	-0.226368	-0.445787	0.832779	0.681701	0.509999	0.364826	0.334913	-0.176536	0.20492	0.0911549	0.384839	-0.0153553	0.442651	-0.0978446	0.296814	0.580224	-0.400548
Q9UHG2	PCSK1N	ProSAAS (Proprotein convertase subtilisin/kexin type 1 inhibitor) (Proprotein convertase 1 inhibitor) (pro-SAAS) [Cleaved into: KEP; Big SAAS (b-SAAS); Little SAAS (l-SAAS) (N-proSAAS); Big PEN-LEN (b-PEN-LEN) (SAAS CT(1-49)); PEN; Little LEN (l-LEN); Big LEN (b-LEN) (SAAS CT(25-40))]	M13	salmon	-0.548111	0.323918	0.125523	-0.477297	-0.184705	-0.47858	-0.422294	-0.759671	-0.398894	-0.347742	0.830586	0.731284	0.599646	0.682695	0.666837	0.206189	0.463866	0.631581	0.463362	-0.0558945	0.285832	0.24178	0.519764	0.805466	-0.31472
Q9Y6I3	EPN1	Epsin-1 (EH domain-binding mitotic phosphoprotein) (EPS-15-interacting protein 1)	M13	salmon	-0.459652	0.27059	0.10906	-0.610508	-0.0598993	-0.547934	-0.505704	-0.866429	-0.464342	-0.307173	0.828891	0.682677	0.458558	0.545786	0.601977	0.141364	0.321575	0.528621	0.250717	0.0535182	0.381641	0.344665	0.565612	0.700106	-0.0130729
Q92747	ARPC1A	Actin-related protein 2/3 complex subunit 1A (SOP2-like protein)	M13	salmon	-0.373784	0.440924	0.311708	-0.321616	-0.275497	-0.565205	-0.481996	-0.756449	-0.380043	-0.354845	0.826135	0.582853	0.534544	0.448295	0.570463	0.0954179	0.35336	0.378477	0.325208	-0.0660004	0.15993	0.130073	0.401936	0.627225	-0.064311
P61758	VBP1	Prefoldin subunit 3 (HIBBJ46) (Von Hippel-Lindau-binding protein 1) (VBP-1) (VHL-binding protein 1)	M13	salmon	-0.112364	0.380399	0.289101	-0.275576	-0.18657	-0.499559	-0.446918	-0.777174	-0.614789	-0.485495	0.826037	0.52164	0.505968	0.31479	0.603138	-0.0837371	0.0579034	0.181387	0.041006	-0.174636	0.232544	0.0404195	0.353915	0.422124	-0.167053
P24539	ATP5F1	ATP synthase F(0) complex subunit B1, mitochondrial (ATP synthase proton-transporting mitochondrial F(0) complex subunit B1) (ATP synthase subunit b) (ATPase subunit b)	M13	salmon	-0.315086	0.277284	0.223676	-0.400846	-0.100351	-0.470428	-0.513982	-0.701042	-0.643999	-0.532669	0.816236	0.825688	0.546459	0.734911	0.802696	0.111599	0.207565	0.421087	0.2088	-0.0950412	0.374442	0.0203903	0.425944	0.60089	-0.503317
P05023	ATP1A1	Sodium/potassium-transporting ATPase subunit alpha-1 (Na(+)/K(+) ATPase alpha-1 subunit) (EC 3.6.3.9) (Sodium pump subunit alpha-1)	M13	salmon	-0.0983933	0.430393	0.640464	-0.0725631	-0.230814	-0.603103	-0.760459	-0.662991	-0.55227	-0.695009	0.808996	0.667257	0.68197	0.455002	0.704844	-0.154484	0.216614	0.13245	0.114211	-0.183126	0.324936	-0.22086	0.14153	0.389632	-0.468508
Q9H3Z4	DNAJC5	DnaJ homolog subfamily C member 5 (Ceroid-lipofuscinosis neuronal protein 4) (Cysteine string protein) (CSP)	M13	salmon	-0.167743	0.218286	0.278266	-0.351983	-0.285976	-0.556951	-0.502165	-0.811253	-0.361128	-0.300439	0.806654	0.557185	0.410037	0.33264	0.585808	0.0267445	0.209831	0.393559	0.274863	-0.0365446	0.187751	0.274449	0.422946	0.622863	-0.0497826
Q9BV79	MECR	Trans-2-enoyl-CoA reductase, mitochondrial (EC 1.3.1.38) (Nuclear receptor-binding factor 1) (HsNrbf-1) (NRBF-1)	M13	salmon	-0.219452	0.316522	0.266947	-0.414798	-0.294645	-0.641574	-0.40642	-0.849158	-0.593069	-0.533905	0.803494	0.562892	0.420919	0.348176	0.606224	-0.138657	-0.0554277	0.158389	0.0354477	-0.137862	0.181757	0.0936319	0.327196	0.4578	-0.0939084
P05413	FABP3	Fatty acid-binding protein, heart (Fatty acid-binding protein 3) (Heart-type fatty acid-binding protein) (H-FABP) (Mammary-derived growth inhibitor) (MDGI) (Muscle fatty acid-binding protein) (M-FABP)	M13	salmon	-0.397105	0.457449	0.225191	-0.309153	-0.238508	-0.479975	-0.364453	-0.709466	-0.505082	-0.424201	0.79983	0.597151	0.675417	0.521112	0.638205	0.10745	0.458924	0.475414	0.326111	-0.289113	0.163123	0.0374185	0.295965	0.594971	-0.33123
O15020	SPTBN2	Spectrin beta chain, non-erythrocytic 2 (Beta-III spectrin) (Spinocerebellar ataxia 5 protein)	M13	salmon	-0.634226	0.581132	0.246002	-0.22379	-0.167675	-0.545488	-0.441135	-0.622292	-0.281539	-0.373526	0.796316	0.695256	0.725121	0.73322	0.584116	0.371457	0.517885	0.513195	0.495034	-0.171816	0.263239	0.00755708	0.340366	0.692949	-0.237433
O95861	BPNT1	3'(2'),5'-bisphosphate nucleotidase 1 (EC 3.1.3.7) (Bisphosphate 3'-nucleotidase 1) (PAP-inositol 1,4-phosphatase) (PIP)	M13	salmon	-0.251042	0.600172	0.129797	-0.0562416	-0.229465	-0.538954	-0.327873	-0.556018	-0.199792	-0.224173	0.789968	0.49772	0.6005	0.417076	0.393507	0.429502	0.306311	0.259694	0.507962	-0.273136	0.283535	0.0370411	0.25109	0.475389	-0.153204
P12036	NEFH	Neurofilament heavy polypeptide (NF-H) (200 kDa neurofilament protein) (Neurofilament triplet H protein)	M13	salmon	-0.221313	0.396011	0.375006	-0.31521	-0.186479	-0.558997	-0.614583	-0.621988	-0.199207	-0.269723	0.774408	0.683863	0.379387	0.43439	0.440789	0.0724885	0.349977	0.323192	0.349566	0.124188	0.385794	0.118991	0.418034	0.622041	-0.21588
Q05639	EEF1A2	Elongation factor 1-alpha 2 (EF-1-alpha-2) (Eukaryotic elongation factor 1 A-2) (eEF1A-2) (Statin-S1)	M13	salmon	-0.0388206	0.819637	0.196667	-0.202258	-0.16458	-0.546639	-0.242081	-0.451289	-0.0957751	-0.122184	0.768959	0.613894	0.461725	0.223214	0.161088	0.0158363	0.342665	0.104349	0.611199	-0.00472354	0.576131	0.0334461	0.31133	0.570432	-0.23
P12694	BCKDHA	2-oxoisovalerate dehydrogenase subunit alpha, mitochondrial (EC 1.2.4.4) (Branched-chain alpha-keto acid dehydrogenase E1 component alpha chain) (BCKDE1A) (BCKDH E1-alpha)	M13	salmon	-0.180478	0.517575	0.232581	-0.278909	-0.195345	-0.548912	-0.446135	-0.598454	-0.502192	-0.357497	0.768145	0.569544	0.54899	0.37552	0.525365	0.102504	0.38822	0.298291	0.334992	-0.179577	0.313716	0.00944952	0.288189	0.481569	-0.385249
Q9UM19	HPCAL4	Hippocalcin-like protein 4 (HLP4)	M13	salmon	-0.432784	0.205644	0.107647	-0.498295	-0.0534452	-0.386405	-0.439083	-0.82733	-0.604886	-0.387705	0.766744	0.432983	0.516961	0.397796	0.562188	0.0533329	0.297993	0.427803	0.0784353	-0.0615087	0.212194	0.238087	0.515906	0.503443	-0.0551948
Q7L5N1	COPS6	COP9 signalosome complex subunit 6 (SGN6) (Signalosome subunit 6) (JAB1-containing signalosome subunit 6) (MOV34 homolog) (Vpr-interacting protein) (hVIP)	M13	salmon	-0.147173	0.559577	0.477724	-0.0377725	-0.355813	-0.620192	-0.435097	-0.654973	-0.415777	-0.466774	0.763923	0.441573	0.616129	0.278496	0.529759	-0.0116712	0.227484	0.0621823	0.281752	-0.241238	0.0791759	-0.125289	0.100245	0.352799	0.00972459
Q9UQB3	CTNND2	Catenin delta-2 (Delta-catenin) (GT24) (Neural plakophilin-related ARM-repeat protein) (NPRAP) (Neurojungin)	M13	salmon	-0.376796	0.395613	0.0258917	-0.41318	0.125969	-0.409412	-0.401343	-0.593625	-0.389624	-0.205629	0.763307	0.81783	0.413763	0.719151	0.658122	0.42669	0.354023	0.531841	0.375064	0.110607	0.486391	0.274361	0.548728	0.678333	-0.116583
Q99685	MGLL	Monoglyceride lipase (MGL) (EC 3.1.1.23) (HU-K5) (Lysophospholipase homolog) (Lysophospholipase-like) (Monoacylglycerol lipase) (MAGL)	M13	salmon	-0.260619	0.240639	0.102027	-0.501459	-0.0198118	-0.414593	-0.505268	-0.69782	-0.231117	-0.104145	0.750865	0.674046	0.267681	0.434583	0.520947	0.199642	0.382343	0.532541	0.319488	0.227051	0.383912	0.471004	0.589641	0.704435	0.0296561
P23528	CFL1	Cofilin-1 (18 kDa phosphoprotein) (p18) (Cofilin, non-muscle isoform)	M13	salmon	-0.322022	0.436347	0.303028	-0.267513	-0.506839	-0.643815	-0.393363	-0.697929	0.0389737	-0.19735	0.748647	0.341724	0.368595	0.122489	0.136955	-0.0283977	0.224981	0.158039	0.450916	0.0215354	0.113348	0.195504	0.357879	0.584814	0.0485045
Q8TC12	RDH11	Retinol dehydrogenase 11 (EC 1.1.1.300) (Androgen-regulated short-chain dehydrogenase/reductase 1) (HCV core-binding protein HCBP12) (Prostate short-chain dehydrogenase/reductase 1) (Retinal reductase 1) (RalR1) (Short chain dehydrogenase/reductase family 7C member 1)	M13	salmon	-0.451872	0.482163	0.328766	-0.180988	-0.254268	-0.610112	-0.59795	-0.621672	-0.0687803	-0.331455	0.744516	0.412469	0.461011	0.338216	0.242241	0.229196	0.275485	0.106616	0.300837	0.0457585	0.247472	0.0710088	0.314911	0.403653	0.041897
Q9Y281	CFL2	Cofilin-2 (Cofilin, muscle isoform)	M13	salmon	-0.342327	0.410698	0.458868	-0.205153	-0.591195	-0.708502	-0.444558	-0.670462	-0.0173014	-0.376421	0.713204	0.371472	0.415368	0.182551	0.18364	-0.156647	0.146869	0.0642414	0.375868	-0.0440575	0.0644161	-0.00381276	0.227772	0.520604	-0.11935
P50395	GDI2	Rab GDP dissociation inhibitor beta (Rab GDI beta) (Guanosine diphosphate dissociation inhibitor 2) (GDI-2)	M13	salmon	-0.231135	0.647637	0.321628	0.0135078	-0.375238	-0.630286	-0.47359	-0.520366	-0.022264	-0.152143	0.709398	0.356643	0.529512	0.226343	0.245619	0.304405	0.344235	0.13459	0.518247	-0.15678	0.149795	0.0143552	0.182546	0.438631	0.0920705
Q9Y570	PPME1	Protein phosphatase methylesterase 1 (PME-1) (EC 3.1.1.89)	M13	salmon	-0.20291	0.285216	0.220749	-0.30546	-0.17755	-0.643508	-0.405981	-0.645826	-0.487815	-0.389888	0.708178	0.595287	0.273152	0.468869	0.558495	0.190886	-0.069681	0.158591	0.114001	-0.0376901	0.234411	0.0292332	0.33691	0.407904	-0.101935
Q9Y2Z0	SUGT1	Protein SGT1 homolog (Protein 40-6-3) (Sgt1) (Suppressor of G2 allele of SKP1 homolog)	M13	salmon	0.0566864	0.325815	0.20596	-0.15416	-0.389033	-0.457837	-0.320907	-0.59945	-0.308758	-0.227765	0.707545	0.607051	0.353249	0.338214	0.63488	0.0799957	0.101828	0.329555	0.322085	-0.214496	0.0790105	0.162348	0.248868	0.569885	-0.211428
P35613	BSG	Basigin (5F7) (Collagenase stimulatory factor) (Extracellular matrix metalloproteinase inducer) (EMMPRIN) (Leukocyte activation antigen M6) (OK blood group antigen) (Tumor cell-derived collagenase stimulatory factor) (TCSF) (CD antigen CD147)	M13	salmon	-0.671096	0.492037	0.0749196	-0.301851	0.0469189	-0.421838	-0.365419	-0.58459	-0.25511	-0.277487	0.689359	0.486614	0.536932	0.584458	0.359653	0.398808	0.334038	0.320855	0.290905	0.0320206	0.320407	0.109399	0.451995	0.491661	0.107128
Q9Y2Q3	GSTK1	Glutathione S-transferase kappa 1 (EC 2.5.1.18) (GST 13-13) (GST class-kappa) (GSTK1-1) (hGSTK1) (Glutathione S-transferase subunit 13)	M13	salmon	0.00200072	0.429959	0.509233	0.161027	-0.561887	-0.571659	-0.542745	-0.465636	-0.10104	-0.419272	0.673663	0.389211	0.501993	0.218173	0.356183	0.0357431	0.11799	-0.0329747	0.331369	-0.286545	0.0494319	-0.210683	-0.00320334	0.287199	-0.374405
Q04446	GBE1	1,4-alpha-glucan-branching enzyme (EC 2.4.1.18) (Brancher enzyme) (Glycogen-branching enzyme)	M13	salmon	-0.122602	0.409046	0.215901	-0.139278	-0.443878	-0.593254	-0.301251	-0.654511	-0.301735	-0.348323	0.67118	0.402399	0.405234	0.264157	0.388515	0.0989934	-0.0558697	0.0651062	0.0871736	-0.428836	0.0134601	-0.0739251	0.0481525	0.279559	-0.0413944
P67870	CSNK2B	Casein kinase II subunit beta (CK II beta) (Phosvitin) (Protein G5a)	M13	salmon	0.136109	0.356991	0.258613	-0.0805121	-0.422305	-0.554194	-0.239349	-0.562539	-0.21525	-0.197186	0.668798	0.512397	0.309094	0.22045	0.466168	0.0551394	0.0134945	0.150436	0.361023	-0.230271	0.0989212	0.0641068	0.133525	0.452959	-0.0774177
Q02952	AKAP12	A-kinase anchor protein 12 (AKAP-12) (A-kinase anchor protein 250 kDa) (AKAP 250) (Gravin) (Myasthenia gravis autoantigen)	M13	salmon	0.0703122	0.128504	0.304403	-0.293021	-0.408078	-0.578928	-0.352592	-0.767682	-0.252933	-0.280043	0.634172	0.31657	0.177141	-0.0400632	0.372932	-0.268214	-0.104826	0.0997367	0.0370952	-0.0634789	0.0274507	0.2791	0.221052	0.386696	0.170857
P54577	YARS	Tyrosine--tRNA ligase, cytoplasmic (EC 6.1.1.1) (Tyrosyl-tRNA synthetase) (TyrRS) [Cleaved into: Tyrosine--tRNA ligase, cytoplasmic, N-terminally processed]	M13	salmon	-0.080553	0.290659	0.398221	-0.0982222	-0.376469	-0.5275	-0.591794	-0.614189	-0.392396	-0.43036	0.606623	0.206955	0.435712	0.0662191	0.397889	-0.0390897	0.18979	0.0212447	-0.0108979	-0.2587	-0.0334085	-0.0406745	0.0356271	0.120445	-0.0585608
Q3KQU3	MAP7D1	MAP7 domain-containing protein 1 (Arginine/proline-rich coiled-coil domain-containing protein 1) (Proline/arginine-rich coiled-coil domain-containing protein 1)	M13	salmon	-0.173903	0.280925	0.236582	-0.297356	-0.133858	-0.50076	-0.335713	-0.624647	-0.44362	-0.307012	0.600398	0.428037	0.358724	0.27437	0.497969	-0.0317028	0.101969	0.176497	0.19192	0.0221796	0.178466	0.133784	0.299297	0.412107	0.149821
O60262	GNG7	Guanine nucleotide-binding protein G(I)/G(S)/G(O) subunit gamma-7	M13	salmon	-0.422124	0.520051	0.40143	-0.0280984	-0.0778115	-0.490971	-0.473367	-0.318994	0.122748	-0.24425	0.560596	0.43178	0.460346	0.383085	0.0728582	0.183547	0.385019	0.0793517	0.485113	0.176666	0.422122	-0.105997	0.242992	0.41332	-0.109963
Q4G0F5	VPS26B	Vacuolar protein sorting-associated protein 26B (Vesicle protein sorting 26B)	M13	salmon	0.00940344	0.517343	0.312939	-0.0844294	-0.223239	-0.389981	-0.271814	-0.378386	-0.0570956	-0.140071	0.554439	0.267146	0.342786	-0.00476612	0.0388515	-0.128778	0.290351	-0.0429017	0.35461	0.00240256	0.266334	-0.0430287	0.162645	0.285697	-0.0498452
Q9UDY2	TJP2	Tight junction protein ZO-2 (Tight junction protein 2) (Zona occludens protein 2) (Zonula occludens protein 2)	M13	salmon	-0.0277767	0.56115	0.436929	0.2171	-0.666364	-0.743834	-0.271048	-0.472375	0.182875	-0.197354	0.551673	0.170783	0.329187	-0.0262164	0.0888577	0.112853	-0.0571763	-0.191671	0.339374	-0.331311	-0.154058	-0.113887	-0.169066	0.196776	0.306222
Q9H0B6	KLC2	Kinesin light chain 2 (KLC 2)	M13	salmon	0.0882733	0.38907	0.323007	0.118497	-0.115918	-0.407296	-0.332159	-0.324224	-0.161599	-0.215521	0.542062	0.500966	0.306633	0.310896	0.419261	0.194868	0.0550276	0.134229	0.215542	-0.129244	0.228507	-0.0763337	0.121599	0.332259	-0.184844
Q9NY65	TUBA8	Tubulin alpha-8 chain (Alpha-tubulin 8) (Tubulin alpha chain-like 2)	M13	salmon	0.292353	0.240886	0.491121	-0.23338	-0.39214	-0.533446	-0.348403	-0.507991	-0.465829	-0.515607	0.5341	0.4196	0.114206	-0.0310701	0.293792	-0.671137	-0.327961	-0.259032	-0.140975	-0.0270381	0.201066	-0.209505	0.116591	0.206729	-0.427435
O75044	SRGAP2	SLIT-ROBO Rho GTPase-activating protein 2 (srGAP2) (Formin-binding protein 2) (Rho GTPase-activating protein 34)	M13	salmon	0.0815719	0.255808	0.211084	-0.287975	-0.104355	-0.559676	-0.194946	-0.481703	-0.628496	-0.383427	0.533053	0.44538	0.262765	0.21869	0.385251	-0.13758	-0.0844005	0.0455465	0.0410809	-0.197964	0.331008	-0.175587	0.149403	0.236321	-0.401165
Q8WWI5	SLC44A1	Choline transporter-like protein 1 (CDw92) (Solute carrier family 44 member 1) (CD antigen CD92)	M13	salmon	-0.614613	0.332676	0.440161	-0.0612629	-0.250926	-0.650592	-0.467409	-0.526699	-0.24291	-0.55094	0.522632	0.254206	0.471696	0.44332	0.223421	0.198255	0.0289291	-0.0436264	-0.0320557	-0.211713	0.01436	-0.355357	0.0307519	0.11774	0.0134499
Q14247	CTTN	Src substrate cortactin (Amplaxin) (Oncogene EMS1)	M13	salmon	-0.139093	0.270527	0.0693314	-0.28444	-0.261146	-0.493926	0.0127999	-0.54935	-0.284541	-0.237114	0.510342	0.152584	0.0351427	0.0162114	0.0596796	-0.0610595	-0.312262	-0.167281	-0.0790085	-0.0658586	0.0152477	0.00866353	0.243877	0.14278	0.19629
P30520	ADSS	Adenylosuccinate synthetase isozyme 2 (AMPSase 2) (AdSS 2) (EC 6.3.4.4) (Adenylosuccinate synthetase, acidic isozyme) (Adenylosuccinate synthetase, liver isozyme) (L-type adenylosuccinate synthetase) (IMP--aspartate ligase 2)	M13	salmon	-0.286928	-0.00379835	0.325159	-0.205766	-0.20537	-0.574498	-0.570986	-0.691833	-0.497586	-0.50761	0.49382	-0.00869883	0.313767	0.0572482	0.235204	0.00461273	-0.119415	-0.047827	-0.369953	-0.250265	-0.0330382	-0.108433	0.099898	-0.0608245	0.0716151
Q15819	UBE2V2	Ubiquitin-conjugating enzyme E2 variant 2 (DDVit 1) (Enterocyte differentiation-associated factor 1) (EDAF-1) (Enterocyte differentiation-promoting factor 1) (EDPF-1) (MMS2 homolog) (Vitamin D3-inducible protein)	M13	salmon	0.196165	0.553659	0.186486	0.073674	-0.281111	-0.224133	-0.0717282	-0.322514	-0.0543396	-0.144599	0.489116	0.302182	0.33178	-0.0194942	0.174871	-0.194434	0.00760791	-0.0643943	0.213044	-0.223388	0.131067	-0.0163571	0.0453105	0.270661	-0.0597495
P02787	TF	Serotransferrin (Transferrin) (Beta-1 metal-binding globulin) (Siderophilin)	M13	salmon	-0.205804	0.508606	0.646921	0.293192	-0.635212	-0.598197	-0.286257	-0.465992	-0.388849	-0.747854	0.484376	0.138048	0.629756	0.169811	0.394696	-0.191519	-0.0705558	-0.237522	-0.157162	-0.715111	-0.394335	-0.622086	-0.418546	-0.0670672	-0.203664
Q96B97	SH3KBP1	SH3 domain-containing kinase-binding protein 1 (CD2-binding protein 3) (CD2BP3) (Cbl-interacting protein of 85 kDa) (Human Src family kinase-binding protein 1) (HSB-1)	M13	salmon	-0.592354	0.366668	0.290883	0.00431645	-0.0626594	-0.440755	-0.512183	-0.430472	-0.147402	-0.416479	0.478687	0.174637	0.49348	0.378639	0.176099	0.315091	0.120577	-0.00838565	-0.00112621	-0.0959276	0.116511	-0.174588	0.135926	0.0996067	0.12006
Q96AE4	FUBP1	Far upstream element-binding protein 1 (FBP) (FUSE-binding protein 1) (DNA helicase V) (hDH V)	M13	salmon	0.110886	0.168867	0.4186	-0.191732	-0.389449	-0.699622	-0.339326	-0.509377	-0.520293	-0.524388	0.42858	0.232219	0.0537633	0.0113598	0.233217	-0.321594	-0.460731	-0.362413	-0.320163	-0.200001	0.0187742	-0.331797	-0.0588086	-0.0689149	-0.13021
P21359	NF1	Neurofibromin (Neurofibromatosis-related protein NF-1) [Cleaved into: Neurofibromin truncated]	M13	salmon	0.0852372	0.180672	0.421312	-0.0799282	-0.210039	-0.372612	-0.458061	-0.450922	-0.4864	-0.467656	0.418302	0.20615	0.320609	0.0681489	0.346822	-0.246474	-0.00828749	-0.177357	-0.196775	-0.212427	0.0435805	-0.249604	-0.0830762	-0.0736902	-0.0583197
Q9H1E3	NUCKS1	Nuclear ubiquitous casein and cyclin-dependent kinase substrate 1 (P1)	M13	salmon	-0.158823	0.118479	0.0744383	0.0296587	-0.536214	-0.270509	-0.00411155	-0.398137	0.0511085	-0.187558	0.352649	0.0530751	0.131714	0.0768734	0.119014	0.05338	-0.280837	-0.0897559	0.0457898	-0.267646	-0.326667	0.00761206	0.0269062	0.140668	0.152247
Q9Y4P1	ATG4B	Cysteine protease ATG4B (EC 3.4.22.-) (AUT-like 1 cysteine endopeptidase) (Autophagin-1) (Autophagy-related cysteine endopeptidase 1) (Autophagy-related protein 4 homolog B) (hAPG4B)	M13	salmon	-0.467312	0.202986	0.285699	-0.0418895	-0.0646139	-0.293923	-0.475615	-0.29172	0.0951586	-0.235103	0.331172	0.134016	0.352395	0.271498	-0.0294012	0.167977	0.226977	0.000353114	0.1163	0.052498	0.182405	-0.13146	0.117059	0.117307	0.0658002
Q9ULV4	CORO1C	Coronin-1C (Coronin-3) (hCRNN4)	M14	tan	0.466367	-0.0175036	-0.323426	-0.323314	0.242343	0.169507	0.122505	0.20214	0.195859	0.466925	-0.0512088	0.198321	-0.363714	-0.203298	-0.275263	-0.210895	-0.00631521	-0.00288665	0.403078	0.560463	0.623224	0.381981	0.392436	0.270601	-0.171106
P51970	NDUFA8	NADH dehydrogenase [ubiquinone] 1 alpha subcomplex subunit 8 (Complex I-19kD) (CI-19kD) (Complex I-PGIV) (CI-PGIV) (NADH-ubiquinone oxidoreductase 19 kDa subunit)	M14	tan	0.438422	0.216646	-0.103807	-0.127676	0.448775	0.190747	-0.0140074	0.255155	0.0485301	0.291994	0.0612434	0.45877	-0.109327	0.0739147	0.0202326	-0.117423	0.193864	0.0899828	0.4387	0.541124	0.758735	0.204206	0.355482	0.334811	-0.295149
P62424	RPL7A	60S ribosomal protein L7a (PLA-X polypeptide) (Surfeit locus protein 3)	M14	tan	0.385909	0.454324	-0.0491832	-0.173066	0.0565994	-0.123884	-0.0326945	0.0426711	0.196929	0.271012	0.315412	0.458088	-0.00251253	-0.0390815	-0.147791	-0.142631	0.208031	0.0148173	0.668907	0.371593	0.73306	0.189058	0.352051	0.464897	-0.384311
P08133	ANXA6	Annexin A6 (67 kDa calelectrin) (Annexin VI) (Annexin-6) (Calphobindin-II) (CPB-II) (Chromobindin-20) (Lipocortin VI) (Protein III) (p68) (p70)	M14	tan	0.350468	0.123954	0.312954	0.161878	0.0900824	-0.0455966	-0.108671	0.150185	0.284314	-0.0127287	-0.00612449	0.152661	-0.0501124	-0.163306	-0.164821	-0.336214	0.0306847	-0.224614	0.134318	0.252034	0.357212	-0.076543	-0.124293	-0.00627867	-0.100369
Q9NVI7	ATAD3A	ATPase family AAA domain-containing protein 3A	M14	tan	0.346429	0.184258	-0.157503	-0.127596	0.366352	0.143219	0.0946266	0.371473	0.266111	0.354301	-0.0592823	0.408115	-0.291456	0.0726344	-0.176261	-0.00517351	0.135496	0.0077779	0.396546	0.524365	0.662116	0.144348	0.223292	0.225354	-0.287517
Q9Y4W6	AFG3L2	AFG3-like protein 2 (EC 3.4.24.-) (Paraplegin-like protein)	M14	tan	0.340946	-0.235971	-0.339835	-0.186366	0.587829	0.540941	0.141826	0.408926	0.161584	0.380987	-0.303883	0.124989	-0.323487	-0.0431038	-0.214999	-0.156538	0.060381	0.0828416	0.0730113	0.511316	0.578327	0.249788	0.255986	0.0514557	-0.22152
Q07021	C1QBP	Complement component 1 Q subcomponent-binding protein, mitochondrial (ASF/SF2-associated protein p32) (Glycoprotein gC1qBP) (C1qBP) (Hyaluronan-binding protein 1) (Mitochondrial matrix protein p32) (gC1q-R protein) (p33)	M14	tan	0.281632	0.166779	-0.346057	-0.322805	0.487227	0.0609778	0.218716	0.0330973	0.124629	0.482876	0.170385	0.387173	-0.282541	0.0161257	-0.0739122	0.153738	0.128859	0.244731	0.427189	0.556788	0.684667	0.523115	0.529841	0.430205	0.128869
P46781	RPS9	40S ribosomal protein S9	M14	tan	0.255535	0.48028	-0.156149	-0.21504	0.308733	-0.0520077	0.166371	0.146606	0.0342235	0.24593	0.246447	0.498733	-0.0269293	0.123858	-0.135812	-0.0154985	0.206883	0.058427	0.562915	0.356287	0.799345	0.0594142	0.370165	0.400829	-0.449748
P12277	CKB	Creatine kinase B-type (EC 2.7.3.2) (B-CK) (Creatine kinase B chain)	M14	tan	0.219804	0.272963	-0.0645743	-0.305094	0.136622	-0.171689	0.0442105	0.0580058	0.197978	0.244193	0.19995	0.3286	-0.168963	-0.0484298	-0.343441	-0.15004	0.101484	-0.11034	0.518592	0.493186	0.719337	0.103988	0.347286	0.304563	-0.260883
Q9NZ45	CISD1	CDGSH iron-sulfur domain-containing protein 1 (MitoNEET)	M14	tan	0.19888	0.391765	-0.0276564	-0.361064	-0.0456167	-0.305295	0.0455239	-0.160696	-0.257137	-0.0567922	0.390525	0.536178	0.0747266	0.155446	0.0802207	-0.223908	0.0367975	0.0331237	0.377628	0.0748811	0.570009	-0.0470466	0.265162	0.396138	-0.59803
Q9BPW8	NIPSNAP1	Protein NipSnap homolog 1 (NipSnap1)	M14	tan	0.187362	-0.0141199	-0.284687	-0.344378	0.423065	0.312794	0.0254757	0.192699	0.0681089	0.259157	-0.0411341	0.311945	-0.117551	0.0657095	-0.122715	-0.207358	0.196138	0.18798	0.267778	0.4584	0.688124	0.267107	0.379842	0.29998	-0.427402
P27144	AK4	Adenylate kinase 4, mitochondrial (AK 4) (EC 2.7.4.10) (EC 2.7.4.6) (Adenylate kinase 3-like) (GTP:AMP phosphotransferase AK4)	M14	tan	0.179306	0.353307	-0.282138	-0.439238	0.373266	-0.0656452	0.207585	-0.075163	-0.162367	0.212229	0.318753	0.587904	-0.00430538	0.202248	0.099509	-0.0228627	0.21116	0.26556	0.500239	0.342145	0.776434	0.305035	0.467591	0.519701	-0.277315
Q8IXI2	RHOT1	Mitochondrial Rho GTPase 1 (MIRO-1) (hMiro-1) (EC 3.6.5.-) (Rac-GTP-binding protein-like protein) (Ras homolog gene family member T1)	M14	tan	0.148036	0.197194	-0.455543	-0.267869	0.499535	0.258246	0.140006	0.173324	0.168673	0.465176	0.0512581	0.230635	-0.114856	-0.0171958	-0.177201	0.174128	0.347108	0.305164	0.385119	0.391292	0.657135	0.46736	0.434705	0.325725	-0.162056
Q9Y2Z4	YARS2	Tyrosine--tRNA ligase, mitochondrial (EC 6.1.1.1) (Tyrosyl-tRNA synthetase) (TyrRS)	M14	tan	0.117743	-0.0364175	-0.338351	-0.34093	0.658734	0.353979	0.112258	0.355496	0.25624	0.482534	-0.136882	0.307384	-0.263296	0.108992	-0.23651	0.0628914	0.42281	0.263644	0.457018	0.730298	0.780822	0.378465	0.436418	0.302805	-0.175105
P62249	RPS16	40S ribosomal protein S16	M14	tan	0.114674	0.228065	-0.0734836	0.0189372	0.536456	0.342429	-0.0611383	0.376972	0.0460796	0.215005	-0.0642399	0.237988	0.149546	0.16141	-0.0558565	0.060312	0.532937	0.171216	0.383487	0.334177	0.608798	-0.0176515	0.183945	0.149192	-0.36567
Q9H492	MAP1LC3A	Microtubule-associated proteins 1A/1B light chain 3A (Autophagy-related protein LC3 A) (Autophagy-related ubiquitin-like modifier LC3 A) (MAP1 light chain 3-like protein 1) (MAP1A/MAP1B light chain 3 A) (MAP1A/MAP1B LC3 A) (Microtubule-associated protein 1 light chain 3 alpha)	M14	tan	0.0901124	-0.0449573	-0.389733	-0.583993	0.577851	0.100328	0.158439	0.023915	-0.0424819	0.366918	0.0299637	0.213286	-0.399894	-0.0323761	-0.28294	-0.0603369	-0.00160974	0.090734	0.103738	0.667332	0.719926	0.388647	0.591852	0.233283	0.0480927
Q9Y277	VDAC3	Voltage-dependent anion-selective channel protein 3 (VDAC-3) (hVDAC3) (Outer mitochondrial membrane protein porin 3)	M14	tan	0.0881706	0.294662	-0.0839464	-0.499503	0.320749	-0.185052	-0.115759	-0.148845	-0.0933158	0.135054	0.418037	0.630175	-0.00913935	0.236107	0.0496137	-0.0720371	0.270087	0.202145	0.563045	0.600831	0.886683	0.295564	0.613754	0.578902	-0.329148
O75306	NDUFS2	NADH dehydrogenase [ubiquinone] iron-sulfur protein 2, mitochondrial (EC 1.6.5.3) (EC 1.6.99.3) (Complex I-49kD) (CI-49kD) (NADH-ubiquinone oxidoreductase 49 kDa subunit)	M14	tan	0.0754965	0.346717	-0.0594135	-0.369218	0.227921	-0.161197	-0.11572	-0.118329	0.125293	0.234687	0.389748	0.445272	0.0661589	0.0732737	-0.150014	-0.0610085	0.372884	0.187033	0.657481	0.517322	0.820139	0.295262	0.54859	0.557776	-0.25915
Q9H845	ACAD9	Acyl-CoA dehydrogenase family member 9, mitochondrial (ACAD-9) (EC 1.3.99.-)	M14	tan	0.0682039	0.201332	-0.184364	-0.323419	0.51087	0.11672	-0.169093	0.0770511	-0.0704211	0.196705	0.143596	0.339345	-0.085675	0.120909	-0.036257	0.0530799	0.257349	0.117766	0.203702	0.555031	0.701664	0.261196	0.481777	0.239877	-0.156919
P05166	PCCB	Propionyl-CoA carboxylase beta chain, mitochondrial (PCCase subunit beta) (EC 6.4.1.3) (Propanoyl-CoA:carbon dioxide ligase subunit beta)	M14	tan	0.0573252	0.08577	-0.425439	-0.495402	0.634467	0.240619	-0.0156371	0.0909899	0.122209	0.486926	0.153323	0.493092	-0.1194	0.244749	-0.0785916	0.211771	0.478447	0.466722	0.53904	0.644124	0.915086	0.522552	0.66347	0.536634	-0.231588
Q9HCC0	MCCC2	Methylcrotonoyl-CoA carboxylase beta chain, mitochondrial (MCCase subunit beta) (EC 6.4.1.4) (3-methylcrotonyl-CoA carboxylase 2) (3-methylcrotonyl-CoA carboxylase non-biotin-containing subunit) (3-methylcrotonyl-CoA:carbon dioxide ligase subunit beta)	M14	tan	0.0512037	0.197315	-0.259168	-0.221323	0.62288	0.239627	-0.021499	0.302898	0.117297	0.381624	-0.0397378	0.162558	-0.0859089	0.00931397	-0.278318	0.125959	0.467443	0.198904	0.333487	0.529368	0.730667	0.224984	0.406933	0.201231	-0.246014
P41252	IARS	Isoleucine--tRNA ligase, cytoplasmic (EC 6.1.1.5) (Isoleucyl-tRNA synthetase) (IRS) (IleRS)	M14	tan	0.0468841	0.0825175	-0.250429	-0.446744	0.546088	0.101403	-0.109791	-0.0530377	-0.206678	0.199452	0.172975	0.347936	0.0471048	0.142929	0.0429553	-0.0256578	0.315504	0.32985	0.284763	0.443773	0.772347	0.334084	0.543017	0.388717	-0.242417
P36578	RPL4	60S ribosomal protein L4 (60S ribosomal protein L1)	M14	tan	0.0441521	0.27341	-0.362226	-0.410384	0.563987	0.0730857	0.0903109	0.0616625	0.243108	0.472061	0.154077	0.348033	-0.144129	0.0319197	-0.266285	0.122385	0.335255	0.250403	0.505333	0.634954	0.86457	0.507037	0.567938	0.449951	0.0527524
Q8N9N7	LRRC57	Leucine-rich repeat-containing protein 57	M14	tan	0.031566	0.1499	-0.221498	-0.570388	0.418971	-0.0585132	-0.0996662	-0.159873	-0.16266	0.229994	0.287339	0.433836	-0.132496	0.124853	0.0129703	-0.0426466	0.192281	0.265899	0.28661	0.595958	0.730854	0.414164	0.675205	0.487962	-0.113513
P15880	RPS2	40S ribosomal protein S2 (40S ribosomal protein S4) (Protein LLRep3)	M14	tan	0.0109405	0.188247	0.0278306	-0.370669	0.152838	-0.236009	0.0143423	-0.189791	-0.103041	0.0333672	0.327763	0.588336	-0.0851361	0.339254	0.150608	-0.0337522	-0.0042357	0.127563	0.302377	0.374982	0.500676	0.0992801	0.390076	0.450393	-0.0688835
Q14141	SEPT 6	Septin-6	M14	tan	0.00326619	0.0324554	-0.35107	-0.429987	0.727808	0.255733	-0.114966	0.0313941	-0.196448	0.248154	0.116429	0.454877	-0.0139267	0.337702	0.140041	0.202776	0.329671	0.414406	0.166126	0.451327	0.790826	0.349	0.537467	0.333991	-0.186851
O14548	COX7A2L	Cytochrome c oxidase subunit 7A-related protein, mitochondrial (COX7a-related protein) (Cytochrome c oxidase subunit VIIa-related protein) (EB1)	M14	tan	-0.00617811	0.0620108	-0.113311	-0.437185	0.355364	-0.080918	-0.127929	-0.147742	0.162283	0.236379	0.345083	0.602796	-0.101542	0.283862	0.0642951	0.107528	0.333949	0.436157	0.501013	0.60713	0.75266	0.489459	0.606005	0.639351	-0.227024
Q9UHC6	CNTNAP2	Contactin-associated protein-like 2 (Cell recognition molecule Caspr2)	M14	tan	-0.00721204	-0.197417	-0.286588	-0.604329	0.417859	0.163855	-0.0573765	-0.117222	0.128091	0.298265	0.167548	0.460087	-0.313483	0.180891	-0.0227531	-0.0614316	0.172482	0.427753	0.19826	0.68532	0.644983	0.59692	0.683128	0.544156	-0.182073
Q96AG4	LRRC59	Leucine-rich repeat-containing protein 59 (Ribosome-binding protein p34) (p34)	M14	tan	-0.00875959	0.0688418	-0.308331	-0.183539	0.72034	0.313799	0.00810816	0.375205	0.234143	0.45876	-0.14846	0.154737	-0.0921389	0.108508	-0.277875	0.265163	0.498955	0.233652	0.425631	0.59389	0.747227	0.264847	0.358282	0.174249	-0.0539667
Q9P0K1	ADAM22	Disintegrin and metalloproteinase domain-containing protein 22 (ADAM 22) (Metalloproteinase-disintegrin ADAM22-3) (Metalloproteinase-like, disintegrin-like, and cysteine-rich protein 2)	M14	tan	-0.0186478	-0.0523821	-0.0172996	-0.253207	0.289639	0.121971	-0.286805	0.0682861	0.167159	0.104749	0.165148	0.571677	-0.000614553	0.4235	0.118037	0.060101	0.32626	0.32989	0.430023	0.52073	0.65283	0.210401	0.424924	0.474367	-0.508625
Q92974	ARHGEF2	Rho guanine nucleotide exchange factor 2 (Guanine nucleotide exchange factor H1) (GEF-H1) (Microtubule-regulated Rho-GEF) (Proliferating cell nucleolar antigen p40)	M14	tan	-0.0213527	0.00658425	0.0985028	-0.275034	0.143613	-0.0834016	-0.225865	-0.0393454	0.0702061	0.0956485	0.131162	0.372588	-0.178364	0.20305	0.0445424	-0.0705412	0.0584285	0.0876935	0.209622	0.566005	0.369599	0.162321	0.39486	0.346454	-0.0103104
O75874	IDH1	Isocitrate dehydrogenase [NADP] cytoplasmic (IDH) (EC 1.1.1.42) (Cytosolic NADP-isocitrate dehydrogenase) (IDP) (NADP(+)-specific ICDH) (Oxalosuccinate decarboxylase)	M14	tan	-0.0226606	0.462383	-0.098074	-0.211486	0.260799	-0.141102	0.0543713	-0.135962	-0.171931	0.081777	0.266912	0.140158	0.222634	-0.0082719	-0.146072	0.0281197	0.263319	0.0248185	0.20132	-0.00955166	0.484192	-0.0230734	0.177681	0.119246	0.0159667
O95373	IPO7	Importin-7 (Imp7) (Ran-binding protein 7) (RanBP7)	M14	tan	-0.0232944	0.283402	-0.178017	-0.397471	0.334537	-0.165656	-0.0742105	-0.0288778	0.300734	0.391634	0.261995	0.411896	-0.109164	0.113151	-0.246498	0.191517	0.371782	0.189962	0.643694	0.627769	0.801137	0.399481	0.5102	0.475797	0.0420914
Q92598	HSPH1	Heat shock protein 105 kDa (Antigen NY-CO-25) (Heat shock 110 kDa protein)	M14	tan	-0.0380521	-0.169867	-0.19812	-0.455003	0.623853	0.237047	-0.361141	-0.0306842	0.0118471	0.214742	0.122279	0.345006	-0.0895438	0.190634	0.0353801	0.0797524	0.422421	0.381394	0.169528	0.684871	0.749084	0.505089	0.58981	0.327243	-0.153897
P14406	COX7A2	Cytochrome c oxidase subunit 7A2, mitochondrial (Cytochrome c oxidase subunit VIIa-liver/heart) (Cytochrome c oxidase subunit VIIa-L) (Cytochrome c oxidase subunit VIIaL)	M14	tan	-0.0741699	0.119364	-0.0572998	-0.350394	0.451338	0.0341924	-0.369068	-0.116982	-0.062389	0.0738155	0.38635	0.660093	0.199749	0.481879	0.247829	0.177332	0.500347	0.481727	0.482348	0.471644	0.842794	0.294936	0.582289	0.581474	-0.489179
P12236	SLC25A6	ADP/ATP translocase 3 (ADP,ATP carrier protein 3) (ADP,ATP carrier protein, isoform T2) (ANT 2) (Adenine nucleotide translocator 3) (ANT 3) (Solute carrier family 25 member 6) [Cleaved into: ADP/ATP translocase 3, N-terminally processed]	M14	tan	-0.0799432	0.163069	-0.213395	-0.577518	0.533597	0.00570301	-0.215974	-0.163192	-0.0181425	0.232492	0.373939	0.643859	-0.0298211	0.358779	0.0659156	0.11833	0.395973	0.441408	0.398097	0.63077	0.916676	0.453014	0.719512	0.610988	-0.25043
Q9NS86	LANCL2	LanC-like protein 2 (Testis-specific adriamycin sensitivity protein)	M14	tan	-0.0898147	0.237437	-0.33199	-0.560079	0.536642	0.0725568	-0.147691	-0.0840442	0.00763395	0.323893	0.338993	0.555366	-0.0208175	0.279483	0.0196375	0.177289	0.486903	0.454465	0.513883	0.664083	0.891295	0.542757	0.762646	0.620729	-0.243146
P05141	SLC25A5	ADP/ATP translocase 2 (ADP,ATP carrier protein 2) (ADP,ATP carrier protein, fibroblast isoform) (Adenine nucleotide translocator 2) (ANT 2) (Solute carrier family 25 member 5) [Cleaved into: ADP/ATP translocase 2, N-terminally processed]	M14	tan	-0.0934468	0.154746	-0.21668	-0.574563	0.554181	0.0288074	-0.182161	-0.133957	0.0295013	0.256211	0.340027	0.642712	-0.0450495	0.356319	0.049848	0.11036	0.427587	0.459919	0.419435	0.658772	0.912604	0.474891	0.70451	0.621261	-0.21992
Q07020	RPL18	60S ribosomal protein L18	M14	tan	-0.0990579	0.210884	-0.232557	-0.128469	0.603975	0.244885	0.0641963	0.244362	0.118508	0.303582	0.0727179	0.378035	0.113248	0.336598	0.0129317	0.30208	0.538285	0.373806	0.615715	0.510672	0.696443	0.252386	0.443374	0.419697	-0.200678
Q9UIC8	LCMT1	Leucine carboxyl methyltransferase 1 (EC 2.1.1.233) (Protein-leucine O-methyltransferase) ([Phosphatase 2A protein]-leucine-carboxy methyltransferase 1)	M14	tan	-0.102351	0.195808	-0.279643	-0.3226	0.227905	-0.143938	0.326974	-0.0400023	-0.197633	0.0764136	0.103241	0.115317	0.00691997	0.074149	-0.177561	0.036526	-0.0139951	0.00910434	0.207733	0.0573884	0.412048	-0.0197369	0.210762	0.123346	-0.128947
Q9Y4L1	HYOU1	Hypoxia up-regulated protein 1 (150 kDa oxygen-regulated protein) (ORP-150) (170 kDa glucose-regulated protein) (GRP-170)	M14	tan	-0.102757	0.198966	-0.0393914	-0.406598	0.298157	-0.16386	-0.366872	-0.425648	-0.133105	0.0512676	0.616812	0.667748	0.213022	0.403608	0.403379	0.2445	0.460267	0.574109	0.446077	0.391302	0.661139	0.520774	0.666703	0.699265	-0.177811
Q2M2I8	AAK1	AP2-associated protein kinase 1 (EC 2.7.11.1) (Adaptor-associated kinase 1)	M14	tan	-0.118612	0.0625138	-0.0934505	-0.636617	0.357194	-0.0748252	-0.366599	-0.321324	-0.367735	-0.0394947	0.51636	0.751738	0.159012	0.51454	0.394218	0.00913	0.426919	0.552035	0.403734	0.495657	0.815141	0.353243	0.75975	0.708195	-0.636362
Q16718	NDUFA5	NADH dehydrogenase [ubiquinone] 1 alpha subcomplex subunit 5 (Complex I subunit B13) (Complex I-13kD-B) (CI-13kD-B) (NADH-ubiquinone oxidoreductase 13 kDa-B subunit)	M14	tan	-0.1214	0.146723	-0.243057	-0.569137	0.501374	-0.0473878	-0.123084	-0.126438	0.0513613	0.287916	0.348174	0.576411	-0.0643334	0.325452	0.00253418	0.180459	0.411785	0.383746	0.588261	0.746906	0.89559	0.502326	0.74034	0.617346	-0.116715
P10515	DLAT	Dihydrolipoyllysine-residue acetyltransferase component of pyruvate dehydrogenase complex, mitochondrial (EC 2.3.1.12) (70 kDa mitochondrial autoantigen of primary biliary cirrhosis) (PBC) (Dihydrolipoamide acetyltransferase component of pyruvate dehydrogenase complex) (M2 antigen complex 70 kDa subunit) (Pyruvate dehydrogenase complex component E2) (PDC-E2) (PDCE2)	M14	tan	-0.12358	-0.0466343	-0.393069	-0.728764	0.52628	0.132539	-0.23816	-0.216309	-0.0538243	0.309852	0.334652	0.533541	-0.111811	0.315849	0.0595468	0.155663	0.392291	0.492857	0.357881	0.705614	0.844225	0.638915	0.840731	0.587454	-0.166658
O95847	SLC25A27	Mitochondrial uncoupling protein 4 (UCP 4) (Solute carrier family 25 member 27)	M14	tan	-0.126391	-0.0953002	-0.367024	-0.584538	0.594605	0.160177	-0.0325062	0.0163609	-0.307702	0.17458	0.115885	0.50529	-0.106343	0.465823	0.152197	0.186966	0.262504	0.444435	0.193933	0.464215	0.710477	0.240712	0.601659	0.397043	-0.447709
O15083	ERC2	ERC protein 2	M14	tan	-0.136782	0.125041	-0.27829	-0.537016	0.446772	-0.0133856	-0.00335372	-0.0319307	0.102957	0.314478	0.252	0.6279	-0.190425	0.420332	0.000690678	0.193209	0.208914	0.355665	0.510685	0.721545	0.793046	0.410494	0.714949	0.634324	-0.144191
P00558	PGK1	Phosphoglycerate kinase 1 (EC 2.7.2.3) (Cell migration-inducing gene 10 protein) (Primer recognition protein 2) (PRP 2)	M14	tan	-0.137152	0.0353992	-0.18664	-0.568567	0.306338	-0.122143	-0.0050441	-0.227646	-0.0636903	0.116032	0.266414	0.359594	-0.00882329	0.143047	-0.0579198	-0.125898	0.198481	0.276806	0.377682	0.488294	0.677906	0.371995	0.561529	0.498537	-0.157209
Q96QK1	VPS35	Vacuolar protein sorting-associated protein 35 (hVPS35) (Maternal-embryonic 3) (Vesicle protein sorting 35)	M14	tan	-0.137699	-0.0322294	-0.449234	-0.40225	0.701325	0.426449	0.031176	0.154251	0.0290948	0.301111	0.0292774	0.457983	-0.0420966	0.402421	0.0886657	0.234642	0.437169	0.547056	0.278653	0.498948	0.711133	0.446178	0.552045	0.436492	-0.337287
P47985	UQCRFS1	Cytochrome b-c1 complex subunit Rieske, mitochondrial (EC 1.10.2.2) (Complex III subunit 5) (Cytochrome b-c1 complex subunit 5) (Rieske iron-sulfur protein) (RISP) (Ubiquinol-cytochrome c reductase iron-sulfur subunit) [Cleaved into: Cytochrome b-c1 complex subunit 11 (Complex III subunit IX) (Ubiquinol-cytochrome c reductase 8 kDa protein)]	M14	tan	-0.139344	0.379791	-0.157128	-0.655995	0.306842	-0.222862	-0.162384	-0.362358	-0.114951	0.118372	0.599738	0.765609	0.0664778	0.399108	0.148173	0.0391377	0.317326	0.380731	0.534371	0.572049	0.882329	0.429997	0.783641	0.763817	-0.23594
P19404	NDUFV2	NADH dehydrogenase [ubiquinone] flavoprotein 2, mitochondrial (EC 1.6.5.3) (EC 1.6.99.3) (NADH-ubiquinone oxidoreductase 24 kDa subunit)	M14	tan	-0.150207	-0.0915694	-0.241967	-0.572069	0.380829	0.0838724	-0.0797327	-0.100399	-0.000850685	0.124557	0.195315	0.382247	-0.120391	0.204162	-0.0697541	-0.108767	0.200393	0.301072	0.278477	0.628213	0.695173	0.40541	0.655088	0.477298	-0.373662
P53677	AP3M2	AP-3 complex subunit mu-2 (Adaptor-related protein complex 3 subunit mu-2) (Clathrin assembly protein assembly protein complex 3 mu-2 medium chain) (Clathrin coat assembly protein AP47 homolog 2) (Clathrin coat-associated protein AP47 homolog 2) (Golgi adaptor AP-1 47 kDa protein homolog 2) (HA1 47 kDa subunit homolog 2) (Mu3B-adaptin) (P47B)	M14	tan	-0.155236	0.117267	-0.0694859	-0.324851	0.310862	-0.0314136	-0.305228	-0.0858474	0.16373	0.140345	0.278542	0.316291	0.0115384	0.142459	-0.108815	0.10921	0.395897	0.268385	0.344317	0.534446	0.640465	0.349749	0.532077	0.403855	-0.266987
Q9UJS0	SLC25A13	Calcium-binding mitochondrial carrier protein Aralar2 (Citrin) (Mitochondrial aspartate glutamate carrier 2) (Solute carrier family 25 member 13)	M14	tan	-0.157606	0.32633	0.00952663	-0.538059	0.13171	-0.341783	-0.233923	-0.321647	-0.238754	-0.128553	0.551232	0.72011	0.190206	0.440916	0.193263	-0.0605813	0.246834	0.273816	0.462428	0.340476	0.777428	0.120695	0.556557	0.626998	-0.592203
Q9UHG3	PCYOX1	Prenylcysteine oxidase 1 (EC 1.8.3.5) (Prenylcysteine lyase)	M14	tan	-0.214441	0.179483	-0.225446	-0.323281	0.408582	0.0060669	0.156259	-0.0210489	0.148613	0.146237	0.190905	0.458198	-0.0253332	0.344504	-0.0240478	0.181598	0.219701	0.247803	0.385639	0.428587	0.601228	0.286938	0.386033	0.399974	-0.0352346
Q9NZQ3	NCKIPSD	NCK-interacting protein with SH3 domain (54 kDa VacA-interacting protein) (54 kDa vimentin-interacting protein) (VIP54) (90 kDa SH3 protein interacting with Nck) (AF3p21) (Dia-interacting protein 1) (DIP-1) (Diaphanous protein-interacting protein) (SH3 adapter protein SPIN90) (WASP-interacting SH3-domain protein) (WISH) (Wiskott-Aldrich syndrome protein-interacting protein)	M14	tan	-0.214836	-0.0778111	-0.404457	-0.329896	0.712229	0.29575	-0.0600053	0.167111	-0.0915251	0.215606	0.0367955	0.363544	0.0214308	0.451336	0.0943316	0.403272	0.394577	0.452442	0.325765	0.497051	0.72057	0.312895	0.549266	0.325599	-0.361206
Q96CS3	FAF2	FAS-associated factor 2 (Protein ETEA) (UBX domain-containing protein 3B) (UBX domain-containing protein 8)	M14	tan	-0.254089	0.257526	-0.20247	-0.248321	0.467435	0.0425121	-0.145306	-0.128016	-0.0745969	0.104854	0.399575	0.528287	0.267722	0.498474	0.243493	0.485273	0.57424	0.558776	0.414148	0.20901	0.620138	0.291491	0.481595	0.483228	-0.311575
P12235	SLC25A4	ADP/ATP translocase 1 (ADP,ATP carrier protein 1) (ADP,ATP carrier protein, heart/skeletal muscle isoform T1) (Adenine nucleotide translocator 1) (ANT 1) (Solute carrier family 25 member 4)	M14	tan	-0.254685	-0.0244607	-0.354946	-0.560555	0.627459	0.246325	-0.305127	-0.116659	-0.128946	0.259139	0.229757	0.462071	0.0839912	0.430467	0.162321	0.312098	0.583523	0.639273	0.248524	0.472063	0.724108	0.48187	0.682524	0.494462	-0.238166
Q9UQ03	CORO2B	Coronin-2B (Coronin-like protein C) (Clipin-C) (Protein FC96)	M14	tan	-0.289448	0.219415	-0.293203	-0.417858	0.607174	0.0209725	-0.2477	-0.0926178	0.0023492	0.273266	0.327512	0.500109	0.0761428	0.434319	0.101495	0.525171	0.557504	0.526192	0.415686	0.518682	0.767202	0.458767	0.653963	0.500796	-0.0836275
Q96AX1	VPS33A	Vacuolar protein sorting-associated protein 33A (hVPS33A)	M14	tan	-0.292612	-0.163579	-0.220527	-0.241242	0.562203	0.240267	-0.300514	0.140238	3.55e-05	0.126621	-0.0497126	0.124212	0.0689966	0.301805	-0.0581407	0.365331	0.491865	0.358167	0.074786	0.297862	0.510084	0.148729	0.290069	0.0644011	-0.320625
Q9UH03	SEPT3	Neuronal-specific septin-3	M14	tan	-0.293979	-0.0381899	-0.259521	-0.342773	0.766802	0.369034	-0.127326	0.0694456	-0.231118	0.0865537	0.0790008	0.430954	0.196729	0.525913	0.262498	0.265715	0.602929	0.624596	0.161301	0.348446	0.641469	0.244936	0.476064	0.362972	-0.398274
Q14738	PPP2R5D	Serine/threonine-protein phosphatase 2A 56 kDa regulatory subunit delta isoform (PP2A B subunit isoform B'-delta) (PP2A B subunit isoform B56-delta) (PP2A B subunit isoform PR61-delta) (PP2A B subunit isoform R5-delta)	M14	tan	-0.314853	-0.0792333	-0.351421	-0.364704	0.667076	0.222578	-0.172585	0.0949501	0.126458	0.34692	0.0870275	0.366583	-0.111948	0.449284	0.0261306	0.559941	0.454851	0.471825	0.357153	0.681013	0.642097	0.461846	0.635572	0.379836	-0.000626109
Q86YM7	HOMER1	Homer protein homolog 1 (Homer-1)	M14	tan	-0.322328	0.337878	-0.165302	-0.629151	0.343034	-0.255745	-0.243812	-0.395263	-0.0121295	0.145885	0.615496	0.758024	0.166271	0.509646	0.17061	0.270347	0.494518	0.530728	0.637736	0.546457	0.873398	0.495066	0.771466	0.803658	-0.147235
P04406	GAPDH	Glyceraldehyde-3-phosphate dehydrogenase (GAPDH) (EC 1.2.1.12) (Peptidyl-cysteine S-nitrosylase GAPDH) (EC 2.6.99.-)	M15	midnightblue	0.305271	-0.448003	-0.388612	0.352595	0.292991	0.782122	0.563376	0.906659	0.475242	0.489645	-0.873896	-0.536307	-0.490153	-0.324891	-0.542453	-0.0132448	-0.11917	-0.189568	-0.0738457	0.153468	-0.186785	-0.0916595	-0.285264	-0.45307	-0.101199
Q9UEY8	ADD3	Gamma-adducin (Adducin-like protein 70)	M15	midnightblue	0.18437	-0.257627	-0.341202	0.499914	0.366199	0.678492	0.546973	0.905995	0.702321	0.582059	-0.833822	-0.557252	-0.450412	-0.324285	-0.603128	0.25085	6.46e-05	-0.172228	0.0155293	0.185345	-0.195912	-0.00816408	-0.336409	-0.451018	0.278592
Q9ULA0	DNPEP	Aspartyl aminopeptidase (EC 3.4.11.21)	M15	midnightblue	0.343066	-0.210099	-0.324394	0.557576	0.163852	0.656705	0.631563	0.894353	0.527799	0.479654	-0.78618	-0.526066	-0.371219	-0.347992	-0.460876	0.131472	-0.0588988	-0.191706	0.043196	-0.045418	-0.319398	-0.121972	-0.436345	-0.445477	-0.00606258
P00387	CYB5R3	NADH-cytochrome b5 reductase 3 (B5R) (Cytochrome b5 reductase) (EC 1.6.2.2) (Diaphorase-1) [Cleaved into: NADH-cytochrome b5 reductase 3 membrane-bound form; NADH-cytochrome b5 reductase 3 soluble form]	M15	midnightblue	0.302926	-0.0815692	-0.360455	0.243245	0.50947	0.686728	0.566676	0.885275	0.389324	0.491575	-0.680671	-0.209799	-0.36076	-0.169742	-0.460122	0.00100635	0.125857	-0.0935621	0.135268	0.270401	0.186408	-0.0837968	-0.166618	-0.250217	-0.195502
A1L0T0	ILVBL	Acetolactate synthase-like protein (EC 2.2.1.-) (IlvB-like protein)	M15	midnightblue	0.279102	-0.260624	-0.44829	0.297861	0.322508	0.636594	0.584245	0.88185	0.720344	0.681196	-0.767663	-0.324232	-0.600255	-0.243841	-0.57552	0.196768	-0.0793837	-0.0790133	0.1296	0.304397	-0.0367447	0.109389	-0.166724	-0.22785	0.0818338
Q9H0R4	HDHD2	Haloacid dehalogenase-like hydrolase domain-containing protein 2	M15	midnightblue	0.668094	-0.211418	-0.145031	0.519418	0.0484381	0.538307	0.470896	0.868385	0.651127	0.531369	-0.754811	-0.480902	-0.594293	-0.575943	-0.607963	-0.177868	-0.282244	-0.451712	0.00442543	0.188086	-0.186678	-0.108003	-0.395455	-0.451919	0.0692818
P05556	ITGB1	Integrin beta-1 (Fibronectin receptor subunit beta) (Glycoprotein IIa) (GPIIA) (VLA-4 subunit beta) (CD antigen CD29)	M15	midnightblue	0.34917	-0.384019	-0.314079	0.343641	0.114174	0.543626	0.740574	0.853269	0.606578	0.509607	-0.830233	-0.442618	-0.66371	-0.352681	-0.576172	-0.043795	-0.297679	-0.257656	-0.0105134	0.169111	-0.280375	-0.0816057	-0.348216	-0.369054	0.0338945
P62937	PPIA	Peptidyl-prolyl cis-trans isomerase A (PPIase A) (EC 5.2.1.8) (Cyclophilin A) (Cyclosporin A-binding protein) (Rotamase A) [Cleaved into: Peptidyl-prolyl cis-trans isomerase A, N-terminally processed]	M15	midnightblue	0.488715	-0.413953	-0.242438	0.406857	0.408803	0.701597	0.439471	0.846827	0.359376	0.430351	-0.872827	-0.676355	-0.533264	-0.582605	-0.579641	-0.147401	-0.171073	-0.36386	-0.331952	0.176157	-0.161363	-0.0967352	-0.375365	-0.673275	0.14007
P11216	PYGB	Glycogen phosphorylase, brain form (EC 2.4.1.1)	M15	midnightblue	0.380231	-0.205004	-0.474396	0.24103	0.257416	0.598139	0.743594	0.833802	0.805471	0.770211	-0.721388	-0.39396	-0.650064	-0.44505	-0.730205	0.0584963	-0.0463653	-0.129168	0.248065	0.338453	-0.0120583	0.201597	-0.147736	-0.19093	0.160605
P08237	PFKM	ATP-dependent 6-phosphofructokinase, muscle type (ATP-PFK) (PFK-M) (EC 2.7.1.11) (6-phosphofructokinase type A) (Phosphofructo-1-kinase isozyme A) (PFK-A) (Phosphohexokinase)	M15	midnightblue	0.623305	-0.285748	-0.38003	0.165425	0.441784	0.652907	0.472861	0.828623	0.549536	0.654423	-0.693666	-0.303722	-0.646121	-0.474633	-0.636776	-0.154117	-0.093644	-0.229602	0.0785605	0.465567	0.267364	0.138957	-0.0776286	-0.285911	-0.058308
P04792	HSPB1	Heat shock protein beta-1 (HspB1) (28 kDa heat shock protein) (Estrogen-regulated 24 kDa protein) (Heat shock 27 kDa protein) (HSP 27) (Stress-responsive protein 27) (SRP27)	M15	midnightblue	0.414894	-0.230405	-0.303126	0.424491	0.0584755	0.502035	0.75161	0.827371	0.679495	0.535882	-0.734436	-0.390545	-0.589607	-0.367617	-0.569556	0.0132581	-0.257053	-0.268286	0.0991421	0.0936753	-0.248831	-0.0657626	-0.381257	-0.329401	0.0570996
Q13740	ALCAM	CD166 antigen (Activated leukocyte cell adhesion molecule) (CD antigen CD166)	M15	midnightblue	0.417193	-0.0843212	-0.180557	0.458407	0.0816851	0.431066	0.483197	0.827104	0.651085	0.455728	-0.727873	-0.55978	-0.537932	-0.548638	-0.791414	-0.110637	-0.322681	-0.557899	-0.0890032	0.134414	-0.134487	-0.232451	-0.396627	-0.542252	0.105391
P10599	TXN	Thioredoxin (Trx) (ATL-derived factor) (ADF) (Surface-associated sulphydryl protein) (SASP)	M15	midnightblue	0.280349	-0.250782	-0.130561	0.452256	0.238077	0.587216	0.444434	0.820462	0.140218	0.15817	-0.690168	-0.266601	-0.215784	-0.0530502	-0.175482	-0.0419723	-0.08195	-0.156077	-0.06449	-0.0444678	-0.167141	-0.381272	-0.383038	-0.382768	-0.41458
P19525	EIF2AK2	Interferon-induced, double-stranded RNA-activated protein kinase (EC 2.7.11.1) (Eukaryotic translation initiation factor 2-alpha kinase 2) (eIF-2A protein kinase 2) (Interferon-inducible RNA-dependent protein kinase) (P1/eIF-2A protein kinase) (Protein kinase RNA-activated) (PKR) (Protein kinase R) (Tyrosine-protein kinase EIF2AK2) (EC 2.7.10.2) (p68 kinase)	M15	midnightblue	0.319833	-0.446682	-0.42878	0.272521	0.296721	0.741624	0.675984	0.817638	0.44728	0.547441	-0.777629	-0.356837	-0.505741	-0.217778	-0.360322	0.0316267	-0.0733892	0.00541791	0.0930598	0.213211	-0.175513	0.0793014	-0.170459	-0.219343	-0.0435203
Q9Y4F1	FARP1	FERM, RhoGEF and pleckstrin domain-containing protein 1 (Chondrocyte-derived ezrin-like protein) (Pleckstrin homology domain-containing family C member 2) (PH domain-containing family C member 2)	M15	midnightblue	0.204653	-0.200645	-0.581664	0.117565	0.380662	0.644814	0.648884	0.808785	0.687629	0.756354	-0.743336	-0.528542	-0.57885	-0.474295	-0.81774	0.0871143	0.0360337	-0.134258	0.162077	0.379021	0.0573825	0.222867	-0.0480384	-0.267133	0.18656
O43681	ASNA1	ATPase ASNA1 (EC 3.6.-.-) (Arsenical pump-driving ATPase) (Arsenite-stimulated ATPase) (Transmembrane domain recognition complex 40 kDa ATPase subunit) (hARSA-I) (hASNA-I)	M15	midnightblue	0.0263377	-0.11628	-0.456938	0.191945	0.570371	0.642109	0.540348	0.804458	0.218256	0.396906	-0.625719	-0.201364	-0.240984	0.0662942	-0.355768	0.274501	0.123999	0.00650534	0.0817993	0.149084	0.153825	-0.15662	-0.107424	-0.265482	-0.221755
P55884	EIF3B	Eukaryotic translation initiation factor 3 subunit B (eIF3b) (Eukaryotic translation initiation factor 3 subunit 9) (Prt1 homolog) (hPrt1) (eIF-3-eta) (eIF3 p110) (eIF3 p116)	M15	midnightblue	0.340996	-0.229343	-0.441189	0.232898	0.416897	0.663563	0.346953	0.801552	0.6497	0.686666	-0.570042	-0.156913	-0.444642	-0.150652	-0.449681	0.250697	0.140138	0.0587276	0.359469	0.446324	0.247855	0.237362	0.0573573	-0.048437	-0.127654
Q9NUB1	ACSS1	Acetyl-coenzyme A synthetase 2-like, mitochondrial (EC 6.2.1.1) (Acetate--CoA ligase 2) (Acetyl-CoA synthetase 2) (AceCS2) (Acyl-CoA synthetase short-chain family member 1)	M15	midnightblue	0.184002	-0.286507	-0.491151	0.253884	0.579614	0.774239	0.460362	0.794453	0.334874	0.480314	-0.761948	-0.508857	-0.321701	-0.296584	-0.50332	0.133808	0.083572	-0.0567843	-0.152972	0.117725	0.0377916	0.028974	-0.202122	-0.459975	0.000646491
Q9Y371	SH3GLB1	Endophilin-B1 (Bax-interacting factor 1) (Bif-1) (SH3 domain-containing GRB2-like protein B1)	M15	midnightblue	0.327293	-0.126567	-0.083703	0.603157	0.184689	0.384118	0.368716	0.790215	0.584158	0.365145	-0.747312	-0.604512	-0.345183	-0.48166	-0.601836	0.0626897	-0.143044	-0.423565	-0.103277	0.00582059	-0.206284	-0.217894	-0.551886	-0.610965	0.258508
P13716	ALAD	Delta-aminolevulinic acid dehydratase (ALADH) (EC 4.2.1.24) (Porphobilinogen synthase)	M15	midnightblue	0.0271781	-0.00339789	-0.263016	0.434533	0.215711	0.482274	0.42816	0.780716	0.523756	0.432356	-0.658405	-0.494251	-0.165283	-0.256996	-0.535272	0.207366	0.186655	-0.121969	0.172867	0.0256933	-0.150814	-0.136696	-0.320463	-0.330843	0.0325025
O60814	HIST1H2BK	Histone H2B type 1-K (H2B K) (HIRA-interacting protein 1)	M15	midnightblue	0.382584	-0.034987	0.0283577	0.631827	0.214162	0.402915	0.317899	0.757146	0.206253	0.131835	-0.69787	-0.550046	-0.216493	-0.381916	-0.431961	-0.0702761	-0.262971	-0.568828	-0.347286	-0.165227	-0.229334	-0.529547	-0.624196	-0.762033	0.119083
O00571	DDX3X	ATP-dependent RNA helicase DDX3X (EC 3.6.4.13) (DEAD box protein 3, X-chromosomal) (DEAD box, X isoform) (Helicase-like protein 2) (HLP2)	M15	midnightblue	0.465952	-0.123141	-0.313545	0.323537	0.263484	0.531056	0.342641	0.746926	0.394257	0.554736	-0.643215	-0.400039	-0.424853	-0.394079	-0.465885	0.0641563	-0.0705626	-0.232279	0.0208036	0.163403	-0.0232139	-0.0142821	-0.213144	-0.368502	0.105636
Q12904	AIMP1	Aminoacyl tRNA synthase complex-interacting multifunctional protein 1 (Multisynthase complex auxiliary component p43) [Cleaved into: Endothelial monocyte-activating polypeptide 2 (EMAP-2) (Endothelial monocyte-activating polypeptide II) (EMAP-II) (Small inducible cytokine subfamily E member 1)]	M15	midnightblue	0.181121	-0.2211	-0.206473	0.524412	0.274444	0.59608	0.21327	0.745499	0.506248	0.385871	-0.57295	-0.224432	-0.1565	0.00540498	-0.179704	0.384534	0.18675	0.069166	0.16027	0.0357521	-0.104326	-0.0409623	-0.288118	-0.243259	-0.110752
P13693	TPT1	Translationally-controlled tumor protein (TCTP) (Fortilin) (Histamine-releasing factor) (HRF) (p23)	M15	midnightblue	0.0492541	-0.440921	-0.626258	-0.00154133	0.602489	0.784649	0.604817	0.745023	0.219483	0.562672	-0.765783	-0.428276	-0.463687	-0.157646	-0.450072	0.169626	0.0833581	0.126503	-0.0991942	0.247516	0.00506162	0.118461	0.0136528	-0.281692	-0.038104
Q9Y5X3	SNX5	Sorting nexin-5	M15	midnightblue	0.202645	-0.182525	-0.323985	0.380433	0.251746	0.523409	0.394847	0.734175	0.382948	0.520569	-0.624601	-0.410917	-0.277979	-0.20156	-0.339094	0.32673	0.15599	0.00816502	0.163934	0.0570194	-0.176087	-0.0180818	-0.221376	-0.282491	0.0475749
Q15165	PON2	Serum paraoxonase/arylesterase 2 (PON 2) (EC 3.1.1.2) (EC 3.1.1.81) (Aromatic esterase 2) (A-esterase 2) (Serum aryldialkylphosphatase 2)	M15	midnightblue	0.26897	-0.406188	-0.199658	0.293833	0.278152	0.529088	0.293265	0.728537	0.66465	0.465718	-0.680634	-0.410996	-0.515836	-0.356568	-0.572907	-0.036109	-0.0971684	-0.199823	0.0620288	0.453232	0.0191286	0.107338	-0.118434	-0.276607	0.0592561
Q15493	RGN	Regucalcin (RC) (Gluconolactonase) (GNL) (EC 3.1.1.17) (Senescence marker protein 30) (SMP-30)	M15	midnightblue	0.592848	-0.0174171	0.0391372	0.651989	0.0432005	0.441208	0.236168	0.724714	0.482955	0.332541	-0.590371	-0.414969	-0.318415	-0.461647	-0.39359	-0.104845	-0.214487	-0.463471	-0.0883516	0.0168947	-0.216499	-0.23647	-0.467358	-0.490718	0.158738
P02766	TTR	Transthyretin (ATTR) (Prealbumin) (TBPA)	M15	midnightblue	0.0502501	-0.503004	-0.562825	0.0159148	0.382224	0.617564	0.731001	0.723488	0.57186	0.624087	-0.81866	-0.504398	-0.674727	-0.311859	-0.679092	0.0841055	-0.116784	-0.0509678	-0.0381686	0.345597	-0.11346	0.190696	-0.092379	-0.29658	0.232769
Q14112	NID2	Nidogen-2 (NID-2) (Osteonidogen)	M15	midnightblue	0.152103	-0.150405	-0.429103	0.178529	0.445473	0.615835	0.491958	0.723397	0.580182	0.578709	-0.579797	-0.262923	-0.335593	-0.183603	-0.528044	0.198007	0.246694	0.0318329	0.235738	0.270242	0.159907	0.135907	-0.105076	-0.180608	0.00631153
O14579	COPE	Coatomer subunit epsilon (Epsilon-coat protein) (Epsilon-COP)	M15	midnightblue	0.0975017	-0.217081	-0.644201	-0.0214123	0.611584	0.745721	0.533508	0.703817	0.263836	0.640962	-0.547667	-0.0849661	-0.374978	0.0786475	-0.269511	0.34152	0.203807	0.237446	0.231983	0.363033	0.219518	0.215706	0.182585	-0.0109563	-0.0673229
Q9H074	PAIP1	Polyadenylate-binding protein-interacting protein 1 (PABP-interacting protein 1) (PAIP-1) (Poly(A)-binding protein-interacting protein 1)	M15	midnightblue	0.0894723	-0.0384968	-0.347146	0.242757	0.194515	0.597291	0.583047	0.684683	0.404754	0.417126	-0.624706	-0.381238	-0.229461	-0.250563	-0.431119	-0.00876581	0.16626	-0.0441904	0.0651916	-0.0024348	-0.199996	-0.0429703	-0.28108	-0.25281	0.00457129
P00441	SOD1	Superoxide dismutase [Cu-Zn] (EC 1.15.1.1) (Superoxide dismutase 1) (hSod1)	M15	midnightblue	0.287639	0.148379	-0.0926336	0.30427	0.123133	0.221575	0.464845	0.676773	0.439837	0.311031	-0.436368	-0.0894887	-0.357889	-0.121558	-0.501167	-0.0118414	-0.205295	-0.421445	0.183658	0.183831	0.121738	-0.335654	-0.248275	-0.246866	-0.069283
Q9P0L0	VAPA	Vesicle-associated membrane protein-associated protein A (VAMP-A) (VAMP-associated protein A) (VAP-A) (33 kDa VAMP-associated protein) (VAP-33)	M15	midnightblue	0.509168	-0.341454	0.0887332	0.475376	0.289144	0.476039	0.213935	0.665248	0.130995	0.100916	-0.691933	-0.322119	-0.362154	-0.298502	-0.114954	-0.24822	-0.257953	-0.310996	-0.403431	0.0710576	-0.203901	-0.241545	-0.476931	-0.540919	0.0449662
P52272	HNRNPM	Heterogeneous nuclear ribonucleoprotein M (hnRNP M)	M15	midnightblue	0.244412	0.313654	-0.108429	0.361789	0.166849	0.195893	0.446058	0.644177	0.485362	0.352139	-0.430887	-0.360315	-0.224505	-0.402801	-0.722788	-0.0554352	-0.0778475	-0.491863	0.165646	0.111797	0.144194	-0.29267	-0.277762	-0.350842	0.0912592
Q13442	PDAP1	28 kDa heat- and acid-stable phosphoprotein (PDGF-associated protein) (PAP) (PDGFA-associated protein 1) (PAP1)	M15	midnightblue	0.545018	-0.146409	-0.060701	0.560596	0.0590624	0.455745	0.416376	0.639534	0.175279	0.229054	-0.574273	-0.393045	-0.261754	-0.373749	-0.117022	-0.0757871	-0.156394	-0.268876	-0.105393	-0.119202	-0.368993	-0.166296	-0.471867	-0.451712	0.0629412
P31689	DNAJA1	DnaJ homolog subfamily A member 1 (DnaJ protein homolog 2) (HSDJ) (Heat shock 40 kDa protein 4) (Heat shock protein J2) (HSJ-2) (Human DnaJ protein 2) (hDj-2)	M15	midnightblue	0.398352	-0.053	-0.266347	0.298294	0.0196033	0.345793	0.52249	0.626521	0.372171	0.484615	-0.500657	-0.355618	-0.415131	-0.366514	-0.461478	0.012615	-0.183094	-0.237464	0.159745	0.0849475	-0.14266	-0.0801425	-0.156196	-0.212095	-0.00290519
Q02338	BDH1	D-beta-hydroxybutyrate dehydrogenase, mitochondrial (EC 1.1.1.30) (3-hydroxybutyrate dehydrogenase) (BDH) (Short chain dehydrogenase/reductase family 9C member 1)	M15	midnightblue	0.20813	-0.536075	-0.559403	-0.170381	0.587576	0.76101	0.408961	0.624715	0.315312	0.605671	-0.669076	-0.232382	-0.579093	-0.169204	-0.374986	0.0208923	0.104578	0.115713	-0.0122763	0.533227	0.172548	0.354827	0.123677	-0.164341	0.105422
P43487	RANBP1	Ran-specific GTPase-activating protein (Ran-binding protein 1) (RanBP1)	M15	midnightblue	0.477981	-0.278992	-0.110505	0.433733	0.047948	0.432737	0.215922	0.618643	0.166883	0.209563	-0.588273	-0.485234	-0.271876	-0.39606	-0.354769	-0.103833	-0.238023	-0.293534	-0.266055	-0.197686	-0.208457	-0.304685	-0.396858	-0.519631	-0.30462
Q9Y376	CAB39	Calcium-binding protein 39 (MO25alpha) (Protein Mo25)	M15	midnightblue	0.393096	0.161421	0.235784	0.65998	0.0809288	0.22408	0.0705147	0.610516	0.256776	-0.0285565	-0.456804	-0.277513	-0.0278734	-0.268321	-0.269264	-0.143796	-0.153396	-0.504602	-0.213421	-0.192336	-0.0864545	-0.520523	-0.620411	-0.562521	-0.0948953
O43776	NARS	Asparagine--tRNA ligase, cytoplasmic (EC 6.1.1.22) (Asparaginyl-tRNA synthetase) (AsnRS)	M15	midnightblue	0.371298	-0.40936	-0.0445978	0.381625	0.415744	0.493119	0.0702582	0.605191	0.0960122	0.155035	-0.511006	-0.138901	-0.248107	-0.0196516	0.0182768	0.137363	0.00994654	-0.0034123	-0.16178	0.117315	0.00936055	-0.110412	-0.240518	-0.347872	-0.239421
O95168	NDUFB4	NADH dehydrogenase [ubiquinone] 1 beta subcomplex subunit 4 (Complex I-B15) (CI-B15) (NADH-ubiquinone oxidoreductase B15 subunit)	M15	midnightblue	0.153766	-0.629298	-0.342352	-0.151277	0.588026	0.704864	0.316358	0.591928	0.00200446	0.255022	-0.71099	-0.221453	-0.490056	-0.0939586	-0.228132	-0.278827	-0.102812	0.0295426	-0.330839	0.433141	0.122014	0.0617052	0.0476979	-0.250919	-0.199413
Q9Y697	NFS1	Cysteine desulfurase, mitochondrial (EC 2.8.1.7)	M15	midnightblue	0.129938	-0.127274	-0.0332137	0.234525	0.260181	0.444225	0.0929841	0.558699	0.411832	0.211077	-0.369713	-0.0245555	-0.116398	0.0191171	-0.269116	-0.0874373	0.102846	-0.0597072	0.241765	0.350051	0.245556	-0.0868753	-0.00703654	-0.0119778	-0.310832
Q08380	LGALS3BP	Galectin-3-binding protein (Basement membrane autoantigen p105) (Lectin galactoside-binding soluble 3-binding protein) (Mac-2-binding protein) (MAC2BP) (Mac-2 BP) (Tumor-associated antigen 90K)	M15	midnightblue	0.0477484	0.246193	0.146223	0.363338	0.0436729	0.0648179	0.374818	0.546684	0.40972	0.100122	-0.399457	-0.144442	-0.0919986	-0.117635	-0.420257	-0.127317	0.0122927	-0.348468	0.169416	0.0370997	-0.0177287	-0.417691	-0.424707	-0.233883	0.0240598
P00491	PNP	Purine nucleoside phosphorylase (PNP) (EC 2.4.2.1) (Inosine phosphorylase) (Inosine-guanosine phosphorylase)	M15	midnightblue	0.213647	-0.0531392	-0.0600465	0.279377	-0.125954	0.112457	0.547305	0.544204	0.202823	0.0553519	-0.495991	-0.193153	-0.326076	-0.103186	-0.370442	-0.152105	-0.471961	-0.461434	-0.108399	-0.178776	-0.203455	-0.519841	-0.468189	-0.388219	-0.205497
P08195	SLC3A2	4F2 cell-surface antigen heavy chain (4F2hc) (4F2 heavy chain antigen) (Lymphocyte activation antigen 4F2 large subunit) (Solute carrier family 3 member 2) (CD antigen CD98)	M15	midnightblue	0.280268	0.162353	0.0893268	0.358842	0.378462	0.297398	0.0517891	0.513878	0.269616	0.147453	-0.234944	0.144991	-0.0199828	0.0264767	-0.0197796	0.0372568	0.274601	0.010235	0.197714	0.217522	0.283688	-0.0647327	-0.158973	-0.0381205	-0.207181
P47897	QARS	Glutamine--tRNA ligase (EC 6.1.1.18) (Glutaminyl-tRNA synthetase) (GlnRS)	M15	midnightblue	0.452351	0.234218	0.13947	0.353035	-0.184401	0.0243239	0.245812	0.500733	0.34061	0.17401	-0.265502	-0.0157175	-0.270285	-0.20919	-0.345185	-0.19179	-0.227147	-0.40188	0.118694	-0.020734	-0.00874266	-0.401871	-0.318772	-0.163505	-0.280389
P58546	MTPN	Myotrophin (Protein V-1)	M15	midnightblue	0.392898	-0.362004	0.179342	0.451696	0.142585	0.258355	0.0867853	0.500071	-0.20583	-0.168737	-0.579103	-0.493448	-0.217976	-0.31693	-0.123755	-0.242472	-0.387727	-0.50426	-0.580401	-0.157339	-0.299164	-0.528502	-0.529845	-0.760751	-0.109806
P61077	UBE2D3	Ubiquitin-conjugating enzyme E2 D3 (EC 2.3.2.23) ((E3-independent) E2 ubiquitin-conjugating enzyme D3) (EC 2.3.2.24) (E2 ubiquitin-conjugating enzyme D3) (Ubiquitin carrier protein D3) (Ubiquitin-conjugating enzyme E2(17)KB 3) (Ubiquitin-conjugating enzyme E2-17 kDa 3) (Ubiquitin-protein ligase D3)	M15	midnightblue	0.347306	-0.35024	-0.258716	0.19059	0.31731	0.490127	0.311937	0.499024	-0.0617075	0.269734	-0.562399	-0.328862	-0.316888	-0.24053	-0.0474214	-0.0068652	-0.0858609	0.0300757	-0.279312	-0.0163152	-0.196422	0.0183366	-0.190571	-0.324868	-0.021906
P36405	ARL3	ADP-ribosylation factor-like protein 3	M15	midnightblue	-0.153629	-0.0188442	-0.324574	0.272528	0.195568	0.434427	0.0678043	0.475988	0.346223	0.42042	-0.309008	-0.258702	0.115804	0.0476261	-0.18288	0.560266	0.550879	0.324731	0.378232	-0.0476341	-0.0574806	0.0920196	-0.0256145	-0.0146413	-0.152012
P49591	SARS	Serine--tRNA ligase, cytoplasmic (EC 6.1.1.11) (Seryl-tRNA synthetase) (SerRS) (Seryl-tRNA(Ser/Sec) synthetase)	M15	midnightblue	-0.141115	-0.0335619	-0.00479061	0.452563	-0.0172279	0.227938	0.0781149	0.466645	0.285077	0.12769	-0.307998	-0.166489	0.192158	0.155245	-0.0251712	0.408508	0.40746	0.20423	0.332086	-0.218266	-0.22929	-0.21601	-0.299441	-0.0702208	-0.314395
P07384	CAPN1	Calpain-1 catalytic subunit (EC 3.4.22.52) (Calcium-activated neutral proteinase 1) (CANP 1) (Calpain mu-type) (Calpain-1 large subunit) (Cell proliferation-inducing gene 30 protein) (Micromolar-calpain) (muCANP)	M15	midnightblue	0.35856	0.323644	-0.105091	0.153175	0.0652736	0.047871	0.455714	0.455622	0.442541	0.298489	-0.117017	0.174799	-0.261713	-0.0933598	-0.44069	-0.100583	-0.172235	-0.293652	0.451157	0.247882	0.415948	-0.149112	-0.00782766	0.0966621	-0.284698
P09493	TPM1	Tropomyosin alpha-1 chain (Alpha-tropomyosin) (Tropomyosin-1)	M15	midnightblue	-0.165475	0.151587	-0.376389	0.123455	0.296891	0.359818	0.420454	0.411457	-0.138221	0.0908096	-0.271029	-0.0914949	0.155037	0.192737	-0.0561978	0.271355	0.170442	0.122223	0.051868	-0.278001	0.0221995	-0.243395	-0.119992	-0.130985	-0.363913
P62241	RPS8	40S ribosomal protein S8	M15	midnightblue	0.357801	-0.126022	0.0716357	0.181294	0.266595	0.253368	-0.038505	0.409422	0.066714	0.0318739	-0.298681	0.049477	-0.281438	-0.0410068	-0.0560113	-0.106968	-0.132514	-0.207262	-0.255483	0.177202	0.144211	-0.173656	-0.17846	-0.282557	-0.216598
Q9H8Y8	GORASP2	Golgi reassembly-stacking protein 2 (GRS2) (Golgi phosphoprotein 6) (GOLPH6) (Golgi reassembly-stacking protein of 55 kDa) (GRASP55) (p59)	M15	midnightblue	0.423684	-0.311292	0.00124731	0.314407	-0.11962	0.319275	0.054447	0.403072	0.0689558	0.125302	-0.364996	-0.136806	-0.274931	-0.118833	0.0975294	-0.0534097	-0.202547	-0.102234	-0.0897996	-3.45e-05	-0.318936	-0.0829847	-0.199722	-0.194039	-0.194972
O14737	PDCD5	Programmed cell death protein 5 (TF-1 cell apoptosis-related protein 19) (Protein TFAR19)	M15	midnightblue	0.120337	0.272647	-0.32354	-0.191096	0.273119	0.115073	0.282076	0.354804	0.278088	0.402194	-0.0873466	0.204284	-0.261084	0.0297046	-0.409971	0.0600184	0.0342252	-0.118713	0.430619	0.435447	0.564355	0.0547373	0.258242	0.162009	-0.143455
P05091	ALDH2	Aldehyde dehydrogenase, mitochondrial (EC 1.2.1.3) (ALDH class 2) (ALDH-E2) (ALDHI)	M15	midnightblue	0.553904	-0.00989156	0.0340582	0.242558	0.0795568	0.245047	0.02891	0.329633	0.252651	0.199476	-0.148817	0.0155826	-0.24974	-0.274752	-0.0979733	-0.169827	-0.0333631	-0.125555	0.046683	0.194611	0.128549	0.0938606	-0.0635583	-0.0646121	-0.19831
O14495	PLPP3	Phospholipid phosphatase 3 (EC 3.1.3.4) (Lipid phosphate phosphohydrolase 3) (PAP2-beta) (Phosphatidate phosphohydrolase type 2b) (Phosphatidic acid phosphatase 2b) (PAP-2b) (PAP2b) (Vascular endothelial growth factor and type I collagen-inducible protein) (VCIP)	M15	midnightblue	0.30342	0.499148	-0.031495	0.162774	0.0286643	-0.0427298	0.230588	0.317984	0.220378	0.185009	0.0398043	0.245056	0.00558281	0.0241818	-0.233357	0.0311238	0.0270844	-0.260004	0.47032	0.0571889	0.406213	-0.23865	-0.0782706	0.0545567	-0.234324
P01024	C3	Complement C3 (C3 and PZP-like alpha-2-macroglobulin domain-containing protein 1) [Cleaved into: Complement C3 beta chain; C3-beta-c (C3bc); Complement C3 alpha chain; C3a anaphylatoxin; Acylation stimulating protein (ASP) (C3adesArg); Complement C3b alpha' chain; Complement C3c alpha' chain fragment 1; Complement C3dg fragment; Complement C3g fragment; Complement C3d fragment; Complement C3f fra…	M16	lightcyan	0.245216	-0.0115103	-0.50549	-0.021711	-0.00485996	0.227228	0.893167	0.448459	0.452236	0.505859	-0.36062	-0.0929485	-0.564585	-0.195495	-0.493252	0.0138604	-0.379343	-0.193984	0.262286	0.149152	-0.0169133	0.103648	-0.0284651	-0.00159122	0.1016
P12109	COL6A1	Collagen alpha-1(VI) chain	M16	lightcyan	0.244759	-0.243387	-0.69048	-0.00941507	0.448733	0.651865	0.892665	0.685973	0.493719	0.750934	-0.691286	-0.354534	-0.62111	-0.343885	-0.570915	0.0990572	-0.0365776	0.0366688	0.10018	0.277235	0.000966723	0.325018	-0.0370911	-0.161832	0.300607
O15230	LAMA5	Laminin subunit alpha-5 (Laminin-10 subunit alpha) (Laminin-11 subunit alpha) (Laminin-15 subunit alpha)	M16	lightcyan	0.436478	0.113003	-0.497232	0.111334	0.160231	0.302908	0.886245	0.522387	0.299402	0.523848	-0.388385	-0.136309	-0.524422	-0.279539	-0.421768	0.0521813	-0.360369	-0.260748	0.134533	0.063982	0.0109334	0.0425843	-0.117321	-0.160304	0.20537
P39060	COL18A1	Collagen alpha-1(XVIII) chain [Cleaved into: Endostatin]	M16	lightcyan	0.282135	-0.313943	-0.623904	-0.117346	0.329488	0.625866	0.88607	0.595127	0.446376	0.675285	-0.663111	-0.365759	-0.699794	-0.433903	-0.597671	-0.175021	-0.184657	-0.0511285	0.0113961	0.360517	-0.0420152	0.331453	0.036951	-0.122946	0.26052
Q6NZI2	PTRF	Polymerase I and transcript release factor (Cavin-1)	M16	lightcyan	0.346466	0.0665094	-0.54753	0.0708813	0.234774	0.453074	0.875989	0.675102	0.555266	0.705655	-0.493022	-0.217796	-0.557032	-0.34595	-0.64013	0.0379017	-0.0854135	-0.161808	0.357721	0.298884	0.111015	0.161294	-0.0058892	-0.0612236	0.136974
P12111	COL6A3	Collagen alpha-3(VI) chain	M16	lightcyan	0.316209	-0.078153	-0.511193	-0.00800385	0.181943	0.341776	0.871445	0.557195	0.686434	0.716639	-0.496861	-0.16329	-0.705336	-0.337977	-0.636535	0.0110841	-0.245183	-0.127852	0.263407	0.358599	0.0604799	0.287803	-0.0115124	-0.00223252	0.344715
P21333	FLNA	Filamin-A (FLN-A) (Actin-binding protein 280) (ABP-280) (Alpha-filamin) (Endothelial actin-binding protein) (Filamin-1) (Non-muscle filamin)	M16	lightcyan	0.248932	-0.408381	-0.730208	-0.0600789	0.375277	0.683597	0.863457	0.611129	0.504374	0.74417	-0.692085	-0.381275	-0.736858	-0.360605	-0.527687	0.0676913	-0.218008	0.0215263	-0.00255362	0.350334	-0.101962	0.442837	0.0509754	-0.1464	0.387885
P02774	GC	Vitamin D-binding protein (DBP) (VDB) (Gc protein-derived macrophage activating factor) (Gc-MAF) (GcMAF) (Gc-globulin) (Group-specific component) (Gc) (Vitamin D-binding protein-macrophage activating factor) (DBP-maf)	M16	lightcyan	0.150531	-0.0666273	-0.613403	0.0862	0.134848	0.411754	0.850261	0.442355	0.388391	0.543668	-0.413786	-0.276241	-0.427341	-0.213978	-0.434197	0.195043	-0.279184	-0.0421737	0.111166	-0.0131381	-0.135062	0.173961	-0.0274594	-0.0841193	0.223008
P12110	COL6A2	Collagen alpha-2(VI) chain	M16	lightcyan	0.356586	0.0328861	-0.572808	-0.0385351	0.3119	0.464581	0.83394	0.61454	0.551246	0.74947	-0.468278	-0.0930042	-0.565865	-0.297264	-0.530986	0.0285363	0.0284883	0.0117177	0.374644	0.349842	0.182279	0.321404	0.0394908	0.0585851	0.169132
P01023	A2M	Alpha-2-macroglobulin (Alpha-2-M) (C3 and PZP-like alpha-2-macroglobulin domain-containing protein 5)	M16	lightcyan	0.623237	0.0267337	-0.258647	0.205486	-0.0946377	0.18494	0.823251	0.555559	0.504841	0.487634	-0.51603	-0.41647	-0.688258	-0.68891	-0.764235	-0.351346	-0.575949	-0.598334	-0.0281042	0.0858355	-0.118462	-0.0947383	-0.300685	-0.35742	0.233857
O75369	FLNB	Filamin-B (FLN-B) (ABP-278) (ABP-280 homolog) (Actin-binding-like protein) (Beta-filamin) (Filamin homolog 1) (Fh1) (Filamin-3) (Thyroid autoantigen) (Truncated actin-binding protein) (Truncated ABP)	M16	lightcyan	0.227341	0.122761	-0.421764	0.329095	0.029233	0.356888	0.813034	0.464055	0.377215	0.436648	-0.401091	-0.369606	-0.284201	-0.327784	-0.367745	0.166957	-0.186536	-0.19002	0.0945223	-0.166531	-0.316042	0.0485534	-0.276745	-0.248363	0.385204
P04040	CAT	Catalase (EC 1.11.1.6)	M16	lightcyan	0.131909	-0.36294	-0.562132	0.0804379	0.0243967	0.380231	0.805989	0.443718	0.300022	0.465638	-0.62616	-0.525102	-0.572378	-0.346078	-0.447738	0.12319	-0.42776	-0.127158	-0.221377	-0.132722	-0.45493	0.0978661	-0.237852	-0.349731	0.345838
P00450	CP	Ceruloplasmin (EC 1.16.3.1) (Ferroxidase)	M16	lightcyan	0.140705	0.204345	-0.31379	0.0165367	-0.0678512	0.0278552	0.80417	0.265813	0.169351	0.223832	-0.176839	0.0569681	-0.327022	-0.0240215	-0.250354	-0.0264977	-0.433069	-0.2144	0.135738	-0.0765411	-0.0598677	-0.120394	-0.105234	0.0164737	0.062035
P18206	VCL	Vinculin (Metavinculin) (MV)	M16	lightcyan	0.427479	-0.0865151	-0.532398	-0.032123	0.195424	0.438659	0.798643	0.489145	0.643213	0.743575	-0.400589	-0.151591	-0.669384	-0.419469	-0.559391	-0.0571741	-0.153615	-0.0462519	0.298178	0.418138	0.0993511	0.45165	0.119978	0.0831061	0.28903
Q12797	ASPH	Aspartyl/asparaginyl beta-hydroxylase (EC 1.14.11.16) (Aspartate beta-hydroxylase) (ASP beta-hydroxylase) (Peptide-aspartate beta-dioxygenase)	M16	lightcyan	0.278549	-0.200809	-0.641313	0.0883648	0.370213	0.609349	0.794103	0.760964	0.604349	0.802853	-0.682061	-0.359955	-0.602787	-0.349106	-0.611446	0.210888	0.0647459	0.036748	0.244665	0.280461	0.00646178	0.292236	-0.0634594	-0.15098	0.193559
P11047	LAMC1	Laminin subunit gamma-1 (Laminin B2 chain) (Laminin-1 subunit gamma) (Laminin-10 subunit gamma) (Laminin-11 subunit gamma) (Laminin-2 subunit gamma) (Laminin-3 subunit gamma) (Laminin-4 subunit gamma) (Laminin-6 subunit gamma) (Laminin-7 subunit gamma) (Laminin-8 subunit gamma) (Laminin-9 subunit gamma) (S-laminin subunit gamma) (S-LAM gamma)	M16	lightcyan	0.352907	-0.0696985	-0.465333	0.153307	0.354549	0.619829	0.786781	0.736739	0.449724	0.550537	-0.571518	-0.167176	-0.491077	-0.22631	-0.463295	-0.0305764	-0.0750559	-0.118757	0.171747	0.265386	0.0872947	0.0779494	-0.0898652	-0.144516	-0.00860448
P35579	MYH9	Myosin-9 (Cellular myosin heavy chain, type A) (Myosin heavy chain 9) (Myosin heavy chain, non-muscle IIa) (Non-muscle myosin heavy chain A) (NMMHC-A) (Non-muscle myosin heavy chain IIa) (NMMHC II-a) (NMMHC-IIA)	M16	lightcyan	0.297956	-0.0237227	-0.600581	-0.17284	0.310314	0.292498	0.780018	0.400546	0.238201	0.588295	-0.31642	-0.10495	-0.546246	-0.226767	-0.476275	0.0739153	-0.248765	-0.139563	0.224568	0.307172	0.237285	0.216786	0.160276	-0.0330226	0.225745
P68871	HBB	Hemoglobin subunit beta (Beta-globin) (Hemoglobin beta chain) [Cleaved into: LVV-hemorphin-7; Spinorphin]	M16	lightcyan	0.307266	-0.400518	-0.571907	-0.286105	-0.032675	0.243286	0.777804	0.273467	0.228569	0.481588	-0.44447	-0.305063	-0.774698	-0.422368	-0.5094	-0.229835	-0.590845	-0.182498	-0.124211	0.194111	-0.146173	0.259592	0.0856984	-0.101856	0.146936
P02730	SLC4A1	Band 3 anion transport protein (Anion exchange protein 1) (AE 1) (Anion exchanger 1) (Solute carrier family 4 member 1) (CD antigen CD233)	M16	lightcyan	0.259288	-0.459755	-0.543511	-0.234233	0.088401	0.263306	0.77515	0.347991	0.365117	0.526231	-0.537209	-0.334483	-0.839475	-0.409646	-0.582668	-0.152265	-0.572942	-0.194992	-0.156146	0.286055	-0.11755	0.271986	0.0327864	-0.166332	0.306169
P69905	HBA1	Hemoglobin subunit alpha (Alpha-globin) (Hemoglobin alpha chain)	M16	lightcyan	0.203507	-0.586302	-0.651192	-0.164463	0.118872	0.42281	0.743652	0.379647	0.21445	0.509137	-0.623546	-0.523948	-0.730871	-0.416331	-0.504013	-0.0111573	-0.481727	-0.103096	-0.282738	0.0805593	-0.292367	0.247986	-0.0339783	-0.315167	0.250782
P46939	UTRN	Utrophin (Dystrophin-related protein 1) (DRP-1)	M16	lightcyan	0.0971493	0.276046	-0.424811	0.101699	-0.126882	0.155336	0.73418	0.321567	0.634139	0.584515	-0.153418	-0.115211	-0.280876	-0.209672	-0.491125	0.206703	-0.0212902	-0.0576033	0.553718	0.078003	-0.0620279	0.215983	0.0170971	0.164096	0.299914
O00299	CLIC1	Chloride intracellular channel protein 1 (Chloride channel ABP) (Nuclear chloride ion channel 27) (NCC27) (Regulatory nuclear chloride ion channel protein) (hRNCC)	M16	lightcyan	0.00937673	-0.0389586	-0.524241	0.0722252	0.272837	0.488385	0.7128	0.470703	0.465974	0.585771	-0.426436	-0.198448	-0.29934	-0.0956076	-0.329563	0.292686	0.158338	0.128941	0.285379	0.134761	-0.0997322	0.273283	-0.054296	-0.0255692	0.409336
P02751	FN1	Fibronectin (FN) (Cold-insoluble globulin) (CIG) [Cleaved into: Anastellin; Ugl-Y1; Ugl-Y2; Ugl-Y3]	M16	lightcyan	0.192223	-0.579412	-0.506869	0.0186789	0.264508	0.590646	0.705913	0.49905	0.288486	0.427413	-0.674218	-0.431087	-0.675826	-0.290397	-0.361347	0.00269346	-0.357908	-0.0838219	-0.317722	0.17128	-0.316419	0.210685	-0.122796	-0.354389	0.302543
Q9Y490	TLN1	Talin-1	M16	lightcyan	0.486513	0.141437	-0.422954	0.157564	0.141748	0.378758	0.702704	0.526782	0.579864	0.699847	-0.306551	-0.060688	-0.460997	-0.32502	-0.398504	0.100629	0.0304219	-0.0256759	0.45301	0.252178	0.0831799	0.31719	-0.00261791	0.0818151	0.215274
P02647	APOA1	Apolipoprotein A-I (Apo-AI) (ApoA-I) (Apolipoprotein A1) [Cleaved into: Proapolipoprotein A-I (ProapoA-I); Truncated apolipoprotein A-I (Apolipoprotein A-I(1-242))]	M16	lightcyan	0.305333	-0.141	-0.202383	0.083265	-0.192464	0.0953783	0.702572	0.195872	-0.0642459	0.0351677	-0.331309	-0.289934	-0.431332	-0.324017	-0.207112	-0.280844	-0.654137	-0.363019	-0.406975	-0.293938	-0.436591	-0.202123	-0.322397	-0.353406	0.0736246
P61019	RAB2A	Ras-related protein Rab-2A	M16	lightcyan	0.0208033	-0.126769	-0.381428	-0.0224837	-0.00975001	0.310801	0.699454	0.489319	0.451157	0.417331	-0.491328	-0.326871	-0.407901	-0.271413	-0.588814	-0.109842	-0.0861541	-0.147861	0.208948	0.153594	-0.128154	0.0210056	-0.10254	-0.102187	0.026572
Q13642	FHL1	Four and a half LIM domains protein 1 (FHL-1) (Skeletal muscle LIM-protein 1) (SLIM) (SLIM-1)	M16	lightcyan	0.334341	-0.0613723	-0.56276	0.054763	0.212278	0.355163	0.697444	0.448064	0.209254	0.529414	-0.442299	-0.228079	-0.440907	-0.273726	-0.290827	0.141788	-0.231905	-0.0423694	0.0354884	-0.00367635	-0.0665478	0.201383	-0.0952336	-0.151316	0.237902
Q92743	HTRA1	Serine protease HTRA1 (EC 3.4.21.-) (High-temperature requirement A serine peptidase 1) (L56) (Serine protease 11)	M16	lightcyan	0.407311	-0.146262	-0.343592	0.0151643	0.173012	0.457209	0.696602	0.680425	0.626432	0.613296	-0.588943	-0.237646	-0.644729	-0.454975	-0.694133	-0.338345	-0.146283	-0.208107	0.255655	0.484779	0.134446	0.157161	-0.000411428	-0.0305731	-0.00889196
O14639	ABLIM1	Actin-binding LIM protein 1 (abLIM-1) (Actin-binding LIM protein family member 1) (Actin-binding double zinc finger protein) (LIMAB1) (Limatin)	M16	lightcyan	0.377475	0.198288	-0.482586	-0.0689922	0.00503142	0.108236	0.694146	0.223091	0.0457617	0.432718	-0.104503	0.0323742	-0.296687	-0.1595	-0.171752	0.104206	-0.176898	-0.0252071	0.251936	-0.121847	0.0416562	0.113319	-0.00396253	0.0558079	0.0257149
P27695	APEX1	DNA-(apurinic or apyrimidinic site) lyase (EC 3.1.-.-) (EC 4.2.99.18) (APEX nuclease) (APEN) (Apurinic-apyrimidinic endonuclease 1) (AP endonuclease 1) (APE-1) (REF-1) (Redox factor-1) [Cleaved into: DNA-(apurinic or apyrimidinic site) lyase, mitochondrial]	M16	lightcyan	0.351747	0.25461	-0.363124	0.216925	-0.0586557	0.154938	0.681187	0.462202	0.599849	0.617874	-0.315254	-0.315605	-0.424865	-0.48112	-0.614418	0.130403	-0.108251	-0.306031	0.353189	0.0903758	-0.088357	0.135251	-0.169111	-0.151211	0.437296
P35580	MYH10	Myosin-10 (Cellular myosin heavy chain, type B) (Myosin heavy chain 10) (Myosin heavy chain, non-muscle IIb) (Non-muscle myosin heavy chain B) (NMMHC-B) (Non-muscle myosin heavy chain IIb) (NMMHC II-b) (NMMHC-IIB)	M16	lightcyan	0.278683	-0.291396	-0.521767	-0.169754	0.414705	0.538676	0.66723	0.409172	0.05357	0.410786	-0.448368	-0.108392	-0.537806	-0.162024	-0.21116	-0.159878	-0.305884	-0.0403264	-0.0822409	0.370371	0.0894894	0.257167	0.172034	-0.059314	0.160337
P13667	PDIA4	Protein disulfide-isomerase A4 (EC 5.3.4.1) (Endoplasmic reticulum resident protein 70) (ER protein 70) (ERp70) (Endoplasmic reticulum resident protein 72) (ER protein 72) (ERp-72) (ERp72)	M16	lightcyan	0.251975	0.23136	-0.336017	-0.0352478	-0.0180528	0.177085	0.655669	0.299893	0.264362	0.406542	-0.117793	0.0801801	-0.142185	-0.117157	-0.265171	-0.0733484	0.0990365	0.0511804	0.522679	0.0159198	0.145768	0.0840188	0.00764531	0.222384	-0.163215
P02042	HBD	Hemoglobin subunit delta (Delta-globin) (Hemoglobin delta chain)	M16	lightcyan	0.137692	-0.514368	-0.437018	-0.00799335	0.0327652	0.352803	0.64682	0.36594	-0.0497565	0.195756	-0.573266	-0.329736	-0.504975	-0.12401	-0.126428	-0.021223	-0.51933	-0.076607	-0.360365	-0.140004	-0.426448	-0.0357469	-0.19853	-0.311052	0.0178728
O75340	PDCD6	Programmed cell death protein 6 (Apoptosis-linked gene 2 protein) (Probable calcium-binding protein ALG-2)	M16	lightcyan	0.185218	0.0369169	-0.394782	0.0964307	-0.0451973	0.367709	0.642218	0.535781	0.535814	0.522433	-0.497852	-0.483659	-0.430746	-0.518264	-0.752901	-0.135501	-0.103375	-0.265598	0.0853353	0.0573104	-0.163034	0.0165493	-0.149391	-0.223559	0.0889688
P02768	ALB	Serum albumin	M16	lightcyan	-0.121788	0.190325	-0.341759	-0.210151	-0.191445	-0.0289066	0.622658	-0.0108411	0.141452	0.216638	-0.0165289	-0.0841676	-0.225431	-0.114371	-0.312757	-0.00896616	-0.174282	-0.0853267	0.0956615	-0.0974648	-0.180381	0.0587708	0.0320181	0.0634775	0.205938
P00915	CA1	Carbonic anhydrase 1 (EC 4.2.1.1) (Carbonate dehydratase I) (Carbonic anhydrase B) (CAB) (Carbonic anhydrase I) (CA-I)	M16	lightcyan	0.125512	-0.222167	-0.249366	0.0859518	-0.286325	0.00385881	0.606329	0.0532545	-0.0568856	0.0381731	-0.221374	-0.234324	-0.295043	-0.140656	-0.00162032	0.0126328	-0.544715	-0.132464	-0.213955	-0.359833	-0.534457	-0.0470477	-0.253089	-0.192412	0.155187
P02549	SPTA1	Spectrin alpha chain, erythrocytic 1 (Erythroid alpha-spectrin)	M16	lightcyan	0.300249	-0.575137	-0.36891	-0.116279	-0.07454	0.29761	0.605963	0.291503	0.0751171	0.266536	-0.548694	-0.382329	-0.650715	-0.37652	-0.290547	-0.329791	-0.614674	-0.179547	-0.319778	0.0704591	-0.357209	0.108544	-0.0857248	-0.227794	0.0802192
Q9Y2Q0	ATP8A1	Phospholipid-transporting ATPase IA (EC 3.6.3.1) (ATPase class I type 8A member 1) (Chromaffin granule ATPase II) (P4-ATPase flippase complex alpha subunit ATP8A1)	M16	lightcyan	0.1824	-0.46884	-0.500155	-0.22609	0.294953	0.546918	0.599004	0.462871	0.227226	0.405888	-0.54774	-0.243835	-0.656069	-0.250211	-0.461153	-0.281345	-0.370412	-0.0913595	-0.15879	0.431541	0.0558659	0.203863	0.194536	-0.0901069	-0.0755155
P16070	CD44	CD44 antigen (CDw44) (Epican) (Extracellular matrix receptor III) (ECMR-III) (GP90 lymphocyte homing/adhesion receptor) (HUTCH-I) (Heparan sulfate proteoglycan) (Hermes antigen) (Hyaluronate receptor) (Phagocytic glycoprotein 1) (PGP-1) (Phagocytic glycoprotein I) (PGP-I) (CD antigen CD44)	M16	lightcyan	0.14954	0.250495	-0.319059	0.094058	0.0111037	0.0832345	0.566018	0.208281	0.219297	0.328307	-0.234179	-0.437737	-0.245664	-0.505026	-0.530881	0.00954539	-0.153099	-0.267652	-0.139493	-0.213996	-0.17796	0.00928589	-0.219779	-0.312891	0.381721
Q01995	TAGLN	Transgelin (22 kDa actin-binding protein) (Protein WS3-10) (Smooth muscle protein 22-alpha) (SM22-alpha)	M16	lightcyan	0.114131	-0.511932	-0.525948	-0.129881	0.346176	0.577993	0.558147	0.52914	0.253552	0.460548	-0.682427	-0.291386	-0.588831	-0.20777	-0.296992	-0.0710714	-0.149532	0.0947904	-0.150973	0.313881	-0.115057	0.306733	0.00320547	-0.143941	0.117377
Q13228	SELENBP1	Selenium-binding protein 1 (56 kDa selenium-binding protein) (SBP56) (SP56)	M16	lightcyan	-0.0296298	-0.0263938	-0.271691	0.225167	-0.0804223	0.282075	0.553224	0.502156	0.5458	0.332962	-0.418116	-0.391221	-0.314741	-0.256526	-0.591621	0.080149	-0.0966159	-0.209808	0.12914	0.0251696	-0.23234	-0.0834896	-0.17313	-0.199495	-0.0166957
P30043	BLVRB	Flavin reductase (NADPH) (FR) (EC 1.5.1.30) (Biliverdin reductase B) (BVR-B) (EC 1.3.1.24) (Biliverdin-IX beta-reductase) (Green heme-binding protein) (GHBP) (NADPH-dependent diaphorase) (NADPH-flavin reductase) (FLR)	M16	lightcyan	0.186011	-0.169152	-0.269227	0.267052	0.212065	0.310498	0.548305	0.476625	-0.0238661	0.17191	-0.557169	-0.304013	-0.252601	-0.124797	-0.0903771	0.101	-0.263789	-0.105562	-0.288622	-0.259356	-0.300116	-0.183174	-0.406845	-0.406333	0.13401
P10768	ESD	S-formylglutathione hydrolase (FGH) (EC 3.1.2.12) (Esterase D) (Methylumbelliferyl-acetate deacetylase) (EC 3.1.1.56)	M16	lightcyan	-0.00397186	0.248368	-0.493426	-0.0359238	-0.00461446	0.26119	0.535544	0.332204	0.619954	0.630295	-0.192181	-0.151607	-0.315304	-0.211875	-0.57937	0.23196	0.0979715	0.00692893	0.363859	0.133893	0.0148419	0.253614	0.105313	0.11229	0.235205
Q96HY6	DDRGK1	DDRGK domain-containing protein 1 (Dashurin) (UFM1-binding and PCI domain-containing protein 1)	M16	lightcyan	0.438181	0.451065	-0.0275902	0.205504	-0.190674	-0.113049	0.52339	0.0938606	-0.0866044	-0.00164336	0.0192511	-0.0590929	-0.0817256	-0.313079	-0.18629	-0.278978	-0.451511	-0.45232	-0.0867212	-0.353529	-0.069761	-0.314353	-0.271773	-0.192144	0.0155188
P01011	SERPINA3	Alpha-1-antichymotrypsin (ACT) (Cell growth-inhibiting gene 24/25 protein) (Serpin A3) [Cleaved into: Alpha-1-antichymotrypsin His-Pro-less]	M16	lightcyan	0.502668	-0.233036	-0.112935	0.224842	-0.218391	0.084429	0.514231	0.254037	0.202691	0.152045	-0.329922	-0.322911	-0.452663	-0.417379	-0.35825	-0.255856	-0.699201	-0.488525	-0.199196	-0.135191	-0.251989	-0.167555	-0.301144	-0.358247	0.122175
P67936	TPM4	Tropomyosin alpha-4 chain (TM30p1) (Tropomyosin-4)	M16	lightcyan	-0.0435304	0.0976003	-0.350712	0.102355	0.141874	0.282285	0.488745	0.302524	-0.155548	0.0632274	-0.258509	-0.104027	0.0765333	0.0797857	-0.0102438	0.0960796	-0.0510175	0.0660344	-0.0318784	-0.336142	-0.0976088	-0.181167	-0.157791	-0.105043	-0.254156
P01857	IGHG1	Ig gamma-1 chain C region	M16	lightcyan	-0.10075	0.038173	-0.355717	0.273606	0.155817	0.257807	0.485103	0.403215	0.116127	0.208316	-0.32301	-0.249326	0.00512371	0.0479476	-0.195828	0.375417	-0.0536417	0.0313819	0.0740996	-0.278345	-0.133384	-0.171345	-0.17367	-0.169253	-0.0808246
Q9UBV8	PEF1	Peflin (PEF protein with a long N-terminal hydrophobic domain) (Penta-EF hand domain-containing protein 1)	M16	lightcyan	0.272365	0.120749	-0.130004	-0.0830468	0.0388352	0.0827728	0.477287	0.0783852	-0.355101	-0.061684	-0.0408249	0.141248	0.0147942	-0.00768192	0.152557	-0.325738	-0.138352	-0.0517816	0.0537567	-0.162949	0.0564512	-0.137184	-0.0883733	0.0313953	-0.244345
P60660	MYL6	Myosin light polypeptide 6 (17 kDa myosin light chain) (LC17) (Myosin light chain 3) (MLC-3) (Myosin light chain alkali 3) (Myosin light chain A3) (Smooth muscle and nonmuscle myosin light chain alkali 6)	M16	lightcyan	0.285129	0.00132303	-0.379348	-0.183697	-0.0180591	0.219914	0.459896	-0.0113611	-0.284991	0.161861	0.0626776	0.149074	-0.155433	0.017069	0.201359	-0.0472922	-0.166416	0.129105	0.0630381	-0.0955192	-0.0537061	0.168769	0.189235	0.163971	-0.159929
Q8N9F7	GDPD1	Glycerophosphodiester phosphodiesterase domain-containing protein 1 (EC 3.1.-.-) (Glycerophosphodiester phosphodiesterase 4)	M16	lightcyan	0.0578451	-0.592134	-0.327119	-0.149445	0.0311344	0.33415	0.449466	0.410568	0.180007	0.266648	-0.508018	-0.109375	-0.564268	0.0364623	-0.190158	-0.0188501	-0.244446	0.0383823	-0.043223	0.216828	-0.19453	0.0365546	-0.0207533	-0.0836337	-0.204356
O75844	ZMPSTE24	CAAX prenyl protease 1 homolog (EC 3.4.24.84) (Farnesylated proteins-converting enzyme 1) (FACE-1) (Prenyl protein-specific endoprotease 1) (Zinc metalloproteinase Ste24 homolog)	M16	lightcyan	0.432515	0.0226004	-0.0630386	-0.133562	0.0608447	0.0283254	0.446518	0.30529	0.279626	0.259974	-0.249668	-0.0188827	-0.43168	-0.399641	-0.51317	-0.583058	-0.276893	-0.322327	0.174703	0.374668	0.341654	-0.00463936	0.0158847	0.0383157	-0.129389
P01009	SERPINA1	Alpha-1-antitrypsin (Alpha-1 protease inhibitor) (Alpha-1-antiproteinase) (Serpin A1) [Cleaved into: Short peptide from AAT (SPAAT)]	M16	lightcyan	0.166588	-0.041698	-0.118448	0.0455905	0.00498372	0.06648	0.442542	0.127666	-0.0826956	-0.0645353	-0.147053	-0.0544705	-0.125957	-0.049477	-0.140351	-0.212264	-0.45538	-0.289293	-0.137271	-0.14962	0.00343028	-0.251977	-0.154271	-0.181987	-0.0889988
P00738	HP	Haptoglobin (Zonulin) [Cleaved into: Haptoglobin alpha chain; Haptoglobin beta chain]	M16	lightcyan	-0.0266579	-0.329362	-0.330304	-0.227641	0.0474618	0.274007	0.440945	0.209429	0.204414	0.217285	-0.268474	0.035889	-0.540437	0.0626889	-0.203102	-0.104908	-0.434483	-0.015608	-0.130972	0.310094	-0.0689353	0.136367	0.219901	0.0946904	-0.0520803
Q07666	KHDRBS1	KH domain-containing, RNA-binding, signal transduction-associated protein 1 (GAP-associated tyrosine phosphoprotein p62) (Src-associated in mitosis 68 kDa protein) (Sam68) (p21 Ras GTPase-activating protein-associated p62) (p68)	M16	lightcyan	0.0230306	-0.24616	-0.275048	0.191474	0.138508	0.326106	0.398512	0.194369	0.0444101	0.222872	-0.47311	-0.62497	-0.227878	-0.377665	-0.209209	0.135516	-0.163921	-0.122892	-0.493088	-0.270481	-0.551406	0.05648	-0.355573	-0.536649	0.724812
Q9UHQ4	BCAP29	B-cell receptor-associated protein 29 (BCR-associated protein 29) (Bap29)	M16	lightcyan	-0.243998	0.00892719	-0.114375	0.0890867	-0.21435	0.0731816	0.338174	0.103053	0.273536	0.0309314	-0.0880957	-0.116651	-0.0395459	0.038382	-0.143579	0.0946578	-0.0239347	-0.0417958	0.161706	-0.0528459	-0.29154	-0.00872684	-0.0867375	0.00947948	0.0609608
P35754	GLRX	Glutaredoxin-1 (Thioltransferase-1) (TTase-1)	M17	grey60	0.921034	-0.159379	-0.0714957	0.23653	-0.0765666	0.262808	0.490329	0.452947	0.229878	0.328848	-0.465561	-0.421395	-0.576538	-0.818654	-0.495211	-0.626346	-0.517699	-0.563437	-0.175463	0.08745	-0.0873665	-0.0393704	-0.298689	-0.402774	0.0536572
P08238	HSP90AB1	Heat shock protein HSP 90-beta (HSP 90) (Heat shock 84 kDa) (HSP 84) (HSP84)	M17	grey60	0.918262	-0.0743212	0.154676	0.407981	-0.161102	0.18204	0.249645	0.457701	0.186356	0.150993	-0.397833	-0.321113	-0.492404	-0.675023	-0.352896	-0.556863	-0.560898	-0.677967	-0.276902	0.0196428	-0.151629	-0.257513	-0.410054	-0.493948	-0.0133773
P07900	HSP90AA1	Heat shock protein HSP 90-alpha (Heat shock 86 kDa) (HSP 86) (HSP86) (Lipopolysaccharide-associated protein 2) (LAP-2) (LPS-associated protein 2) (Renal carcinoma antigen NY-REN-38)	M17	grey60	0.89924	-0.10381	0.138823	0.465776	-0.112479	0.253863	0.264121	0.521111	0.155109	0.141207	-0.468772	-0.379409	-0.457177	-0.664055	-0.337271	-0.519827	-0.524854	-0.663037	-0.32319	-0.0394966	-0.198501	-0.305133	-0.471311	-0.56466	-0.030401
P38646	HSPA9	Stress-70 protein, mitochondrial (75 kDa glucose-regulated protein) (GRP-75) (Heat shock 70 kDa protein 9) (Mortalin) (MOT) (Peptide-binding protein 74) (PBP74)	M17	grey60	0.85696	-0.0214165	0.0733967	0.186933	0.137703	0.194583	0.192946	0.398256	-0.0420669	0.113922	-0.243144	0.0188803	-0.301213	-0.3794	-0.153667	-0.516102	-0.311298	-0.380443	-0.0674929	0.110898	0.29472	-0.200579	-0.183051	-0.220801	-0.371386
O43924	PDE6D	Retinal rod rhodopsin-sensitive cGMP 3',5'-cyclic phosphodiesterase subunit delta (GMP-PDE delta) (Protein p17)	M17	grey60	0.854465	-0.12604	-0.193164	0.154387	0.0222432	0.218688	0.499508	0.418212	0.328662	0.50643	-0.399628	-0.266027	-0.67014	-0.665471	-0.44884	-0.340155	-0.487112	-0.403641	-0.0565007	0.204475	0.00325399	0.137001	-0.144817	-0.241766	0.249298
P50990	CCT8	T-complex protein 1 subunit theta (TCP-1-theta) (CCT-theta) (Renal carcinoma antigen NY-REN-15)	M17	grey60	0.852006	-0.219576	-0.0588701	0.182111	0.0334617	0.247564	0.382673	0.425468	0.398256	0.415587	-0.398215	-0.175572	-0.673941	-0.60901	-0.367582	-0.446127	-0.461961	-0.38385	-0.0486794	0.351391	0.0373436	0.17421	-0.128839	-0.184263	0.175072
P59998	ARPC4	Actin-related protein 2/3 complex subunit 4 (Arp2/3 complex 20 kDa subunit) (p20-ARC)	M17	grey60	0.846524	0.0460233	0.0207441	0.133804	-0.0170129	-0.03101	0.299382	0.268357	0.11098	0.247101	-0.161823	-0.156235	-0.463873	-0.632023	-0.371975	-0.453836	-0.436183	-0.513302	0.0140876	0.20308	0.201317	-0.0218056	-0.104759	-0.219554	0.00200287
Q12931	TRAP1	Heat shock protein 75 kDa, mitochondrial (HSP 75) (TNFR-associated protein 1) (Tumor necrosis factor type 1 receptor-associated protein) (TRAP-1)	M17	grey60	0.841386	-0.0508529	0.0847293	0.333957	-0.22946	0.178943	0.286436	0.422967	0.0165245	0.0880777	-0.362987	-0.315168	-0.393505	-0.6018	-0.304296	-0.56594	-0.548093	-0.625213	-0.266553	-0.12423	-0.181331	-0.350605	-0.38197	-0.46023	-0.233097
P04843	RPN1	Dolichyl-diphosphooligosaccharide--protein glycosyltransferase subunit 1 (EC 2.4.99.18) (Dolichyl-diphosphooligosaccharide--protein glycosyltransferase 67 kDa subunit) (Ribophorin I) (RPN-I) (Ribophorin-1)	M17	grey60	0.832354	0.130126	-0.0140876	0.249232	-0.0344158	0.0367824	0.458329	0.470033	0.372076	0.397115	-0.325027	-0.138644	-0.589088	-0.584003	-0.480173	-0.332935	-0.442324	-0.566795	0.0596182	0.199109	0.0962105	-0.0833903	-0.26962	-0.272684	0.183063
O75077	ADAM23	Disintegrin and metalloproteinase domain-containing protein 23 (ADAM 23) (Metalloproteinase-like, disintegrin-like, and cysteine-rich protein 3) (MDC-3)	M17	grey60	0.795452	0.148187	0.393982	0.249354	-0.397388	-0.182642	0.00648191	0.106282	-0.0418356	-0.121445	0.0536587	0.131077	-0.0920737	-0.348027	0.0152674	-0.618735	-0.283784	-0.39578	0.0930548	-0.122113	0.0461163	-0.313541	-0.286173	-0.0501514	-0.485701
Q9P2R3	ANKFY1	Rabankyrin-5 (Rank-5) (Ankyrin repeat and FYVE domain-containing protein 1) (Ankyrin repeats hooked to a zinc finger motif)	M17	grey60	0.779963	0.201201	0.170124	0.403476	0.0595548	0.0842643	0.204387	0.464759	0.25606	0.182214	-0.200848	0.0779075	-0.309077	-0.324617	-0.158803	-0.277493	-0.261943	-0.443674	0.13696	0.203598	0.204296	-0.153476	-0.253148	-0.173378	-0.0556348
Q9H299	SH3BGRL3	SH3 domain-binding glutamic acid-rich-like protein 3 (SH3 domain-binding protein 1) (SH3BP-1)	M17	grey60	0.77407	0.142816	-0.0529074	0.265471	-0.114661	0.0025878	0.452881	0.291787	0.217985	0.284675	-0.167959	-0.104992	-0.421709	-0.469828	-0.315236	-0.202215	-0.474389	-0.502087	0.0143805	-0.0530977	0.0103605	-0.112605	-0.286269	-0.274915	0.16729
P31150	GDI1	Rab GDP dissociation inhibitor alpha (Rab GDI alpha) (Guanosine diphosphate dissociation inhibitor 1) (GDI-1) (Oligophrenin-2) (Protein XAP-4)	M17	grey60	0.771839	-0.0090713	0.0157837	0.101168	-0.186742	0.0563585	0.253989	0.30226	0.408091	0.412975	-0.197679	-0.155365	-0.5753	-0.65381	-0.449156	-0.471289	-0.329507	-0.395797	0.158236	0.368519	0.0647791	0.154323	0.00557449	-0.0301334	0.0490931
O00186	STXBP3	Syntaxin-binding protein 3 (Platelet Sec1 protein) (PSP) (Protein unc-18 homolog 3) (Unc18-3) (Protein unc-18 homolog C) (Unc-18C)	M17	grey60	0.762795	0.156744	0.385758	0.497515	-0.19218	-0.098857	0.15809	0.391442	0.186654	0.00341248	-0.300333	-0.255048	-0.293309	-0.571338	-0.34499	-0.487994	-0.458583	-0.77961	-0.161873	-0.0474751	-0.0969266	-0.466445	-0.567268	-0.525993	0.13708
Q9Y2B0	CNPY2	Protein canopy homolog 2 (MIR-interacting saposin-like protein) (Putative secreted protein Zsig9) (Transmembrane protein 4)	M17	grey60	0.748614	0.0235807	0.154605	0.547829	-0.134828	0.109717	0.305196	0.55334	0.257546	0.139269	-0.476353	-0.348541	-0.364124	-0.541102	-0.369764	-0.356302	-0.549181	-0.719848	-0.141549	-0.0601164	-0.166619	-0.391153	-0.545137	-0.54339	0.127444
O14672	ADAM10	Disintegrin and metalloproteinase domain-containing protein 10 (ADAM 10) (EC 3.4.24.81) (CDw156) (Kuzbanian protein homolog) (Mammalian disintegrin-metalloprotease) (CD antigen CD156c)	M17	grey60	0.7401	0.221748	0.516413	0.448444	-0.443707	-0.262882	0.100162	0.232643	0.0287705	-0.208961	-0.143424	-0.139013	-0.233039	-0.502319	-0.221524	-0.661829	-0.623762	-0.829568	-0.233455	-0.173052	-0.188569	-0.606596	-0.547087	-0.434784	-0.106738
P30038	ALDH4A1	Delta-1-pyrroline-5-carboxylate dehydrogenase, mitochondrial (P5C dehydrogenase) (EC 1.2.1.88) (Aldehyde dehydrogenase family 4 member A1) (L-glutamate gamma-semialdehyde dehydrogenase)	M17	grey60	0.728393	0.00349649	0.0785317	0.163934	0.181004	0.137738	-0.049065	0.24831	0.0881405	0.187181	-0.12614	0.0660895	-0.232427	-0.332035	-0.0404132	-0.281922	-0.108649	-0.224271	0.0267789	0.233782	0.306593	0.0930572	-0.0910497	-0.118645	-0.0121305
P53621	COPA	Coatomer subunit alpha (Alpha-coat protein) (Alpha-COP) (HEP-COP) (HEPCOP) [Cleaved into: Xenin (Xenopsin-related peptide); Proxenin]	M17	grey60	0.721571	0.159203	-0.0502501	0.136591	0.0321659	0.0376621	0.358039	0.332391	0.216777	0.277939	-0.202124	-0.0830379	-0.4367	-0.487608	-0.39979	-0.341797	-0.412894	-0.573851	0.0506114	0.209993	0.220702	-0.0641022	-0.174413	-0.263026	0.186208
P31937	HIBADH	3-hydroxyisobutyrate dehydrogenase, mitochondrial (HIBADH) (EC 1.1.1.31)	M17	grey60	0.715035	-0.126088	0.0153687	0.212713	-0.0565114	0.196962	0.181064	0.323559	0.447674	0.351209	-0.264013	-0.0435678	-0.406785	-0.428959	-0.246539	-0.343441	-0.248475	-0.225489	0.117504	0.217286	0.0845229	0.155681	-0.149099	-0.0420223	0.0651736
Q13765	NACA	Nascent polypeptide-associated complex subunit alpha (NAC-alpha) (Alpha-NAC) (allergen Hom s 2)	M17	grey60	0.710376	-0.072424	0.172407	0.218515	0.0486537	0.0545306	0.110453	0.2647	-0.141853	-0.0726973	-0.224829	-0.134519	-0.375704	-0.40591	-0.17725	-0.462526	-0.580413	-0.59662	-0.456229	0.00851819	0.0549124	-0.343173	-0.27519	-0.475896	-0.126385
P38117	ETFB	Electron transfer flavoprotein subunit beta (Beta-ETF)	M17	grey60	0.710203	0.00987719	0.141659	0.286253	-0.132335	0.0698138	0.152269	0.412474	0.140238	0.122629	-0.275647	-0.307343	-0.257566	-0.609958	-0.445134	-0.5137	-0.247035	-0.51448	0.0248096	0.0398518	0.0906786	-0.281526	-0.255067	-0.316693	-0.378252
P13798	APEH	Acylamino-acid-releasing enzyme (AARE) (EC 3.4.19.1) (Acyl-peptide hydrolase) (APH) (Acylaminoacyl-peptidase) (Oxidized protein hydrolase) (OPH)	M17	grey60	0.685361	-0.00647268	-0.270409	0.206453	0.148263	0.396738	0.474101	0.643567	0.569411	0.659725	-0.440022	-0.272901	-0.583102	-0.598779	-0.630237	-0.171556	-0.0922996	-0.244122	0.229974	0.351496	0.16175	0.164083	-0.0225499	-0.119892	-0.0328161
O75964	ATP5L	ATP synthase subunit g, mitochondrial (ATPase subunit g)	M17	grey60	0.682969	-0.307978	-0.231472	0.00250189	-0.0662489	0.256085	0.32616	0.227469	0.0502105	0.321094	-0.336645	-0.350382	-0.604194	-0.607001	-0.325644	-0.370074	-0.542177	-0.320829	-0.374855	0.0359683	-0.170019	0.104308	-0.0659803	-0.305603	0.0633236
Q5VW32	BROX	BRO1 domain-containing protein BROX (BRO1 domain- and CAAX motif-containing protein)	M17	grey60	0.681788	0.100324	0.413302	0.447002	-0.343915	-0.0951244	0.0930456	0.238658	0.00231147	-0.211737	-0.161021	-0.127096	-0.216308	-0.384668	-0.148042	-0.566613	-0.663227	-0.770152	-0.293861	-0.154888	-0.183743	-0.55709	-0.469836	-0.443396	-0.101441
Q9NQ88	TIGAR	Fructose-2,6-bisphosphatase TIGAR (EC 3.1.3.46) (TP53-induced glycolysis and apoptosis regulator) (TP53-induced glycolysis regulatory phosphatase)	M17	grey60	0.662109	-0.0112209	0.131031	0.146675	-0.0465428	0.100434	0.268144	0.469473	0.272492	0.182054	-0.433216	-0.230106	-0.452322	-0.5817	-0.539424	-0.675379	-0.372826	-0.627356	-0.0770654	0.2327	0.119417	-0.256817	-0.317719	-0.34665	-0.0416168
Q9Y3Z3	SAMHD1	Deoxynucleoside triphosphate triphosphohydrolase SAMHD1 (dNTPase) (EC 3.1.5.-) (Dendritic cell-derived IFNG-induced protein) (DCIP) (Monocyte protein 5) (MOP-5) (SAM domain and HD domain-containing protein 1)	M17	grey60	0.652504	-0.156426	-0.0224973	0.458265	-0.0338033	0.369731	0.255141	0.457119	0.299055	0.317353	-0.428405	-0.289658	-0.231745	-0.424479	-0.123948	-0.139414	-0.0980046	-0.187381	0.0215617	-0.0890196	-0.239116	0.00515821	-0.396678	-0.29051	0.151496
P07203	GPX1	Glutathione peroxidase 1 (GPx-1) (GSHPx-1) (EC 1.11.1.9) (Cellular glutathione peroxidase)	M17	grey60	0.638261	0.0742212	-0.402993	0.115584	-0.168026	0.269014	0.671112	0.449536	0.474969	0.611203	-0.307418	-0.228811	-0.558714	-0.543964	-0.552216	-0.162823	-0.337781	-0.280599	0.240891	0.0792746	-0.0481237	0.145745	-0.0412425	-0.0468381	0.00976089
O00154	ACOT7	Cytosolic acyl coenzyme A thioester hydrolase (EC 3.1.2.2) (Acyl-CoA thioesterase 7) (Brain acyl-CoA hydrolase) (BACH) (CTE-IIa) (CTE-II) (Long chain acyl-CoA thioester hydrolase)	M17	grey60	0.63687	-0.302286	0.216323	-0.0698314	-0.180713	0.0384097	-0.140918	-0.0255097	-0.245767	-0.16196	-0.05456	0.0380123	-0.295869	-0.320016	0.0812377	-0.713044	-0.466865	-0.263089	-0.383134	0.0711728	0.0132	-0.0836855	-0.0228423	-0.0996433	-0.419156
P45880	VDAC2	Voltage-dependent anion-selective channel protein 2 (VDAC-2) (hVDAC2) (Outer mitochondrial membrane protein porin 2)	M17	grey60	0.632566	0.222192	0.239139	-0.140479	-0.0752978	-0.22818	-0.00503465	-0.0847688	-0.314341	-0.136332	0.22446	0.342218	-0.184857	-0.19785	0.0949952	-0.608686	-0.33309	-0.318163	-0.034097	0.178929	0.351337	-0.125518	0.096672	0.0966361	-0.339096
P62195	PSMC5	26S protease regulatory subunit 8 (26S proteasome AAA-ATPase subunit RPT6) (Proteasome 26S subunit ATPase 5) (Proteasome subunit p45) (Thyroid hormone receptor-interacting protein 1) (TRIP1) (p45/SUG)	M17	grey60	0.628408	0.139352	0.0183973	0.0779918	-0.301153	-0.156958	0.0184069	-0.0819246	0.243372	0.316839	0.14949	-0.00669268	-0.225846	-0.45732	-0.110362	-0.14232	-0.149744	-0.161777	0.261966	0.0672821	0.0241114	0.292112	0.0242675	0.108024	0.250783
Q06323	PSME1	Proteasome activator complex subunit 1 (11S regulator complex subunit alpha) (REG-alpha) (Activator of multicatalytic protease subunit 1) (Interferon gamma up-regulated I-5111 protein) (IGUP I-5111) (Proteasome activator 28 subunit alpha) (PA28a) (PA28alpha)	M17	grey60	0.627726	0.177433	-0.0770699	0.299089	-0.102148	0.210908	0.450273	0.414994	-0.0314887	0.115631	-0.192909	0.00320309	-0.164048	-0.208168	-0.0512428	-0.24172	-0.278823	-0.339323	0.125091	-0.136549	-0.0307784	-0.263936	-0.246287	-0.166583	-0.312074
P46060	RANGAP1	Ran GTPase-activating protein 1 (RanGAP1)	M17	grey60	0.62726	-0.196722	-0.211806	0.0869501	0.0731266	0.224488	0.581865	0.398099	0.339722	0.46948	-0.395868	-0.350951	-0.564595	-0.627109	-0.549017	-0.320388	-0.297976	-0.29972	0.0604019	0.217593	0.0323592	0.118308	-0.0958714	-0.199965	0.139957
Q9NR28	DIABLO	Diablo homolog, mitochondrial (Direct IAP-binding protein with low pI) (Second mitochondria-derived activator of caspase) (Smac)	M17	grey60	0.600591	-0.248053	-0.122241	0.188999	0.165126	0.3473	0.1265	0.424521	0.167969	0.30642	-0.423822	-0.505076	-0.468748	-0.624833	-0.514824	-0.236625	-0.311235	-0.51314	-0.281527	0.212168	0.0190523	-0.0445265	-0.134795	-0.544257	0.151722
Q15181	PPA1	Inorganic pyrophosphatase (EC 3.6.1.1) (Pyrophosphate phospho-hydrolase) (PPase)	M17	grey60	0.595833	-0.187398	-0.301042	0.183823	-0.220674	0.262325	0.523982	0.391322	0.322751	0.458303	-0.369515	-0.260894	-0.556457	-0.438887	-0.305352	-0.124736	-0.471787	-0.228544	0.0408346	0.0122033	-0.270675	0.111356	-0.1046	-0.116534	0.0427837
Q02978	SLC25A11	Mitochondrial 2-oxoglutarate/malate carrier protein (OGCP) (Solute carrier family 25 member 11)	M17	grey60	0.574671	-0.126433	0.0240297	-0.361334	-0.0785174	-0.0979444	0.00839121	-0.276566	-0.299351	0.000616497	0.131211	0.100525	-0.290633	-0.376508	0.025066	-0.674482	-0.4209	-0.198838	-0.227858	0.172319	0.199297	0.190311	0.18848	0.069019	0.0249254
P49327	FASN	Fatty acid synthase (EC 2.3.1.85) [Includes: [Acyl-carrier-protein] S-acetyltransferase (EC 2.3.1.38); [Acyl-carrier-protein] S-malonyltransferase (EC 2.3.1.39); 3-oxoacyl-[acyl-carrier-protein] synthase (EC 2.3.1.41); 3-oxoacyl-[acyl-carrier-protein] reductase (EC 1.1.1.100); 3-hydroxyacyl-[acyl-carrier-protein] dehydratase (EC 4.2.1.59); Enoyl-[acyl-carrier-protein] reductase (EC 1.3.1.39); Ole…	M17	grey60	0.573374	-0.433719	0.00233902	0.186745	-0.0993014	0.29374	0.14839	0.488635	0.381588	0.277433	-0.541042	-0.356633	-0.464546	-0.539742	-0.399101	-0.458763	-0.216482	-0.258085	-0.0343429	0.2036	-0.0971895	0.0178218	-0.240528	-0.243985	-0.214539
Q9Y342	PLLP	Plasmolipin (Plasma membrane proteolipid)	M17	grey60	0.56293	0.0962285	0.50546	0.449674	-0.380299	-0.277866	-0.123166	0.27346	0.262861	-0.157694	-0.185377	-0.199984	-0.238669	-0.476733	-0.355697	-0.493117	-0.504633	-0.743365	-0.162024	-0.018615	-0.0765436	-0.487216	-0.468841	-0.405973	-0.16074
P61201	COPS2	COP9 signalosome complex subunit 2 (SGN2) (Signalosome subunit 2) (Alien homolog) (JAB1-containing signalosome subunit 2) (Thyroid receptor-interacting protein 15) (TR-interacting protein 15) (TRIP-15)	M17	grey60	0.548365	-0.113676	0.0395033	-0.0217373	0.0706065	0.0932956	0.155301	0.109443	0.0716683	0.221533	-0.228055	-0.234557	-0.405321	-0.59339	-0.258775	-0.526303	-0.260323	-0.242718	-0.248902	0.221708	0.00662428	0.161119	-0.0426135	-0.148898	0.279402
Q96C19	EFHD2	EF-hand domain-containing protein D2 (Swiprosin-1)	M17	grey60	0.536069	-0.320339	0.162016	0.458536	-0.295133	0.219066	0.0709638	0.30774	0.1325	0.0293493	-0.387484	-0.452301	-0.0979602	-0.492297	-0.103806	-0.338002	-0.167359	-0.233389	-0.141338	-0.283231	-0.42694	-0.172942	-0.472131	-0.366717	-0.170976
P54136	RARS	Arginine--tRNA ligase, cytoplasmic (EC 6.1.1.19) (Arginyl-tRNA synthetase) (ArgRS)	M17	grey60	0.532897	-0.142087	0.213709	0.336564	0.0384035	0.204584	-0.05328	0.418975	0.182842	0.0312684	-0.316513	0.053264	-0.186004	-0.114484	0.0219245	-0.240714	-0.109325	-0.238671	-0.0270768	0.100772	0.0427136	-0.181896	-0.344672	-0.224837	-0.188455
Q9NR45	NANS	Sialic acid synthase (N-acetylneuraminate synthase) (EC 2.5.1.56) (N-acetylneuraminate-9-phosphate synthase) (EC 2.5.1.57) (N-acetylneuraminic acid phosphate synthase) (N-acetylneuraminic acid synthase)	M17	grey60	0.521928	-0.140266	-0.185414	0.321932	-0.274837	0.251425	0.361328	0.292199	0.0210108	0.198007	-0.280272	-0.317387	-0.215641	-0.358167	-0.0665601	-0.0742854	-0.319385	-0.151182	-0.0986033	-0.364267	-0.414579	-0.0897435	-0.269756	-0.238018	-0.184517
P28074	PSMB5	Proteasome subunit beta type-5 (EC 3.4.25.1) (Macropain epsilon chain) (Multicatalytic endopeptidase complex epsilon chain) (Proteasome chain 6) (Proteasome epsilon chain) (Proteasome subunit MB1) (Proteasome subunit X)	M17	grey60	0.521877	0.0335933	-0.0424106	0.0476471	-0.297576	-0.126909	0.239428	-0.151222	-0.0198359	0.102424	0.139313	-0.0723187	-0.140708	-0.402282	-0.0439595	-0.252235	-0.31491	-0.118314	0.0298839	-0.20886	-0.0871438	0.128825	-0.0288143	0.0455479	-0.0293037
P46459	NSF	Vesicle-fusing ATPase (EC 3.6.4.6) (N-ethylmaleimide-sensitive fusion protein) (NEM-sensitive fusion protein) (Vesicular-fusion protein NSF)	M17	grey60	0.520351	-0.299894	0.131829	-0.169506	-0.173512	0.0487237	-0.134129	-0.15983	-0.441918	-0.226585	0.0411919	0.0569244	-0.105141	-0.223949	0.21648	-0.647715	-0.310571	-0.0962061	-0.355904	-0.107517	-0.00171452	-0.0638459	0.000603181	-0.0505142	-0.502716
P02675	FGB	Fibrinogen beta chain [Cleaved into: Fibrinopeptide B; Fibrinogen beta chain]	M17	grey60	0.507207	-0.148319	0.0495196	0.250869	-0.249874	0.0365407	0.237875	0.123312	-0.0843369	-0.0270678	-0.255975	-0.38983	-0.16705	-0.515474	-0.139444	-0.445485	-0.505445	-0.386015	-0.278314	-0.265656	-0.303342	-0.169242	-0.319354	-0.331678	0.0126883
Q01813	PFKP	ATP-dependent 6-phosphofructokinase, platelet type (ATP-PFK) (PFK-P) (EC 2.7.1.11) (6-phosphofructokinase type C) (Phosphofructo-1-kinase isozyme C) (PFK-C) (Phosphohexokinase)	M17	grey60	0.494995	-0.200945	0.272319	0.0412994	-0.494453	-0.0816566	0.115073	-0.0237892	0.0757737	-0.0596853	-0.125551	-0.170264	-0.270618	-0.511204	-0.0884776	-0.741327	-0.316612	-0.270928	-0.122482	-0.0252178	-0.337869	-0.0177086	-0.228601	-0.0529224	-0.0883169
P23246	SFPQ	Splicing factor, proline- and glutamine-rich (100 kDa DNA-pairing protein) (hPOMp100) (DNA-binding p52/p100 complex, 100 kDa subunit) (Polypyrimidine tract-binding protein-associated-splicing factor) (PSF) (PTB-associated-splicing factor)	M17	grey60	0.493763	0.433762	-0.0628293	0.212321	-0.286206	-0.0630163	0.598911	0.320201	0.488581	0.413789	-0.0772899	-0.0428335	-0.295992	-0.429963	-0.465537	-0.218171	-0.156649	-0.321274	0.49257	0.0665657	0.0139868	-0.0265944	-0.117886	0.109588	0.0584174
P35573	AGL	Glycogen debranching enzyme (Glycogen debrancher) [Includes: 4-alpha-glucanotransferase (EC 2.4.1.25) (Oligo-1,4-1,4-glucantransferase); Amylo-alpha-1,6-glucosidase (Amylo-1,6-glucosidase) (EC 3.2.1.33) (Dextrin 6-alpha-D-glucosidase)]	M17	grey60	0.481277	-0.187576	0.143353	0.197242	0.202641	0.303372	-0.0494214	0.228673	0.0530476	0.0431756	-0.22744	0.0165015	-0.0753396	-0.195427	0.122164	-0.38578	-0.0224918	-0.0500689	-0.0408104	0.207814	0.119125	0.0977608	-0.113664	-0.0547441	-0.00852164
P30622	CLIP1	CAP-Gly domain-containing linker protein 1 (Cytoplasmic linker protein 1) (Cytoplasmic linker protein 170 alpha-2) (CLIP-170) (Reed-Sternberg intermediate filament-associated protein) (Restin)	M17	grey60	0.451368	0.276775	0.274768	0.315743	-0.209179	-0.2825	0.168634	0.168343	-0.152833	-0.257211	-0.0767741	-0.00595614	-0.118272	-0.198751	-0.0581156	-0.297843	-0.557856	-0.65265	-0.237896	-0.247739	-0.067489	-0.537193	-0.469059	-0.409076	-0.0687575
Q8IYI6	EXOC8	Exocyst complex component 8 (Exocyst complex 84 kDa subunit)	M17	grey60	0.446588	0.234562	0.0208389	0.0516017	-0.303466	-0.182037	0.40195	-0.0176133	0.127206	0.222673	0.0926264	-0.00763687	-0.159362	-0.357162	-0.157802	-0.238139	-0.115423	-0.141761	0.306504	-0.081221	-0.070051	0.0417836	-0.0732722	0.129164	0.103008
P16219	ACADS	Short-chain specific acyl-CoA dehydrogenase, mitochondrial (SCAD) (EC 1.3.8.1) (Butyryl-CoA dehydrogenase)	M17	grey60	0.444478	0.0779541	0.0149279	0.184438	-0.292399	-0.102426	0.162527	0.0299844	-0.060434	0.0397948	0.0373446	-0.0855497	0.035203	-0.260582	-0.0301113	-0.181765	-0.218695	-0.164642	0.187422	-0.26419	-0.0447464	-0.119599	-0.130565	-0.00837578	-0.241984
O95292	VAPB	Vesicle-associated membrane protein-associated protein B/C (VAMP-B/VAMP-C) (VAMP-associated protein B/C) (VAP-B/VAP-C)	M17	grey60	0.411379	0.0348327	0.284363	-0.0131611	-0.254907	-0.137634	-0.198563	-0.179803	0.0530263	-0.110262	0.205453	0.217093	0.013595	-0.197288	0.147252	-0.516114	-0.0896103	-0.11055	0.17575	0.175998	0.143631	0.160424	0.0423342	0.221253	-0.10946
Q9UFN0	NIPSNAP3A	Protein NipSnap homolog 3A (NipSnap3A) (Protein NipSnap homolog 4) (NipSnap4) (Target for Salmonella secreted protein C) (TassC)	M17	grey60	0.399029	0.0976629	0.277069	0.0712177	-0.205462	-0.243167	-0.112387	-0.130073	-0.317058	-0.259162	0.141442	0.12419	-0.0083685	-0.0581865	0.131364	-0.284585	-0.401803	-0.407629	-0.230265	-0.200924	0.0146079	-0.37242	-0.207572	-0.218634	-0.0673345
P02679	FGG	Fibrinogen gamma chain	M17	grey60	0.37	0.0410757	-0.287082	0.0467733	-0.36262	-0.10223	0.480162	0.046176	0.243147	0.317335	-0.0717051	-0.313781	-0.371034	-0.494154	-0.431469	-0.067254	-0.510094	-0.322706	0.0575296	-0.157968	-0.20062	0.090598	-0.0528433	-0.104642	0.177476
Q5JSH3	WDR44	WD repeat-containing protein 44 (Rabphilin-11)	M17	grey60	0.361581	0.248387	0.0247129	0.35408	-0.159052	-0.0737796	0.165505	0.196514	0.108375	0.150426	-0.169463	-0.592495	-0.110386	-0.675654	-0.499681	-0.097613	-0.21673	-0.535333	-0.152609	-0.225473	-0.209604	-0.216366	-0.304383	-0.489837	0.277587
P11310	ACADM	Medium-chain specific acyl-CoA dehydrogenase, mitochondrial (MCAD) (EC 1.3.8.7)	M18	lightgreen	0.330731	0.281159	-0.268528	0.0785801	-0.0911301	0.21187	0.252708	0.246484	0.451402	0.487179	0.0552612	0.152843	-0.0359315	-0.115922	-0.200969	0.0846163	0.273598	0.166748	0.685314	0.109612	0.248309	0.26992	0.172142	0.375547	-0.263346
P14618	PKM	Pyruvate kinase PKM (EC 2.7.1.40) (Cytosolic thyroid hormone-binding protein) (CTHBP) (Opa-interacting protein 3) (OIP-3) (Pyruvate kinase 2/3) (Pyruvate kinase muscle isozyme) (Thyroid hormone-binding protein 1) (THBP1) (Tumor M2-PK) (p58)	M18	lightgreen	0.219485	0.58158	0.365284	-0.011414	-0.504327	-0.514665	-0.316333	-0.43464	0.10303	-0.0942161	0.660113	0.403003	0.315805	-0.0791729	0.138661	-0.209615	0.206031	0.0181146	0.547085	-0.0363398	0.225576	0.111367	0.167076	0.509583	-0.190377
Q99497	PARK7	Protein deglycase DJ-1 (DJ-1) (EC 3.1.2.-) (EC 3.5.1.-) (Oncogene DJ1) (Parkinson disease protein 7)	M18	lightgreen	0.207329	0.341526	-0.35001	0.0488068	0.0450311	0.150559	0.397477	0.344745	0.689686	0.666446	0.0138994	0.101726	-0.210359	-0.148345	-0.465306	0.266242	0.291284	0.113954	0.823711	0.358608	0.363531	0.350768	0.279741	0.391687	-0.0411937
Q86UP2	KTN1	Kinectin (CG-1 antigen) (Kinesin receptor)	M18	lightgreen	0.193497	0.634461	0.111513	0.20039	-0.0831633	-0.189389	0.0773273	0.084032	0.357489	0.242364	0.313337	0.395213	0.0757451	0.0845937	-0.0137733	0.235544	0.291952	0.0499895	0.635874	0.122675	0.268085	0.057286	0.0877318	0.37417	-0.00830008
P60900	PSMA6	Proteasome subunit alpha type-6 (EC 3.4.25.1) (27 kDa prosomal protein) (PROS-27) (p27K) (Macropain iota chain) (Multicatalytic endopeptidase complex iota chain) (Proteasome iota chain)	M18	lightgreen	0.189059	0.340107	-0.249841	-0.00615449	-0.111605	0.112968	0.31724	0.254545	0.563081	0.53531	0.0277092	0.221744	-0.162888	-0.031454	-0.290088	0.14312	0.248407	0.143979	0.661962	0.1777	0.210392	0.225593	0.153951	0.397422	-0.101499
O00231	PSMD11	26S proteasome non-ATPase regulatory subunit 11 (26S proteasome regulatory subunit RPN6) (26S proteasome regulatory subunit S9) (26S proteasome regulatory subunit p44.5)	M18	lightgreen	0.163175	0.634062	0.23505	0.250798	0.0538682	-0.208985	-0.0823636	0.122662	0.23475	0.0529191	0.264221	0.252161	0.289539	-0.0118842	-0.128789	0.00498109	0.297373	-0.119875	0.616524	0.166128	0.502485	-0.117009	0.0585966	0.245585	-0.183743
O15540	FABP7	Fatty acid-binding protein, brain (Brain lipid-binding protein) (BLBP) (Brain-type fatty acid-binding protein) (B-FABP) (Fatty acid-binding protein 7) (Mammary-derived growth inhibitor related)	M18	lightgreen	0.147517	0.722343	-0.0250618	0.194625	-0.221133	-0.231511	0.178782	0.0143354	0.403791	0.277091	0.392161	0.282417	0.180901	-0.00737123	-0.137124	0.262615	0.25099	0.00588777	0.796308	0.00834621	0.268453	0.102499	0.13354	0.413621	-0.0293732
P07195	LDHB	L-lactate dehydrogenase B chain (LDH-B) (EC 1.1.1.27) (LDH heart subunit) (LDH-H) (Renal carcinoma antigen NY-REN-46)	M18	lightgreen	0.131049	0.468603	-0.193193	0.0710804	-0.134704	-0.0994566	0.14767	0.0260348	0.411215	0.399782	0.341079	0.320388	0.0935214	0.0833096	-0.0592211	0.393255	0.317139	0.234879	0.845105	0.103504	0.304126	0.305248	0.281833	0.520561	-0.120172
P55809	OXCT1	Succinyl-CoA:3-ketoacid coenzyme A transferase 1, mitochondrial (EC 2.8.3.5) (3-oxoacid CoA-transferase 1) (Somatic-type succinyl-CoA:3-oxoacid CoA-transferase) (SCOT-s)	M18	lightgreen	0.126717	0.149165	-0.381911	-0.460713	0.273476	0.118436	0.15825	0.110339	0.358768	0.617955	0.149262	0.412153	-0.269684	0.0542566	-0.221721	0.0933777	0.415209	0.381087	0.783194	0.707126	0.682113	0.587698	0.658336	0.666652	-0.145553
Q92499	DDX1	ATP-dependent RNA helicase DDX1 (EC 3.6.4.13) (DEAD box protein 1) (DEAD box protein retinoblastoma) (DBP-RB)	M18	lightgreen	0.11109	0.503359	0.0253714	-0.0687957	-0.251612	-0.383593	-0.0679525	-0.221226	0.30569	0.25886	0.393757	0.176464	0.121447	-0.160461	-0.142359	0.0949001	0.249751	0.00918306	0.669613	0.140767	0.269847	0.291965	0.19173	0.387038	0.261176
O75131	CPNE3	Copine-3 (Copine III)	M18	lightgreen	0.101042	0.237417	-0.1328	-0.155036	0.286094	0.0121607	0.0317583	0.196656	0.464991	0.475633	0.109717	0.293155	-0.190033	0.0428331	-0.341179	0.180458	0.309509	0.0966214	0.664477	0.634073	0.65411	0.281373	0.428116	0.396103	-0.00571667
Q8IV38	ANKMY2	Ankyrin repeat and MYND domain-containing protein 2	M18	lightgreen	0.0756664	0.0427206	-0.0619606	-0.500197	0.104462	-0.0636613	-0.190286	-0.118955	0.123026	0.255483	0.301933	0.474432	-0.097073	0.110581	-0.0222977	-0.13691	0.428418	0.36168	0.594612	0.602063	0.625371	0.42419	0.592885	0.636687	-0.407348
P25786	PSMA1	Proteasome subunit alpha type-1 (EC 3.4.25.1) (30 kDa prosomal protein) (PROS-30) (Macropain subunit C2) (Multicatalytic endopeptidase complex subunit C2) (Proteasome component C2) (Proteasome nu chain)	M18	lightgreen	0.0380002	0.467556	-0.303273	-0.181984	0.0838295	0.0359402	0.458514	0.230452	0.328673	0.43062	0.0622122	0.293949	-0.0812072	0.0521001	-0.275763	0.0558255	0.289339	0.1197	0.722889	0.286157	0.413698	0.176046	0.247759	0.436504	-0.122585
Q14318	FKBP8	Peptidyl-prolyl cis-trans isomerase FKBP8 (PPIase FKBP8) (EC 5.2.1.8) (38 kDa FK506-binding protein) (38 kDa FKBP) (FKBP-38) (hFKBP38) (FK506-binding protein 8) (FKBP-8) (FKBPR38) (Rotamase)	M18	lightgreen	0.0350193	0.405842	-0.0489527	-0.106744	0.163087	-0.221354	-0.0549416	-0.130107	-0.106574	0.111246	0.394486	0.464733	0.28246	0.272895	0.280088	0.324738	0.471145	0.342795	0.634318	0.0907854	0.469385	0.205531	0.246821	0.441532	-0.138891
P20618	PSMB1	Proteasome subunit beta type-1 (EC 3.4.25.1) (Macropain subunit C5) (Multicatalytic endopeptidase complex subunit C5) (Proteasome component C5) (Proteasome gamma chain)	M18	lightgreen	0.031292	0.523633	0.0558682	0.162834	-0.0678117	-0.189924	0.0984503	0.102656	0.511629	0.307723	0.184275	0.0641598	0.0942441	-0.136201	-0.344396	0.145336	0.293475	-0.0816145	0.72256	0.260351	0.295729	0.113032	0.125684	0.284401	0.200843
P62847	RPS24	40S ribosomal protein S24	M18	lightgreen	-0.00132038	0.564097	-0.00206702	-0.097531	0.108734	-0.219285	-0.0402427	-0.0223023	0.364781	0.310798	0.389771	0.408177	0.17249	0.111074	-0.181435	0.204672	0.502787	0.185492	0.856349	0.368954	0.653868	0.222804	0.37198	0.549994	-0.0855392
Q05397	PTK2	Focal adhesion kinase 1 (FADK 1) (EC 2.7.10.2) (Focal adhesion kinase-related nonkinase) (FRNK) (Protein phosphatase 1 regulatory subunit 71) (PPP1R71) (Protein-tyrosine kinase 2) (p125FAK) (pp125FAK)	M18	lightgreen	-0.00712124	0.420358	-0.169809	-0.0992366	0.0676	0.00776765	0.0468632	0.090481	0.605663	0.556376	0.204465	0.256001	-0.0109511	-0.00296872	-0.275021	0.261004	0.541128	0.265376	0.855026	0.466074	0.438319	0.453394	0.392012	0.553447	0.161818
O00629	KPNA4	Importin subunit alpha-3 (Importin alpha Q1) (Qip1) (Karyopherin subunit alpha-4)	M18	lightgreen	-0.0110284	0.107463	-0.304452	-0.102601	0.127143	0.0711389	-0.0503063	0.113112	0.0966163	0.354863	0.104987	0.0634769	0.0492446	0.0545514	-0.0914551	0.393609	0.397947	0.325309	0.51037	0.155921	0.312517	0.256435	0.358507	0.297012	-0.321735
Q9C040	TRIM2	Tripartite motif-containing protein 2 (EC 6.3.2.-) (E3 ubiquitin-protein ligase TRIM2) (RING finger protein 86)	M18	lightgreen	-0.0112558	0.347677	-0.00491591	-0.0580832	0.0195938	-0.0854444	-0.0981084	0.0881093	0.485641	0.325342	0.196503	0.19502	0.095698	-0.0429166	-0.275529	0.0978526	0.542057	0.16312	0.778857	0.403966	0.474239	0.27643	0.280557	0.432957	-0.137866
P26368	U2AF2	Splicing factor U2AF 65 kDa subunit (U2 auxiliary factor 65 kDa subunit) (hU2AF(65)) (hU2AF65) (U2 snRNP auxiliary factor large subunit)	M18	lightgreen	-0.0129541	0.290965	0.261037	-0.21904	-0.212149	-0.381223	-0.223932	-0.195355	0.0818723	-0.131155	0.374533	0.315708	0.10018	0.0374084	-0.143319	-0.306621	0.0634308	-0.155504	0.431779	0.319373	0.444492	-0.0648265	0.270649	0.342638	-0.341213
O43396	TXNL1	Thioredoxin-like protein 1 (32 kDa thioredoxin-related protein)	M18	lightgreen	-0.0159916	0.276914	-0.278423	-0.190389	0.174398	-0.0131224	0.166353	0.0302715	0.477116	0.530053	0.214681	0.249792	-0.0247694	0.0259502	-0.255192	0.281976	0.442848	0.335128	0.831353	0.438157	0.530717	0.492881	0.462892	0.571084	0.0761047
Q00341	HDLBP	Vigilin (High density lipoprotein-binding protein) (HDL-binding protein)	M18	lightgreen	-0.0206641	0.417358	-0.00274025	0.0645018	0.226943	0.0936287	-0.106728	0.134723	0.174692	0.171095	0.235935	0.407011	0.260802	0.269573	0.160838	0.255501	0.599612	0.296807	0.675293	0.314223	0.440103	0.199187	0.272208	0.432258	-0.205783
P10809	HSPD1	60 kDa heat shock protein, mitochondrial (60 kDa chaperonin) (Chaperonin 60) (CPN60) (Heat shock protein 60) (HSP-60) (Hsp60) (HuCHA60) (Mitochondrial matrix protein P1) (P60 lymphocyte protein)	M18	lightgreen	-0.0343086	0.282661	-0.292643	-0.344098	0.325599	0.0599296	0.00010946	0.00312431	0.400252	0.502493	0.301696	0.512147	0.0139036	0.223183	-0.0883237	0.280303	0.602015	0.486417	0.876625	0.595445	0.758962	0.589022	0.609261	0.717282	-0.0935349
Q8IWT6	LRRC8A	Volume-regulated anion channel subunit LRRC8A (Leucine-rich repeat-containing protein 8A) (Swelling protein 1)	M18	lightgreen	-0.0360486	0.446673	-0.46227	-0.16328	0.150488	0.0616236	0.283023	0.118398	0.373353	0.561043	0.244455	0.333872	-0.0099362	0.164779	-0.153863	0.520497	0.473252	0.386774	0.832024	0.256895	0.452346	0.434043	0.444584	0.550922	-0.100881
P05165	PCCA	Propionyl-CoA carboxylase alpha chain, mitochondrial (PCCase subunit alpha) (EC 6.4.1.3) (Propanoyl-CoA:carbon dioxide ligase subunit alpha)	M18	lightgreen	-0.039797	0.10301	-0.218443	-0.192781	-0.142534	-0.011168	0.239803	-0.232197	0.241417	0.224586	0.274362	0.190159	-0.00749726	0.0147371	0.00514887	0.084605	0.159856	0.325042	0.365475	0.0260756	0.0429197	0.42797	0.266629	0.442241	0.0521662
Q9UID3	VPS51	Vacuolar protein sorting-associated protein 51 homolog (Another new gene 2 protein) (Protein fat-free homolog)	M18	lightgreen	-0.0464718	0.269443	-0.338887	-0.360725	0.370197	0.0126013	0.0328767	0.0251823	0.334732	0.499613	0.296511	0.577479	-0.022126	0.318592	-0.0389988	0.390525	0.544039	0.526949	0.856701	0.558567	0.791181	0.549598	0.615294	0.724146	-0.17375
Q9Y3P9	RABGAP1	Rab GTPase-activating protein 1 (GAP and centrosome-associated protein) (Rab6 GTPase-activating protein GAPCenA)	M18	lightgreen	-0.0584626	0.185229	0.159424	0.264296	-0.196983	-0.161183	-0.377498	-0.00563752	0.308207	0.0658703	0.154014	-0.171372	0.286765	-0.119027	-0.199576	0.256257	0.312545	-0.051529	0.396286	-0.0331583	0.0764537	-0.0211095	-0.0131292	0.0134024	-0.0390716
O95741	CPNE6	Copine-6 (Copine VI) (Neuronal-copine) (N-copine)	M18	lightgreen	-0.0593582	0.390553	0.000990101	0.00779774	0.0717862	-0.163383	-0.115685	0.0328969	0.493029	0.341854	0.302316	0.293391	0.123681	0.122989	-0.214609	0.358667	0.488077	0.207786	0.804242	0.351852	0.517704	0.229772	0.324666	0.468158	-0.051445
O60645	EXOC3	Exocyst complex component 3 (Exocyst complex component Sec6)	M18	lightgreen	-0.0605474	0.501201	0.123624	0.0710916	-0.151046	-0.337222	-0.280191	-0.0769008	0.153209	0.00130279	0.444569	0.326587	0.316785	0.212984	-0.0323777	0.308521	0.31166	0.0159153	0.645299	0.0579147	0.424659	-0.0807096	0.199532	0.318894	-0.375603
P06744	GPI	Glucose-6-phosphate isomerase (GPI) (EC 5.3.1.9) (Autocrine motility factor) (AMF) (Neuroleukin) (NLK) (Phosphoglucose isomerase) (PGI) (Phosphohexose isomerase) (PHI) (Sperm antigen 36) (SA-36)	M18	lightgreen	-0.0656457	0.523768	-0.0753421	-0.189085	-0.151157	-0.279863	0.00105482	-0.347303	0.265234	0.234115	0.550959	0.386037	0.226796	0.061669	0.0289736	0.189695	0.433549	0.365289	0.674955	0.0706793	0.319993	0.436907	0.35944	0.64106	0.0525585
Q9H1K0	RBSN	Rabenosyn-5 (110 kDa protein) (FYVE finger-containing Rab5 effector protein rabenosyn-5) (RAB effector RBSN) (Zinc finger FYVE domain-containing protein 20)	M18	lightgreen	-0.0692784	0.286864	-0.282154	-0.196805	0.0355764	-0.111398	0.202145	-0.170861	0.180721	0.297994	0.31163	0.283044	0.0782299	0.116168	0.0666682	0.316467	0.300988	0.312935	0.634785	0.174451	0.26623	0.477723	0.324016	0.473241	0.221017
P55265	ADAR	Double-stranded RNA-specific adenosine deaminase (DRADA) (EC 3.5.4.37) (136 kDa double-stranded RNA-binding protein) (p136) (Interferon-inducible protein 4) (IFI-4) (K88DSRBP)	M18	lightgreen	-0.0896226	0.317984	-0.359635	-0.250571	0.251633	0.0388249	-0.084654	0.0113636	0.0354149	0.340101	0.318139	0.380613	0.125264	0.29665	0.0397514	0.479684	0.461508	0.397386	0.651306	0.29277	0.577425	0.333017	0.561161	0.500494	-0.321606
Q7L576	CYFIP1	Cytoplasmic FMR1-interacting protein 1 (Specifically Rac1-associated protein 1) (Sra-1) (p140sra-1)	M18	lightgreen	-0.0999395	0.545976	-0.195176	-0.260703	0.0296477	-0.273498	0.101203	-0.199295	0.234736	0.322362	0.488656	0.440641	0.132197	0.1719	-0.0546427	0.302709	0.365662	0.256557	0.852012	0.326035	0.537854	0.397662	0.499045	0.643991	0.0906008
Q9Y6R1	SLC4A4	Electrogenic sodium bicarbonate cotransporter 1 (Sodium bicarbonate cotransporter) (Na(+)/HCO3(-) cotransporter) (Solute carrier family 4 member 4) (kNBC1)	M18	lightgreen	-0.119918	0.397323	-0.225119	-0.231051	0.236457	0.0254905	0.0616439	0.0555245	0.389537	0.496249	0.213515	0.2847	0.0496308	0.088962	-0.212365	0.301773	0.677399	0.405212	0.743201	0.397478	0.50699	0.410863	0.421973	0.53535	0.0252227
P43243	MATR3	Matrin-3	M18	lightgreen	-0.132706	0.499247	-0.155406	-0.20696	0.368767	-0.0339158	-0.185055	-0.0458672	0.0359132	0.222737	0.418472	0.481358	0.355152	0.307078	0.0896518	0.340592	0.715767	0.460032	0.751825	0.322544	0.759278	0.308171	0.517904	0.588534	-0.33975
Q04760	GLO1	Lactoylglutathione lyase (EC 4.4.1.5) (Aldoketomutase) (Glyoxalase I) (Glx I) (Ketone-aldehyde mutase) (Methylglyoxalase) (S-D-lactoylglutathione methylglyoxal lyase)	M18	lightgreen	-0.137781	0.529162	-0.270574	-0.0339251	0.199064	0.141298	-0.000773211	0.0803026	0.0775315	0.293312	0.305207	0.382497	0.345626	0.354788	0.127143	0.494134	0.641702	0.438186	0.695479	0.0627757	0.411307	0.190888	0.361294	0.483894	-0.285947
O15067	PFAS	Phosphoribosylformylglycinamidine synthase (FGAM synthase) (FGAMS) (EC 6.3.5.3) (Formylglycinamide ribonucleotide amidotransferase) (FGAR amidotransferase) (FGAR-AT) (Formylglycinamide ribotide amidotransferase)	M18	lightgreen	-0.170156	-0.0407067	-0.496188	-0.284234	-0.0665433	0.168377	0.374852	-0.0141725	0.179592	0.340267	0.0910824	0.182635	-0.0455013	0.224828	-0.00693407	0.311076	0.226573	0.417946	0.511175	0.02827	0.0545692	0.364006	0.303491	0.420387	-0.172331
Q9H4M9	EHD1	EH domain-containing protein 1 (PAST homolog 1) (hPAST1) (Testilin)	M18	lightgreen	-0.171999	0.412303	-0.225053	-0.262135	0.362005	0.0649878	0.0290424	0.0603936	0.204225	0.392736	0.26831	0.49943	0.162433	0.339743	0.042215	0.348854	0.736485	0.533635	0.811215	0.437727	0.621019	0.388558	0.502215	0.654785	-0.144117
P25789	PSMA4	Proteasome subunit alpha type-4 (EC 3.4.25.1) (Macropain subunit C9) (Multicatalytic endopeptidase complex subunit C9) (Proteasome component C9) (Proteasome subunit L)	M18	lightgreen	-0.172335	0.516002	-0.272029	-0.0824886	0.220264	-0.0698106	-0.0591718	0.0332642	0.110611	0.311587	0.317344	0.325131	0.264364	0.313855	-0.0158606	0.642546	0.566266	0.326394	0.65698	0.0663347	0.493375	0.156452	0.311341	0.35708	-0.145886
Q96F07	CYFIP2	Cytoplasmic FMR1-interacting protein 2 (p53-inducible protein 121)	M18	lightgreen	-0.185223	0.406668	-0.253497	-0.337406	0.323754	-0.0601085	-0.0399566	-0.189695	0.196878	0.357871	0.469857	0.599844	0.136253	0.363595	0.175072	0.451986	0.627159	0.60162	0.739643	0.436228	0.615651	0.612168	0.611077	0.745841	0.0513228
Q92696	RABGGTA	Geranylgeranyl transferase type-2 subunit alpha (EC 2.5.1.60) (Geranylgeranyl transferase type II subunit alpha) (Rab geranyl-geranyltransferase subunit alpha) (Rab GG transferase alpha) (Rab GGTase alpha) (Rab geranylgeranyltransferase subunit alpha)	M18	lightgreen	-0.19052	0.271015	0.0739406	-0.113862	-0.1039	-0.242915	-0.117717	-0.0937334	0.118833	-0.0806685	0.254873	0.14079	0.196998	0.0641871	-0.174156	-0.0517115	0.162382	-0.0580925	0.416738	0.171732	0.341493	-0.0282597	0.198271	0.238805	-0.283155
P61160	ACTR2	Actin-related protein 2 (Actin-like protein 2)	M18	lightgreen	-0.191708	0.405534	-0.192872	0.113639	0.0515019	0.118875	-0.0369267	0.065091	0.0849805	0.175636	0.248977	0.202179	0.472811	0.290046	0.127918	0.467425	0.62184	0.443547	0.645454	-0.1511	0.22511	0.0974141	0.208858	0.397575	-0.403111
P62993	GRB2	Growth factor receptor-bound protein 2 (Adapter protein GRB2) (Protein Ash) (SH2/SH3 adapter GRB2)	M18	lightgreen	-0.200128	0.287334	-0.435696	-0.198013	-0.0593371	0.0271524	0.209063	0.0318842	0.344839	0.419375	0.16747	0.132114	0.0441521	0.11766	-0.24489	0.372751	0.279352	0.243673	0.676252	0.134259	0.262231	0.30963	0.366029	0.428005	-0.0763397
P61247	RPS3A	40S ribosomal protein S3a (v-fos transformation effector protein) (Fte-1)	M18	lightgreen	-0.22267	0.579907	-0.144185	-0.0252521	0.298444	-0.111232	-0.0837341	0.00191904	-0.0368958	0.0847869	0.419723	0.503772	0.392782	0.505281	0.161545	0.578897	0.483325	0.300591	0.644408	0.092092	0.608698	0.025519	0.348364	0.417729	-0.323989
Q13561	DCTN2	Dynactin subunit 2 (50 kDa dynein-associated polypeptide) (Dynactin complex 50 kDa subunit) (DCTN-50) (p50 dynamitin)	M18	lightgreen	-0.24599	0.440431	-0.0451898	0.123255	-0.0617615	-0.0949227	0.00474907	-0.0233866	0.480891	0.324785	0.218848	0.0127773	0.223879	-0.00191391	-0.165849	0.40522	0.518485	0.202298	0.681181	0.1588	0.0796176	0.296318	0.181718	0.347385	0.377975
P28070	PSMB4	Proteasome subunit beta type-4 (EC 3.4.25.1) (26 kDa prosomal protein) (HsBPROS26) (PROS-26) (Macropain beta chain) (Multicatalytic endopeptidase complex beta chain) (Proteasome beta chain) (Proteasome chain 3) (HsN3)	M18	lightgreen	-0.27633	0.485422	-0.27216	-0.223461	0.258375	-0.0123042	0.0394057	-0.111065	0.106928	0.304771	0.439265	0.508338	0.329747	0.445651	0.158432	0.536029	0.694223	0.549248	0.836749	0.226654	0.531302	0.3685	0.50312	0.656871	-0.0685221
P35222	CTNNB1	Catenin beta-1 (Beta-catenin)	M18	lightgreen	-0.283559	0.488478	-0.340529	-0.237306	0.197804	-0.0604442	-0.0217518	-0.148535	0.300806	0.440819	0.47241	0.474555	0.223714	0.367947	0.053381	0.659542	0.662889	0.588134	0.8563	0.278381	0.521522	0.536706	0.584051	0.717156	0.0374906
P61163	ACTR1A	Alpha-centractin (Centractin) (ARP1) (Actin-RPV) (Centrosome-associated actin homolog)	M18	lightgreen	-0.291208	0.612884	0.213946	-0.120142	-0.156177	-0.451149	-0.235079	-0.289025	0.262936	0.0367937	0.542827	0.392138	0.322529	0.206845	-0.0610518	0.159733	0.42427	0.115457	0.701806	0.243425	0.397571	0.101724	0.32597	0.542037	0.0672311
P63208	SKP1	S-phase kinase-associated protein 1 (Cyclin-A/CDK2-associated protein p19) (p19A) (Organ of Corti protein 2) (OCP-2) (Organ of Corti protein II) (OCP-II) (RNA polymerase II elongation factor-like protein) (SIII) (Transcription elongation factor B polypeptide 1-like) (p19skp1)	M18	lightgreen	-0.354589	0.420719	-0.338139	-0.370727	0.433084	0.0377588	-0.0343396	-0.121476	0.196722	0.366002	0.431515	0.592675	0.268266	0.484148	0.117608	0.526372	0.774449	0.676716	0.835174	0.427329	0.726353	0.550956	0.649946	0.768315	-0.077765
P48637	GSS	Glutathione synthetase (GSH synthetase) (GSH-S) (EC 6.3.2.3) (Glutathione synthase)	M18	lightgreen	-0.380028	0.2719	-0.189068	-0.178442	-0.0259455	-0.0922087	0.112447	-0.135787	0.0908353	0.11973	0.311093	0.270802	0.34101	0.315457	0.0921041	0.342278	0.580227	0.515994	0.667666	-0.0330891	0.202796	0.22354	0.283322	0.535004	-0.301458
O95372	LYPLA2	Acyl-protein thioesterase 2 (APT-2) (EC 3.1.2.-) (Lysophospholipase II) (LPL-II) (LysoPLA II)	M18	lightgreen	-0.3868	0.116543	-0.341419	-0.219442	0.0550738	-0.0556004	0.0813687	-0.0858145	0.149645	0.244216	0.279259	0.416809	0.139473	0.53174	0.21585	0.660741	0.426703	0.56616	0.699018	0.143264	0.225969	0.366767	0.406477	0.574358	-0.145593
P62820	RAB1A	Ras-related protein Rab-1A (YPT1-related protein)	M19	lightyellow	0.113154	-0.708318	-0.505293	-0.0103118	0.567115	0.913786	0.24199	0.599647	0.187826	0.422664	-0.695245	-0.33299	-0.446537	-0.0834612	-0.175346	0.0810445	0.0608018	0.194716	-0.264502	0.363766	-0.0494825	0.294679	0.0858358	-0.261134	-0.0315345
Q9H0U4	RAB1B	Ras-related protein Rab-1B	M19	lightyellow	0.147749	-0.704626	-0.478996	0.010138	0.53209	0.900863	0.243928	0.596925	0.177663	0.402785	-0.691571	-0.330499	-0.453295	-0.0958268	-0.163059	0.0497368	0.0204748	0.160503	-0.278037	0.348676	-0.0728021	0.269515	0.0645873	-0.273578	-0.036425
Q9H0Q3	FXYD6	FXYD domain-containing ion transport regulator 6 (Phosphohippolin)	M19	lightyellow	0.167529	-0.403699	-0.742564	-0.125654	0.730193	0.87732	0.678477	0.750704	0.351077	0.705238	-0.722558	-0.239269	-0.572119	-0.158141	-0.443133	0.0930835	0.100661	0.208997	0.0391802	0.484941	0.232187	0.383859	0.180334	-0.0870763	0.013649
P52815	MRPL12	39S ribosomal protein L12, mitochondrial (L12mt) (MRP-L12) (5c5-2)	M19	lightyellow	0.0820021	-0.395934	-0.693419	-0.212596	0.826977	0.869805	0.427432	0.675176	0.307648	0.707136	-0.598241	-0.113826	-0.481192	-0.0146092	-0.346461	0.222998	0.333624	0.334023	0.132373	0.616647	0.380097	0.447352	0.323566	0.00391505	-0.0034899
P18669	PGAM1	Phosphoglycerate mutase 1 (EC 5.4.2.11) (EC 5.4.2.4) (BPG-dependent PGAM 1) (Phosphoglycerate mutase isozyme B) (PGAM-B)	M19	lightyellow	0.221063	-0.447137	-0.570815	0.216182	0.500206	0.864194	0.525428	0.746606	0.304041	0.576678	-0.744154	-0.489665	-0.322551	-0.26424	-0.334151	0.196619	0.21416	0.199466	-0.0137456	0.0845794	-0.108352	0.207305	-0.120518	-0.294107	-0.0518251
Q9NZR1	TMOD2	Tropomodulin-2 (Neuronal tropomodulin) (N-Tmod)	M19	lightyellow	0.000822912	-0.503201	-0.707973	-0.00853494	0.640626	0.86141	0.439819	0.734461	0.512572	0.714503	-0.710697	-0.372108	-0.466973	-0.11576	-0.486808	0.348425	0.220233	0.237854	0.129227	0.468452	0.145005	0.405885	0.171844	-0.137379	0.0731727
P20338	RAB4A	Ras-related protein Rab-4A	M19	lightyellow	0.315309	-0.477201	-0.475424	0.105233	0.427429	0.852474	0.449622	0.62393	0.10023	0.413331	-0.674279	-0.35474	-0.277836	-0.231022	-0.160162	-0.0933449	0.118286	0.176514	-0.123579	0.0621263	-0.0907599	0.16573	-0.109441	-0.239911	-0.182136
P61018	RAB4B	Ras-related protein Rab-4B	M19	lightyellow	0.328424	-0.483862	-0.476572	0.0939961	0.435112	0.850246	0.4471	0.618626	0.0791163	0.40611	-0.673049	-0.353825	-0.284129	-0.236497	-0.159113	-0.109143	0.100373	0.164785	-0.139516	0.065691	-0.0785575	0.161011	-0.104405	-0.248105	-0.187885
Q8NC96	NECAP1	Adaptin ear-binding coat-associated protein 1 (NECAP endocytosis-associated protein 1) (NECAP-1)	M19	lightyellow	-0.153088	-0.545604	-0.623248	-0.249645	0.546	0.842637	0.317367	0.446313	0.146081	0.459617	-0.549706	-0.198877	-0.350009	0.0537916	-0.158138	0.125079	0.237261	0.441449	-0.153288	0.32364	-0.00346021	0.394087	0.264693	0.00761166	-0.0972836
O00567	NOP56	Nucleolar protein 56 (Nucleolar protein 5A)	M19	lightyellow	0.0274921	-0.317825	-0.542874	-0.0914905	0.653372	0.836132	0.314888	0.583554	0.388913	0.610495	-0.504108	-0.0455608	-0.380016	0.0478195	-0.222519	0.200341	0.320256	0.375709	0.09552	0.514621	0.220427	0.429138	0.280278	0.0925015	0.0152526
Q96E17	RAB3C	Ras-related protein Rab-3C	M19	lightyellow	0.0817339	-0.444504	-0.76504	-0.329766	0.580457	0.83451	0.385045	0.430362	0.155457	0.642493	-0.447253	-0.127017	-0.318929	-0.0486921	-0.203832	0.126521	0.345433	0.480541	0.157673	0.369977	0.252897	0.551951	0.370839	0.134142	-0.143339
Q6IQ22	RAB12	Ras-related protein Rab-12	M19	lightyellow	0.332115	-0.42431	-0.465293	0.136213	0.423582	0.817625	0.454043	0.613558	0.0383723	0.379012	-0.662768	-0.418479	-0.245548	-0.282072	-0.189766	-0.0749686	0.114967	0.104124	-0.18379	-0.0268464	-0.113418	0.0936151	-0.177313	-0.344805	-0.159761
O95140	MFN2	Mitofusin-2 (EC 3.6.5.-) (Transmembrane GTPase MFN2)	M19	lightyellow	-0.0984253	-0.264033	-0.656198	-0.195031	0.782662	0.804089	0.342553	0.539699	0.16115	0.516518	-0.432514	0.0416945	-0.272803	0.206283	-0.125351	0.306069	0.33957	0.466367	0.0724869	0.435127	0.351187	0.384026	0.360942	0.122922	-0.183113
Q92930	RAB8B	Ras-related protein Rab-8B	M19	lightyellow	0.18989	-0.699822	-0.372717	0.0756169	0.378404	0.798542	0.227316	0.51255	0.0544011	0.236321	-0.654305	-0.345628	-0.406052	-0.119456	-0.0484472	-0.0475241	-0.124118	0.0716603	-0.405531	0.185845	-0.226112	0.167123	-0.0595908	-0.345671	-0.0604072
P61960	UFM1	Ubiquitin-fold modifier 1	M19	lightyellow	0.0279705	-0.546774	-0.617989	0.0782394	0.389727	0.79504	0.535046	0.621954	0.384938	0.628021	-0.711689	-0.513757	-0.516008	-0.205938	-0.387817	0.298829	0.0328292	0.167485	-0.108391	0.221515	-0.279966	0.299944	0.0286452	-0.252593	0.251756
Q15286	RAB35	Ras-related protein Rab-35 (GTP-binding protein RAY) (Ras-related protein Rab-1C)	M19	lightyellow	0.232186	-0.733972	-0.3165	0.0628266	0.396163	0.785788	0.136157	0.485679	0.0353714	0.223451	-0.623925	-0.329477	-0.405013	-0.129601	-0.0375774	-0.0743348	-0.0984467	0.0665974	-0.411267	0.233888	-0.175959	0.168467	-0.0320405	-0.346954	-0.0772607
P84085	ARF5	ADP-ribosylation factor 5	M19	lightyellow	0.00769444	-0.451233	-0.44123	0.165567	0.588258	0.784132	0.293979	0.628872	0.298704	0.503048	-0.659317	-0.303604	-0.353123	-0.00247231	-0.152842	0.357044	0.177788	0.24874	-0.135417	0.272734	-0.117882	0.242794	-0.00532416	-0.220724	0.249297
P61088	UBE2N	Ubiquitin-conjugating enzyme E2 N (EC 2.3.2.23) (Bendless-like ubiquitin-conjugating enzyme) (E2 ubiquitin-conjugating enzyme N) (Ubc13) (UbcH13) (Ubiquitin carrier protein N) (Ubiquitin-protein ligase N)	M19	lightyellow	-0.175011	-0.607149	-0.810107	-0.237774	0.51163	0.781867	0.461086	0.435178	0.268975	0.669108	-0.562175	-0.361338	-0.472706	-0.0271294	-0.282063	0.457353	0.216891	0.442002	-0.0307026	0.307017	-0.111833	0.539685	0.281358	-0.0570215	0.213354
P61026	RAB10	Ras-related protein Rab-10	M19	lightyellow	0.23817	-0.727932	-0.317968	0.054614	0.375648	0.778139	0.120024	0.451668	0.0418219	0.228216	-0.59026	-0.312	-0.393131	-0.127361	-0.0215461	-0.0699319	-0.0941625	0.0896135	-0.399842	0.222985	-0.174637	0.196015	-0.0123174	-0.31615	-0.0759012
P18085	ARF4	ADP-ribosylation factor 4	M19	lightyellow	0.0327021	-0.453616	-0.376644	0.188112	0.551129	0.767014	0.218139	0.586764	0.265181	0.449352	-0.652735	-0.360877	-0.329331	-0.0675956	-0.155173	0.286877	0.146852	0.178588	-0.226525	0.240054	-0.16234	0.210314	-0.049211	-0.292283	0.305213
P61106	RAB14	Ras-related protein Rab-14	M19	lightyellow	0.347851	-0.34074	-0.507367	-0.0311911	0.382306	0.751928	0.430284	0.509976	0.0495169	0.433724	-0.502782	-0.25019	-0.23758	-0.243281	-0.181222	-0.123205	0.19193	0.203735	0.00222135	0.0743251	0.0573706	0.216793	0.00973517	-0.118039	-0.289277
Q16881	TXNRD1	Thioredoxin reductase 1, cytoplasmic (TR) (EC 1.8.1.9) (Gene associated with retinoic and interferon-induced mortality 12 protein) (GRIM-12) (Gene associated with retinoic and IFN-induced mortality 12 protein) (KM-102-derived reductase-like factor) (Thioredoxin reductase TR1)	M19	lightyellow	0.116639	-0.293877	-0.559346	0.22175	0.55248	0.750258	0.48579	0.795013	0.480568	0.683526	-0.719616	-0.39696	-0.452394	-0.17587	-0.416305	0.418507	0.200948	0.146166	0.0432232	0.266061	-0.0514316	0.235127	-0.057556	-0.26066	0.187237
P11217	PYGM	Glycogen phosphorylase, muscle form (EC 2.4.1.1) (Myophosphorylase)	M19	lightyellow	0.128893	-0.316612	-0.579864	0.12339	0.37223	0.733472	0.428348	0.70784	0.4128	0.599143	-0.58637	-0.336958	-0.276197	-0.13308	-0.438271	0.272073	0.246143	0.179691	0.240955	0.157936	0.0788695	0.155831	0.0265409	-0.126629	-0.273077
Q9ULC3	RAB23	Ras-related protein Rab-23	M19	lightyellow	0.323178	-0.312321	-0.334964	0.312319	0.254972	0.697952	0.54589	0.624787	-0.0201641	0.231556	-0.659913	-0.392175	-0.246585	-0.203644	-0.0855721	-0.0931129	-0.18631	-0.0949178	-0.257596	-0.126433	-0.319903	-0.121154	-0.293189	-0.399687	-0.0514996
Q99523	SORT1	Sortilin (100 kDa NT receptor) (Glycoprotein 95) (Gp95) (Neurotensin receptor 3) (NT3) (NTR3)	M19	lightyellow	-0.191084	-0.266137	-0.477209	0.132225	0.518533	0.692834	0.183688	0.525867	0.439611	0.481801	-0.533978	-0.426103	-0.215966	-0.0783706	-0.402172	0.4117	0.216283	0.0767621	-0.0500623	0.289864	-0.013455	0.244425	0.0521837	-0.274944	0.380773
Q9P0J0	NDUFA13	NADH dehydrogenase [ubiquinone] 1 alpha subcomplex subunit 13 (Cell death regulatory protein GRIM-19) (Complex I-B16.6) (CI-B16.6) (Gene associated with retinoic and interferon-induced mortality 19 protein) (GRIM-19) (Gene associated with retinoic and IFN-induced mortality 19 protein) (NADH-ubiquinone oxidoreductase B16.6 subunit)	M19	lightyellow	-0.0231538	-0.341964	-0.583896	-0.154125	0.712394	0.683852	0.308809	0.444196	-0.0349049	0.369792	-0.423117	-0.163529	-0.0997769	0.0435659	-0.143743	0.198009	0.334015	0.320906	0.0726133	0.248737	0.331326	0.260622	0.195501	-0.0770342	-0.182032
P16870	CPE	Carboxypeptidase E (CPE) (EC 3.4.17.10) (Carboxypeptidase H) (CPH) (Enkephalin convertase) (Prohormone-processing carboxypeptidase)	M19	lightyellow	0.0688344	-0.624859	-0.332504	0.154119	0.282932	0.683814	0.271565	0.545106	0.111216	0.220514	-0.56271	-0.285166	-0.341411	0.0254545	-0.0694994	0.139649	-0.0656888	0.121698	-0.181756	0.154082	-0.223343	0.0436588	-0.0074075	-0.234098	-0.281813
Q9NRW1	RAB6B	Ras-related protein Rab-6B	M19	lightyellow	0.380355	-0.382535	-0.339116	0.173318	0.262463	0.681807	0.31331	0.496927	-0.0383227	0.239666	-0.517139	-0.352829	-0.123851	-0.259874	-0.102548	-0.144396	0.0595199	0.0644165	-0.13807	-0.118491	-0.094381	0.0122632	-0.175957	-0.291685	-0.340818
Q99714	HSD17B10	3-hydroxyacyl-CoA dehydrogenase type-2 (EC 1.1.1.35) (17-beta-hydroxysteroid dehydrogenase 10) (17-beta-HSD 10) (EC 1.1.1.51) (3-hydroxy-2-methylbutyryl-CoA dehydrogenase) (EC 1.1.1.178) (3-hydroxyacyl-CoA dehydrogenase type II) (Endoplasmic reticulum-associated amyloid beta-peptide-binding protein) (Mitochondrial ribonuclease P protein 2) (Mitochondrial RNase P protein 2) (Short chain dehydrogen…	M19	lightyellow	0.215814	-0.370306	-0.439151	0.353595	0.327776	0.677082	0.323207	0.583966	0.201142	0.404295	-0.521411	-0.414103	-0.217322	-0.135086	-0.139063	0.408376	0.073404	0.0726556	-0.0239962	-0.0186354	-0.203327	0.114252	-0.130582	-0.349292	0.0196713
O95989	NUDT3	Diphosphoinositol polyphosphate phosphohydrolase 1 (DIPP-1) (EC 3.6.1.52) (Diadenosine 5',5'''-P1,P6-hexaphosphate hydrolase 1) (EC 3.6.1.-) (Nucleoside diphosphate-linked moiety X motif 3) (Nudix motif 3)	M19	lightyellow	-0.0646885	-0.369564	-0.641839	-0.293567	0.41719	0.670615	0.404411	0.325615	-0.10563	0.391084	-0.311727	0.0355481	-0.257517	0.223544	0.0802954	0.210935	0.171493	0.454293	0.0698602	0.233955	0.0448666	0.33055	0.362794	0.171029	-0.245921
Q9Y2A7	NCKAP1	Nck-associated protein 1 (NAP 1) (Membrane-associated protein HEM-2) (p125Nap1)	M19	lightyellow	0.139364	-0.2923	-0.420137	-0.194392	0.674374	0.665147	0.201626	0.493275	0.247711	0.500425	-0.409828	0.111459	-0.422762	0.0634151	-0.166362	0.0465359	0.20621	0.317741	0.00851683	0.566426	0.394391	0.362278	0.315374	0.12647	-0.121402
O95167	NDUFA3	NADH dehydrogenase [ubiquinone] 1 alpha subcomplex subunit 3 (Complex I-B9) (CI-B9) (NADH-ubiquinone oxidoreductase B9 subunit)	M19	lightyellow	-0.262837	-0.421178	-0.409702	-0.264781	0.60045	0.628715	0.149815	0.328807	-0.105684	0.176443	-0.386018	-0.0531739	-0.0180071	0.235741	-0.0174097	0.0435648	0.355625	0.391664	0.00173796	0.288853	0.241413	0.16211	0.235682	0.0394126	-0.279456
Q9NTJ5	SACM1L	Phosphatidylinositide phosphatase SAC1 (EC 3.1.3.-) (Suppressor of actin mutations 1-like protein)	M19	lightyellow	-0.0071954	-0.406831	-0.600247	-0.304717	0.483154	0.627128	0.291232	0.0715115	-0.303042	0.270573	-0.252941	-0.139479	-0.117106	0.018168	0.140671	0.0980703	0.133871	0.455402	-0.294205	-0.0346611	-0.0220312	0.391349	0.231147	-0.0142306	0.0184523
Q14165	MLEC	Malectin	M19	lightyellow	0.0347857	-0.344399	-0.270493	-0.0851873	0.625924	0.620246	0.21717	0.358089	-0.285594	0.0551789	-0.357152	0.0736939	-0.156155	0.240247	0.200938	-0.026148	0.0344199	0.209332	-0.280839	0.232873	0.140926	0.0236819	0.132125	-0.0912328	-0.212921
P98160	HSPG2	Basement membrane-specific heparan sulfate proteoglycan core protein (HSPG) (Perlecan) (PLC) [Cleaved into: Endorepellin; LG3 peptide]	M19	lightyellow	0.0195282	-0.574283	-0.577788	-0.0661029	0.245528	0.617065	0.632723	0.446118	0.127182	0.349343	-0.595041	-0.395287	-0.37932	-0.139237	-0.28376	0.043791	-0.0951116	0.166305	-0.159555	-0.03165	-0.224741	0.141165	-0.0597529	-0.210418	-0.151988
Q562R1	ACTBL2	Beta-actin-like protein 2 (Kappa-actin)	M19	lightyellow	0.340915	-0.342959	-0.217281	0.20439	0.45941	0.601844	0.0536533	0.609916	0.0196958	0.225085	-0.595979	-0.240776	-0.216694	-0.143268	-0.100555	-0.0371554	0.0209817	-0.0320442	-0.242634	0.111324	0.0831929	-0.0489376	-0.186429	-0.370807	-0.211284
O75899	GABBR2	Gamma-aminobutyric acid type B receptor subunit 2 (GABA-B receptor 2) (GABA-B-R2) (GABA-BR2) (GABABR2) (Gb2) (G-protein coupled receptor 51) (HG20)	M19	lightyellow	-0.230628	-0.838439	-0.547047	-0.370355	0.492971	0.598287	0.136348	0.193053	-0.0777568	0.284213	-0.440852	-0.158283	-0.419453	0.175984	0.0850085	0.253329	0.0403202	0.45153	-0.277418	0.383841	-0.0894623	0.474805	0.332334	-0.0242192	0.0674253
Q9UHD2	TBK1	Serine/threonine-protein kinase TBK1 (EC 2.7.11.1) (NF-kappa-B-activating kinase) (T2K) (TANK-binding kinase 1)	M19	lightyellow	0.0628515	-0.332091	-0.353952	0.0344903	0.421063	0.589508	0.0869385	0.545297	0.206007	0.399072	-0.505671	-0.165812	-0.337841	-0.013998	-0.158175	0.193486	0.138921	0.191937	-0.0892834	0.307244	0.0356735	0.180151	0.101516	-0.104207	-0.128883
O75390	CS	Citrate synthase, mitochondrial (EC 2.3.3.1) (Citrate (Si)-synthase)	M19	lightyellow	-0.132845	-0.348792	-0.165028	-0.104067	0.669917	0.576521	-0.15464	0.160451	-0.16055	0.094794	-0.237654	0.0506653	0.0266784	0.222106	0.294714	0.10554	0.396026	0.460262	-0.224328	0.303481	0.147027	0.306285	0.208943	0.0331028	0.0714496
P04181	OAT	Ornithine aminotransferase, mitochondrial (EC 2.6.1.13) (Ornithine delta-aminotransferase) (Ornithine--oxo-acid aminotransferase) [Cleaved into: Ornithine aminotransferase, hepatic form; Ornithine aminotransferase, renal form]	M19	lightyellow	0.111662	-0.0484437	-0.205273	0.324739	0.299573	0.523389	0.18566	0.523547	0.360398	0.356962	-0.408688	-0.244037	0.0946577	-0.133471	-0.174962	0.15519	0.476554	0.193725	0.311174	0.0250978	0.0392263	0.113331	-0.181353	-0.0816472	-0.054231
Q9GZS3	WDR61	WD repeat-containing protein 61 (Meiotic recombination REC14 protein homolog) (SKI8 homolog) (Ski8) [Cleaved into: WD repeat-containing protein 61, N-terminally processed]	M19	lightyellow	0.117127	-0.446614	-0.483314	0.0396428	0.168422	0.519586	0.387809	0.54399	0.408348	0.517254	-0.479083	-0.330693	-0.389128	-0.166281	-0.4312	0.198944	0.0535103	0.103892	0.264986	0.25902	0.00229184	0.199626	0.119461	-0.0576018	-0.248918
Q4J6C6	PREPL	Prolyl endopeptidase-like (EC 3.4.21.-) (Prolylendopeptidase-like)	M19	lightyellow	-0.158639	-0.205717	-0.349257	-0.0270071	0.479469	0.506213	0.0913711	0.100525	-0.341458	0.00339464	-0.230746	-0.15773	0.106533	0.156966	0.182047	0.192836	0.0378628	0.2099	-0.450311	-0.187713	-0.0634201	0.0328488	0.0131819	-0.235403	0.0972656
P35527	KRT9	Keratin, type I cytoskeletal 9 (Cytokeratin-9) (CK-9) (Keratin-9) (K9)	M19	lightyellow	-0.128102	-0.384521	-0.447813	-0.0955556	0.542182	0.495838	0.429257	0.325828	-0.108454	0.21749	-0.444027	-0.175933	-0.294577	0.141254	-0.0684803	0.225134	-0.155347	0.0912458	-0.300656	0.140235	-0.0336846	0.0506886	0.063392	-0.232765	0.232922
O94811	TPPP	Tubulin polymerization-promoting protein (TPPP) (25 kDa brain-specific protein) (TPPP/p25) (p24) (p25-alpha)	M19	lightyellow	-0.245385	-0.420162	-0.247324	-0.0326035	0.197302	0.491489	0.114528	0.189651	0.248386	0.273726	-0.427889	-0.374977	-0.24552	-0.114321	-0.136219	0.0927662	0.132161	0.228641	-0.301012	0.14952	-0.386755	0.303967	0.0150468	-0.13031	0.43529
Q9Y512	SAMM50	Sorting and assembly machinery component 50 homolog (Transformation-related gene 3 protein) (TRG-3)	M19	lightyellow	0.0953026	-0.294915	-0.440254	-0.193643	0.457359	0.40684	0.271402	0.424714	0.153787	0.406051	-0.330153	-0.0666026	-0.256342	-0.0157674	-0.362017	0.0881711	0.163165	0.174416	0.227097	0.319219	0.441685	0.131786	0.229545	0.0348644	-0.405688
P60709	ACTB	Actin, cytoplasmic 1 (Beta-actin) [Cleaved into: Actin, cytoplasmic 1, N-terminally processed]	M19	lightyellow	0.474351	-0.240339	-0.0109929	0.103996	0.179392	0.397925	0.0984685	0.1403	-0.469688	-0.164329	-0.18962	-0.0439766	0.00339671	-0.118998	0.302938	-0.400618	-0.167106	-0.0365642	-0.410822	-0.203879	-0.0695364	-0.135685	-0.161725	-0.240943	-0.35065
P36957	DLST	Dihydrolipoyllysine-residue succinyltransferase component of 2-oxoglutarate dehydrogenase complex, mitochondrial (EC 2.3.1.61) (2-oxoglutarate dehydrogenase complex component E2) (OGDC-E2) (Dihydrolipoamide succinyltransferase component of 2-oxoglutarate dehydrogenase complex) (E2K)	M19	lightyellow	0.322724	-0.416058	-0.0775749	0.114928	0.143949	0.391431	0.028961	0.377036	0.350273	0.211818	-0.324455	-0.172612	-0.407222	-0.231779	-0.296341	-0.166567	-0.185412	-0.164308	-0.0596237	0.403416	0.0995077	0.115653	0.0744545	-0.145692	-0.19002
O75083	WDR1	WD repeat-containing protein 1 (Actin-interacting protein 1) (AIP1) (NORI-1)	M19	lightyellow	0.417513	-0.034211	0.0742524	0.262837	0.222546	0.336336	-0.024282	0.356407	-0.266252	-0.0454354	-0.234318	-0.136656	0.163429	-0.167036	0.0435669	-0.259792	0.169389	-0.0492005	-0.0736075	-0.163328	0.128154	-0.295846	-0.203762	-0.235413	-0.553623
Q9GZT4	SRR	Serine racemase (EC 5.1.1.18) (D-serine ammonia-lyase) (D-serine dehydratase) (EC 4.3.1.18) (L-serine ammonia-lyase) (L-serine dehydratase) (EC 4.3.1.17)	M2	blue	0.168984	0.0495698	-0.350311	0.247391	0.0407041	0.327963	0.440665	0.59374	0.937984	0.748947	-0.43472	-0.275874	-0.473655	-0.333483	-0.670294	0.268875	0.0570396	-0.0787168	0.438927	0.343373	-0.0201808	0.286055	-0.0242561	0.0136447	0.353779
P35241	RDX	Radixin	M2	blue	0.208197	-0.0299467	-0.297114	0.301621	-0.0640231	0.280629	0.603331	0.565623	0.930778	0.660088	-0.498991	-0.381723	-0.529876	-0.423081	-0.716883	0.151894	-0.12461	-0.21688	0.286556	0.195723	-0.194441	0.175846	-0.212718	-0.138575	0.455261
P15311	EZR	Ezrin (Cytovillin) (Villin-2) (p81)	M2	blue	0.176147	-0.149763	-0.257857	0.249671	-0.11343	0.265914	0.511791	0.523364	0.926115	0.608728	-0.513329	-0.435695	-0.583393	-0.45848	-0.746526	0.0827065	-0.180375	-0.258835	0.192448	0.248363	-0.236918	0.18234	-0.190671	-0.180265	0.439729
P26038	MSN	Moesin (Membrane-organizing extension spike protein)	M2	blue	0.194908	-0.138185	-0.251527	0.269579	-0.149149	0.262472	0.514361	0.514672	0.920353	0.608559	-0.504067	-0.443936	-0.566773	-0.472746	-0.727562	0.0819559	-0.171432	-0.251247	0.201825	0.210877	-0.272217	0.182621	-0.208407	-0.177062	0.436575
P37198	NUP62	Nuclear pore glycoprotein p62 (62 kDa nucleoporin) (Nucleoporin Nup62)	M2	blue	0.216456	0.100799	-0.374027	0.106178	0.0729258	0.339396	0.485665	0.471049	0.91778	0.766842	-0.343536	-0.194545	-0.442486	-0.390999	-0.65649	0.0830892	0.104331	-0.0182413	0.485162	0.403532	0.0964628	0.428755	0.069521	0.147219	0.408126
P06733	ENO1	Alpha-enolase (EC 4.2.1.11) (2-phospho-D-glycerate hydro-lyase) (C-myc promoter-binding protein) (Enolase 1) (MBP-1) (MPB-1) (Non-neural enolase) (NNE) (Phosphopyruvate hydratase) (Plasminogen-binding protein)	M2	blue	0.294257	0.121165	-0.29409	0.170449	0.142668	0.250806	0.408408	0.564214	0.917365	0.765541	-0.341649	-0.193695	-0.480607	-0.406874	-0.720759	0.154627	0.124745	-0.130299	0.576182	0.526775	0.23635	0.339827	0.0733915	0.0752433	0.330332
P08758	ANXA5	Annexin A5 (Anchorin CII) (Annexin V) (Annexin-5) (Calphobindin I) (CBP-I) (Endonexin II) (Lipocortin V) (Placental anticoagulant protein 4) (PP4) (Placental anticoagulant protein I) (PAP-I) (Thromboplastin inhibitor) (Vascular anticoagulant-alpha) (VAC-alpha)	M2	blue	0.33018	-0.00688141	-0.106225	0.335417	-0.111806	0.141287	0.450248	0.520061	0.914959	0.551633	-0.486673	-0.433686	-0.579364	-0.586758	-0.787742	-0.0588472	-0.275662	-0.437907	0.13773	0.260176	-0.155423	0.0957989	-0.27708	-0.255125	0.519248
P32969	RPL9	60S ribosomal protein L9	M2	blue	0.208433	-0.0598812	-0.427129	0.0869424	0.208945	0.433524	0.427178	0.616639	0.911492	0.817257	-0.431165	-0.0956875	-0.521041	-0.219887	-0.585907	0.229118	0.165436	0.0966336	0.550652	0.541775	0.19741	0.433325	0.144891	0.185067	0.202934
Q12905	ILF2	Interleukin enhancer-binding factor 2 (Nuclear factor of activated T-cells 45 kDa)	M2	blue	0.207192	0.182792	-0.399722	0.195381	-0.0436575	0.252265	0.502347	0.5028	0.877442	0.761229	-0.279064	-0.240262	-0.407421	-0.356035	-0.688855	0.286027	0.0851126	-0.100389	0.584184	0.287423	0.0392601	0.290198	0.0497501	0.0802614	0.290216
Q15084	PDIA6	Protein disulfide-isomerase A6 (EC 5.3.4.1) (Endoplasmic reticulum protein 5) (ER protein 5) (ERp5) (Protein disulfide isomerase P5) (Thioredoxin domain-containing protein 7)	M2	blue	0.27767	-0.123313	-0.436651	0.0498616	0.3256	0.473198	0.441212	0.654358	0.871813	0.82629	-0.460853	-0.0579695	-0.58731	-0.206767	-0.595062	0.195289	0.124148	0.0702502	0.512486	0.628473	0.305435	0.423286	0.176009	0.155723	0.178249
Q9Y5L0	TNPO3	Transportin-3 (Importin-12) (Imp12) (Transportin-SR) (TRN-SR)	M2	blue	0.255651	-0.0834505	-0.282545	0.111361	0.1303	0.364784	0.404033	0.579484	0.871438	0.704412	-0.542981	-0.393225	-0.515087	-0.54109	-0.800942	-0.0992413	0.0599489	-0.169948	0.299458	0.449553	0.0848336	0.288289	-0.0567841	-0.081582	0.360757
P21399	ACO1	Cytoplasmic aconitate hydratase (Aconitase) (EC 4.2.1.3) (Citrate hydro-lyase) (Ferritin repressor protein) (Iron regulatory protein 1) (IRP1) (Iron-responsive element-binding protein 1) (IRE-BP 1)	M2	blue	0.324876	0.0884154	-0.366443	0.194333	0.10259	0.379854	0.41592	0.552512	0.868317	0.791051	-0.40339	-0.245964	-0.448865	-0.421745	-0.635401	0.142424	0.0958307	-0.0760157	0.440758	0.365934	0.0809076	0.365356	0.00351867	0.0324751	0.409932
Q13126	MTAP	S-methyl-5'-thioadenosine phosphorylase (EC 2.4.2.28) (5'-methylthioadenosine phosphorylase) (MTA phosphorylase) (MTAP) (MTAPase)	M2	blue	0.265892	0.0697531	-0.470005	0.0930948	0.153241	0.407686	0.566516	0.52216	0.863727	0.789059	-0.413891	-0.341779	-0.505392	-0.505774	-0.798474	0.0670815	0.00993591	-0.164903	0.362332	0.386942	0.119715	0.376858	0.0441569	-0.0363442	0.457291
Q15019	SEPT 2	Septin-2 (Neural precursor cell expressed developmentally down-regulated protein 5) (NEDD-5)	M2	blue	0.0206546	0.0880582	-0.140306	0.258188	0.0370501	0.158391	0.142507	0.404827	0.863096	0.524889	-0.285531	-0.201811	-0.284851	-0.219597	-0.563917	0.295373	0.120153	-0.0727555	0.302842	0.251951	0.0274922	0.190317	-0.0854289	-0.0244657	0.365147
P22314	UBA1	Ubiquitin-like modifier-activating enzyme 1 (EC 6.2.1.45) (Protein A1S9) (Ubiquitin-activating enzyme E1)	M2	blue	0.215594	0.0582908	-0.406801	0.0172653	0.167885	0.329609	0.351284	0.411475	0.860942	0.792087	-0.296632	-0.258159	-0.453273	-0.447534	-0.734701	0.113186	0.114249	-0.0725575	0.454859	0.516296	0.229737	0.478695	0.191346	0.0925381	0.47648
Q8N3E9	PLCD3	1-phosphatidylinositol 4,5-bisphosphate phosphodiesterase delta-3 (EC 3.1.4.11) (Phosphoinositide phospholipase C-delta-3) (Phospholipase C-delta-3) (PLC-delta-3)	M2	blue	0.166761	-0.108873	-0.395632	0.221621	0.217584	0.492956	0.53915	0.671688	0.857442	0.691697	-0.517211	-0.224655	-0.505379	-0.237707	-0.614792	0.18089	-0.00645052	-0.0129761	0.350866	0.410282	0.0633397	0.264548	0.0339589	0.0290066	0.165417
P07737	PFN1	Profilin-1 (Epididymis tissue protein Li 184a) (Profilin I)	M2	blue	0.461828	0.130351	-0.207785	0.265352	0.0202985	0.252207	0.624546	0.648603	0.856264	0.654201	-0.468465	-0.220215	-0.620842	-0.479233	-0.747014	-0.0917361	-0.215225	-0.395641	0.321574	0.376064	0.0517516	0.0832301	-0.165274	-0.117544	0.341754
Q96AC1	FERMT2	Fermitin family homolog 2 (Kindlin-2) (Mitogen-inducible gene 2 protein) (MIG-2) (Pleckstrin homology domain-containing family C member 1) (PH domain-containing family C member 1)	M2	blue	0.177503	0.147987	-0.52759	0.110907	0.168339	0.404209	0.714088	0.583278	0.854619	0.811621	-0.38152	-0.182488	-0.486649	-0.293966	-0.689815	0.247036	0.0779594	-0.0220658	0.506264	0.344475	0.108638	0.337286	0.0717906	0.0956645	0.321392
P56537	EIF6	Eukaryotic translation initiation factor 6 (eIF-6) (B(2)GCN homolog) (B4 integrin interactor) (CAB) (p27(BBP))	M2	blue	0.25057	0.0568816	-0.192909	0.404979	0.111026	0.342973	0.40655	0.656437	0.850503	0.631641	-0.575653	-0.556415	-0.407562	-0.572551	-0.825573	0.0742471	-0.00283423	-0.337646	0.16855	0.215559	-0.0837403	0.0484208	-0.267274	-0.327161	0.487
P35237	SERPINB6	Serpin B6 (Cytoplasmic antiproteinase) (CAP) (Peptidase inhibitor 6) (PI-6) (Placental thrombin inhibitor)	M2	blue	0.529674	-0.0815535	-0.282482	0.354545	-0.0687946	0.301524	0.615956	0.670768	0.846466	0.692822	-0.550898	-0.402874	-0.688068	-0.574738	-0.729526	0.0246046	-0.301694	-0.365516	0.234256	0.256534	-0.145726	0.133717	-0.213018	-0.22409	0.310141
Q9NR31	SAR1A	GTP-binding protein SAR1a (COPII-associated small GTPase)	M2	blue	0.0725073	-0.308371	-0.434054	0.235695	0.26326	0.63836	0.573219	0.735437	0.844087	0.684778	-0.726293	-0.449268	-0.559785	-0.303992	-0.658749	0.165091	-0.0195774	-0.0651205	0.142559	0.384195	-0.150362	0.247625	-0.0984095	-0.190463	0.391708
Q96I99	SUCLG2	Succinate--CoA ligase [GDP-forming] subunit beta, mitochondrial (EC 6.2.1.4) (GTP-specific succinyl-CoA synthetase subunit beta) (Succinyl-CoA synthetase beta-G chain) (SCS-betaG)	M2	blue	0.364683	-0.0620612	-0.422342	0.169039	0.286876	0.440589	0.501213	0.636844	0.832068	0.793908	-0.43279	-0.190203	-0.511921	-0.349225	-0.638038	0.207044	0.130206	0.00866878	0.474984	0.443909	0.243326	0.367307	0.0604783	0.036044	0.166724
Q16401	PSMD5	26S proteasome non-ATPase regulatory subunit 5 (26S protease subunit S5 basic) (26S proteasome subunit S5B)	M2	blue	0.111466	-0.185975	-0.366712	0.105918	0.16978	0.313502	0.316089	0.462516	0.831446	0.72407	-0.365297	-0.302051	-0.525666	-0.320558	-0.620014	0.339917	0.107891	0.0271882	0.379971	0.498956	0.0550707	0.4404	0.152487	0.0244675	0.373282
Q3LXA3	TKFC	Triokinase/FMN cyclase (Bifunctional ATP-dependent dihydroxyacetone kinase/FAD-AMP lyase (cyclizing)) [Includes: ATP-dependent dihydroxyacetone kinase (DHA kinase) (EC 2.7.1.28) (EC 2.7.1.29) (Glycerone kinase) (Triokinase) (Triose kinase); FAD-AMP lyase (cyclizing) (EC 4.6.1.15) (FAD-AMP lyase (cyclic FMN forming)) (FMN cyclase)]	M2	blue	-0.0479432	0.230453	0.0580716	0.306393	-0.0835214	-0.00963072	0.0405396	0.333399	0.828495	0.361064	-0.209606	-0.199132	-0.191592	-0.242312	-0.547046	0.156848	0.076152	-0.224906	0.310465	0.282904	-0.00971646	0.0786041	-0.12427	-0.0290998	0.425173
Q14CZ8	HEPACAM	Hepatocyte cell adhesion molecule (Protein hepaCAM)	M2	blue	0.00366687	0.489155	-0.0887665	0.35471	-0.0310863	0.0417064	0.238117	0.368119	0.827302	0.49517	-0.0755522	-0.0865106	-0.0323516	-0.159987	-0.530493	0.365419	0.304895	-0.0873066	0.600398	0.12236	0.113273	0.076601	-0.0971666	0.0922977	0.307422
O95336	PGLS	6-phosphogluconolactonase (6PGL) (EC 3.1.1.31)	M2	blue	0.125389	0.0293732	-0.288571	0.50238	0.0532733	0.401689	0.547903	0.711434	0.823099	0.619367	-0.630203	-0.6319	-0.332406	-0.481967	-0.752444	0.26449	0.0434561	-0.245732	0.201757	0.0242944	-0.286165	0.00142435	-0.356302	-0.36241	0.438452
Q9BU02	THTPA	Thiamine-triphosphatase (ThTPase) (EC 3.6.1.28)	M2	blue	0.170013	-0.19788	-0.454018	-0.157315	-0.00441189	0.340897	0.405884	0.310063	0.822243	0.745458	-0.292329	-0.177091	-0.621458	-0.373514	-0.603353	0.0282418	0.0091889	0.0758353	0.355642	0.52556	0.0364089	0.598897	0.266766	0.214822	0.311593
Q9Y2D4	EXOC6B	Exocyst complex component 6B (Exocyst complex component Sec15B) (SEC15-like protein 2)	M2	blue	0.174911	0.208613	-0.150242	0.310842	0.175685	0.365297	0.356189	0.557092	0.821672	0.561769	-0.339637	-0.196037	-0.207122	-0.324722	-0.571312	0.0333947	0.264379	-0.0771106	0.478889	0.364941	0.147826	0.20179	-0.0495161	0.0504129	0.248544
P09960	LTA4H	Leukotriene A-4 hydrolase (LTA-4 hydrolase) (EC 3.3.2.6) (Leukotriene A(4) hydrolase)	M2	blue	0.218399	-0.0655368	-0.469469	-0.10414	0.131337	0.375741	0.288399	0.362626	0.818977	0.813585	-0.235414	-0.123904	-0.462589	-0.337461	-0.593352	0.155987	0.242642	0.151775	0.531419	0.525319	0.247351	0.603739	0.297464	0.25035	0.224191
P49354	FNTA	Protein farnesyltransferase/geranylgeranyltransferase type-1 subunit alpha (EC 2.5.1.58) (EC 2.5.1.59) (CAAX farnesyltransferase subunit alpha) (FTase-alpha) (Ras proteins prenyltransferase subunit alpha) (Type I protein geranyl-geranyltransferase subunit alpha) (GGTase-I-alpha)	M2	blue	0.120295	-0.0726638	-0.495132	0.329866	0.137497	0.534738	0.637756	0.725209	0.818732	0.743466	-0.659727	-0.578957	-0.436148	-0.4375	-0.759204	0.303151	0.0735215	-0.114032	0.219197	0.0961517	-0.219403	0.156592	-0.225255	-0.282022	0.378495
Q8N8N7	PTGR2	Prostaglandin reductase 2 (PRG-2) (EC 1.3.1.48) (15-oxoprostaglandin 13-reductase) (Zinc-binding alcohol dehydrogenase domain-containing protein 1)	M2	blue	0.0859907	0.212828	-0.233991	0.191275	0.160337	0.209596	0.394153	0.43923	0.814108	0.590752	-0.340349	-0.254463	-0.354837	-0.338748	-0.678668	0.155862	0.0279453	-0.238542	0.28031	0.3303	0.0885825	0.195562	-0.0918767	-0.103366	0.647065
P06756	ITGAV	Integrin alpha-V (Vitronectin receptor subunit alpha) (CD antigen CD51) [Cleaved into: Integrin alpha-V heavy chain; Integrin alpha-V light chain]	M2	blue	0.281667	-0.112443	-0.461628	0.18857	0.299491	0.617322	0.48109	0.699643	0.814037	0.787743	-0.589604	-0.428276	-0.435647	-0.476739	-0.738899	0.0926841	0.212611	-0.0326787	0.328043	0.360093	0.107006	0.323213	-0.0342952	-0.123399	0.23311
Q9UBQ7	GRHPR	Glyoxylate reductase/hydroxypyruvate reductase (EC 1.1.1.79) (EC 1.1.1.81)	M2	blue	0.298192	0.0390446	-0.298853	0.223543	0.334595	0.384094	0.407659	0.728938	0.811849	0.663669	-0.46289	-0.164592	-0.451491	-0.289948	-0.706231	0.137811	0.10058	-0.15108	0.447774	0.496935	0.361246	0.151913	0.00651615	-0.0464242	0.0334835
P43490	NAMPT	Nicotinamide phosphoribosyltransferase (NAmPRTase) (Nampt) (EC 2.4.2.12) (Pre-B-cell colony-enhancing factor 1) (Pre-B cell-enhancing factor) (Visfatin)	M2	blue	0.303935	0.129244	-0.456431	0.151191	0.222913	0.408919	0.488494	0.541546	0.804665	0.824587	-0.337835	-0.259234	-0.452573	-0.415105	-0.687112	0.221079	0.0939571	-0.0967979	0.482521	0.443529	0.193599	0.39011	0.141501	0.0353713	0.424324
P40939	HADHA	Trifunctional enzyme subunit alpha, mitochondrial (78 kDa gastrin-binding protein) (TP-alpha) [Includes: Long-chain enoyl-CoA hydratase (EC 4.2.1.17); Long chain 3-hydroxyacyl-CoA dehydrogenase (EC 1.1.1.211)]	M2	blue	0.26196	-0.344143	-0.41619	0.0445392	0.240743	0.548266	0.324609	0.666196	0.802923	0.742579	-0.598334	-0.330437	-0.614734	-0.380677	-0.690641	0.0752367	0.108099	-0.0193917	0.258574	0.527662	0.11691	0.352762	0.0565995	-0.0873324	0.0987308
P09211	GSTP1	Glutathione S-transferase P (EC 2.5.1.18) (GST class-pi) (GSTP1-1)	M2	blue	0.0777414	-0.217716	-0.321066	0.222177	0.0657412	0.437667	0.37818	0.554255	0.802767	0.572945	-0.536889	-0.531248	-0.424542	-0.454674	-0.711351	0.113889	0.0735699	-0.129388	0.178925	0.273241	-0.152169	0.237612	-0.110366	-0.21609	0.275491
P51648	ALDH3A2	Fatty aldehyde dehydrogenase (EC 1.2.1.3) (Aldehyde dehydrogenase 10) (Aldehyde dehydrogenase family 3 member A2) (Microsomal aldehyde dehydrogenase)	M2	blue	0.422596	0.0284968	-0.233062	0.413407	0.099285	0.521673	0.428327	0.730551	0.79653	0.654438	-0.561401	-0.442061	-0.35582	-0.537564	-0.689305	-0.0165115	0.135491	-0.218603	0.302557	0.203973	-0.0365076	0.0913298	-0.234867	-0.223754	0.174319
P04083	ANXA1	Annexin A1 (Annexin I) (Annexin-1) (Calpactin II) (Calpactin-2) (Chromobindin-9) (Lipocortin I) (Phospholipase A2 inhibitory protein) (p35)	M2	blue	0.240039	-0.273468	-0.282711	0.238094	-0.0255599	0.402793	0.553011	0.630675	0.793265	0.553515	-0.623576	-0.465486	-0.684919	-0.461442	-0.709679	-0.0201843	-0.279856	-0.318829	0.0331585	0.317302	-0.261095	0.121868	-0.177156	-0.279758	0.302796
P41222	PTGDS	Prostaglandin-H2 D-isomerase (EC 5.3.99.2) (Beta-trace protein) (Cerebrin-28) (Glutathione-independent PGD synthase) (Lipocalin-type prostaglandin-D synthase) (Prostaglandin-D2 synthase) (PGD2 synthase) (PGDS) (PGDS2)	M2	blue	0.102169	0.186448	-0.108498	0.262034	-0.0743221	0.17235	0.506824	0.442875	0.790947	0.480646	-0.333875	-0.30178	-0.259368	-0.405794	-0.634988	-0.0476712	0.119705	-0.181824	0.413137	0.200674	-0.0917604	0.106552	-0.182649	-0.0173247	0.343795
P60842	EIF4A1	Eukaryotic initiation factor 4A-I (eIF-4A-I) (eIF4A-I) (EC 3.6.4.13) (ATP-dependent RNA helicase eIF4A-1)	M2	blue	0.474641	-0.112462	-0.267686	0.0519163	-0.0464888	0.205865	0.419026	0.428042	0.788607	0.700879	-0.351736	-0.267011	-0.591438	-0.583062	-0.672069	-0.110614	-0.0254824	-0.146263	0.415383	0.429945	0.0867628	0.393637	0.020356	0.0359253	0.240599
P07108	DBI	Acyl-CoA-binding protein (ACBP) (Diazepam-binding inhibitor) (DBI) (Endozepine) (EP)	M2	blue	0.0305373	0.0211755	-0.134638	0.578982	0.0695208	0.442524	0.33139	0.693278	0.788516	0.47797	-0.57051	-0.493736	-0.161228	-0.290031	-0.540561	0.302843	0.230198	-0.0951196	0.20038	-0.00618312	-0.293573	-0.0470765	-0.377456	-0.289297	0.258303
O75891	ALDH1L1	Cytosolic 10-formyltetrahydrofolate dehydrogenase (10-FTHFDH) (FDH) (EC 1.5.1.6) (Aldehyde dehydrogenase family 1 member L1)	M2	blue	0.474453	-0.220297	-0.50156	0.117426	0.134929	0.442172	0.648886	0.644671	0.788254	0.795658	-0.526388	-0.240847	-0.717884	-0.414187	-0.639619	0.106223	-0.169703	-0.10584	0.335202	0.399374	0.066127	0.357295	0.00918803	-0.0413855	0.182351
Q99536	VAT1	Synaptic vesicle membrane protein VAT-1 homolog (EC 1.-.-.-)	M2	blue	0.22096	0.418381	0.221614	0.627174	-0.30965	-0.115461	0.215298	0.370839	0.778716	0.287558	-0.141137	-0.222413	-0.0509045	-0.335625	-0.447819	0.122534	0.0150188	-0.368245	0.466839	-0.0125152	-0.180612	-0.142831	-0.377405	-0.0943858	0.371761
Q15436	SEC23A	Protein transport protein Sec23A (SEC23-related protein A)	M2	blue	-0.113173	0.0452058	-0.284101	0.368829	0.0906086	0.3892	0.296927	0.492494	0.777965	0.584578	-0.412644	-0.433792	-0.0921306	-0.230856	-0.50624	0.42469	0.345603	0.0771722	0.382468	0.0823894	-0.190966	0.2063	-0.143585	-0.0814108	0.448731
Q00796	SORD	Sorbitol dehydrogenase (EC 1.1.1.14) (L-iditol 2-dehydrogenase)	M2	blue	0.142837	0.151224	-0.116729	0.4031	-0.108101	0.115092	0.393821	0.335981	0.773832	0.494881	-0.310552	-0.428329	-0.256463	-0.444578	-0.561425	0.205876	-0.0342005	-0.267772	0.226241	0.0323391	-0.268955	0.133463	-0.295751	-0.213924	0.753756
P31939	ATIC	Bifunctional purine biosynthesis protein PURH [Cleaved into: Bifunctional purine biosynthesis protein PURH, N-terminally processed] [Includes: Phosphoribosylaminoimidazolecarboxamide formyltransferase (EC 2.1.2.3) (5-aminoimidazole-4-carboxamide ribonucleotide formyltransferase) (AICAR transformylase); IMP cyclohydrolase (EC 3.5.4.10) (ATIC) (IMP synthase) (Inosinicase)]	M2	blue	0.0622609	0.0377349	-0.479435	-0.102638	0.263188	0.202811	0.314391	0.339904	0.771925	0.791955	-0.255198	-0.233275	-0.497827	-0.354052	-0.71741	0.312835	0.111679	0.00173286	0.398282	0.543888	0.279771	0.52222	0.275574	0.0962855	0.534317
Q13510	ASAH1	Acid ceramidase (AC) (ACDase) (Acid CDase) (EC 3.5.1.23) (Acylsphingosine deacylase) (N-acylsphingosine amidohydrolase) (Putative 32 kDa heart protein) (PHP32) [Cleaved into: Acid ceramidase subunit alpha; Acid ceramidase subunit beta]	M2	blue	0.26295	0.259982	-0.206154	0.438404	-0.095216	0.287912	0.563054	0.612385	0.769821	0.519228	-0.456819	-0.435929	-0.276315	-0.49669	-0.711395	0.0326835	-0.00601279	-0.348756	0.261626	-0.030844	-0.179662	-0.0607097	-0.372812	-0.267745	0.278086
O94905	ERLIN2	Erlin-2 (Endoplasmic reticulum lipid raft-associated protein 2) (Stomatin-prohibitin-flotillin-HflC/K domain-containing protein 2) (SPFH domain-containing protein 2)	M2	blue	0.131327	0.00513822	-0.0693997	0.551196	-0.293396	0.262357	0.391699	0.495627	0.76702	0.383886	-0.482628	-0.550822	-0.281968	-0.435343	-0.536866	0.121632	-0.129775	-0.326944	0.0618226	-0.121242	-0.559766	-0.0638303	-0.452623	-0.348643	0.456646
P48506	GCLC	Glutamate--cysteine ligase catalytic subunit (EC 6.3.2.2) (GCS heavy chain) (Gamma-ECS) (Gamma-glutamylcysteine synthetase)	M2	blue	0.0500802	0.231353	-0.113081	0.0988001	-0.0484394	-0.0835043	0.215243	0.150051	0.765223	0.513021	-0.0653793	-0.191186	-0.334818	-0.360568	-0.579133	0.206601	0.0296965	-0.202093	0.373471	0.372805	0.0492385	0.328574	0.0511364	0.0403097	0.709472
Q8TCD5	NT5C	5'(3')-deoxyribonucleotidase, cytosolic type (EC 3.1.3.-) (Cytosolic 5',3'-pyrimidine nucleotidase) (Deoxy-5'-nucleotidase 1) (dNT-1)	M2	blue	-0.0502233	0.100553	-0.309662	0.215163	-0.0194125	0.255603	0.283819	0.351944	0.764588	0.616149	-0.32699	-0.501566	-0.24045	-0.410423	-0.669501	0.315235	0.163525	-0.121382	0.267241	0.138968	-0.186578	0.247674	-0.0740923	-0.148681	0.639033
Q15102	PAFAH1B3	Platelet-activating factor acetylhydrolase IB subunit gamma (EC 3.1.1.47) (PAF acetylhydrolase 29 kDa subunit) (PAF-AH 29 kDa subunit) (PAF-AH subunit gamma) (PAFAH subunit gamma)	M2	blue	0.398455	0.131617	-0.153552	0.108244	-0.067257	0.00106206	0.383176	0.379473	0.760128	0.578203	-0.322108	-0.336178	-0.564823	-0.651352	-0.830766	-0.179223	-0.2715	-0.439896	0.211465	0.355883	0.11399	0.168473	-0.0719122	-0.121877	0.435772
P63172	DYNLT1	Dynein light chain Tctex-type 1 (Protein CW-1) (T-complex testis-specific protein 1 homolog)	M2	blue	0.21514	0.172738	0.000614407	0.561125	-0.0271625	0.172881	0.375184	0.658394	0.752501	0.433223	-0.50009	-0.509362	-0.274129	-0.4827	-0.70396	0.1314	0.0511279	-0.397728	0.20723	0.0458409	-0.196851	-0.184039	-0.441344	-0.391242	0.31161
P13010	XRCC5	X-ray repair cross-complementing protein 5 (EC 3.6.4.-) (86 kDa subunit of Ku antigen) (ATP-dependent DNA helicase 2 subunit 2) (ATP-dependent DNA helicase II 80 kDa subunit) (CTC box-binding factor 85 kDa subunit) (CTC85) (CTCBF) (DNA repair protein XRCC5) (Ku80) (Ku86) (Lupus Ku autoantigen protein p86) (Nuclear factor IV) (Thyroid-lupus autoantigen) (TLAA) (X-ray repair complementing defective…	M2	blue	0.352405	-0.119405	-0.453301	0.103681	0.471009	0.554638	0.503836	0.768595	0.750737	0.779108	-0.601056	-0.32654	-0.63842	-0.441871	-0.814226	0.0650261	0.0240383	-0.166851	0.227011	0.575863	0.31633	0.253011	0.0740535	-0.163585	0.169405
O76054	SEC14L2	SEC14-like protein 2 (Alpha-tocopherol-associated protein) (TAP) (hTAP) (Squalene transfer protein) (Supernatant protein factor) (SPF)	M2	blue	0.198966	0.45494	0.013765	0.267554	-0.00982383	0.0252772	0.0357472	0.244021	0.742311	0.482383	0.0204797	0.0351806	-0.0553829	-0.239059	-0.371493	0.137942	0.278172	-0.049306	0.593141	0.316321	0.235144	0.264562	0.056413	0.238793	0.353711
P34949	MPI	Mannose-6-phosphate isomerase (EC 5.3.1.8) (Phosphohexomutase) (Phosphomannose isomerase) (PMI)	M2	blue	0.0200251	0.0823359	-0.284928	0.230907	0.119745	0.240839	0.240375	0.334511	0.735466	0.583501	-0.273614	-0.315543	-0.14599	-0.281314	-0.523093	0.341179	0.212847	0.0182958	0.357739	0.137115	0.0229361	0.290267	-0.062086	-0.0321564	0.508904
P21964	COMT	Catechol O-methyltransferase (EC 2.1.1.6)	M2	blue	-0.135106	0.145655	-0.384561	-0.0339542	0.0620412	0.0790537	0.259518	0.215156	0.732925	0.562687	-0.0823057	-0.00688555	-0.307335	-0.0233959	-0.475	0.45356	0.0586027	0.024702	0.451239	0.349951	0.167027	0.372782	0.197734	0.181129	0.425119
P26639	TARS	Threonine--tRNA ligase, cytoplasmic (EC 6.1.1.3) (Threonyl-tRNA synthetase) (ThrRS)	M2	blue	0.260992	-0.221763	-0.536515	0.0492361	0.408348	0.514088	0.65421	0.713227	0.732135	0.799538	-0.65682	-0.347259	-0.673653	-0.405912	-0.738648	0.105556	-0.0356453	-0.0332865	0.20923	0.473147	0.153495	0.333111	0.0375527	-0.0982389	0.262571
Q14914	PTGR1	Prostaglandin reductase 1 (PRG-1) (EC 1.3.1.-) (15-oxoprostaglandin 13-reductase) (EC 1.3.1.48) (NADP-dependent leukotriene B4 12-hydroxydehydrogenase) (EC 1.3.1.74)	M2	blue	0.530261	-0.137638	-0.341578	0.26321	-0.0335565	0.330038	0.556685	0.477419	0.731783	0.718644	-0.469637	-0.484487	-0.590087	-0.667944	-0.650961	0.00344952	-0.220357	-0.240258	0.179362	0.191984	-0.173416	0.317068	-0.136567	-0.189712	0.506698
P52209	PGD	6-phosphogluconate dehydrogenase, decarboxylating (EC 1.1.1.44)	M2	blue	0.144135	0.275217	-0.309308	0.127625	0.150157	0.205444	0.240625	0.301533	0.729731	0.62977	-0.0390122	0.0484286	-0.125579	-0.140267	-0.372457	0.352864	0.375875	0.189347	0.656046	0.284991	0.301824	0.434803	0.155183	0.289144	0.193062
P42167	TMPO	Lamina-associated polypeptide 2, isoforms beta/gamma (Thymopoietin, isoforms beta/gamma) (TP beta/gamma) (Thymopoietin-related peptide isoforms beta/gamma) (TPRP isoforms beta/gamma) [Cleaved into: Thymopoietin (TP) (Splenin); Thymopentin (TP5)]	M2	blue	0.393129	0.0796541	-0.302996	0.313363	-0.00337459	0.342652	0.512792	0.594301	0.727676	0.694759	-0.46434	-0.53585	-0.405968	-0.658554	-0.757559	0.019555	0.0490391	-0.260556	0.35498	0.202147	-0.0874683	0.17461	-0.13492	-0.190112	0.315761
O60506	SYNCRIP	Heterogeneous nuclear ribonucleoprotein Q (hnRNP Q) (Glycine- and tyrosine-rich RNA-binding protein) (GRY-RBP) (NS1-associated protein 1) (Synaptotagmin-binding, cytoplasmic RNA-interacting protein)	M2	blue	0.262851	0.0167254	-0.381698	0.0256994	0.499515	0.472449	0.310458	0.62825	0.727183	0.752116	-0.422689	-0.0830103	-0.474247	-0.270563	-0.572625	0.131975	0.267111	0.0247297	0.429301	0.68654	0.434229	0.425164	0.1865	0.0738556	0.25654
P62314	SNRPD1	Small nuclear ribonucleoprotein Sm D1 (Sm-D1) (Sm-D autoantigen) (snRNP core protein D1)	M2	blue	0.0585849	0.268322	-0.198419	0.14215	0.187982	0.226966	0.149945	0.29091	0.72588	0.565845	-0.0976631	-0.0441423	-0.138604	-0.191726	-0.433725	0.259879	0.368304	0.137989	0.414415	0.278604	0.215939	0.34998	0.101419	0.182578	0.297766
P21266	GSTM3	Glutathione S-transferase Mu 3 (EC 2.5.1.18) (GST class-mu 3) (GSTM3-3) (hGSTM3-3)	M2	blue	0.0800813	-0.177628	-0.429732	0.326986	0.382542	0.644347	0.434814	0.776694	0.722526	0.679378	-0.592758	-0.247147	-0.349326	-0.0593241	-0.415832	0.4667	0.26003	0.11774	0.385229	0.343562	0.00732915	0.22164	-0.0491822	-0.0881901	0.187581
P14136	GFAP	Glial fibrillary acidic protein (GFAP)	M2	blue	0.0430905	0.306037	0.137852	0.654648	-0.330205	-0.0473006	0.279133	0.399202	0.721465	0.171229	-0.261335	-0.386664	-0.0379598	-0.300566	-0.501679	0.196029	-0.0867339	-0.414658	0.188708	-0.246616	-0.371978	-0.288468	-0.536579	-0.317751	0.309229
P42765	ACAA2	3-ketoacyl-CoA thiolase, mitochondrial (EC 2.3.1.16) (Acetyl-CoA acyltransferase) (Beta-ketothiolase) (Mitochondrial 3-oxoacyl-CoA thiolase) (T1)	M2	blue	0.258513	0.0574679	-0.293501	0.134785	0.146969	0.418938	0.228379	0.478858	0.718612	0.664203	-0.367514	-0.288717	-0.277647	-0.449531	-0.576554	0.0313315	0.327415	0.0423234	0.332539	0.274555	0.108311	0.344951	-0.0118572	0.00763345	0.190792
Q9BT88	SYT11	Synaptotagmin-11 (Synaptotagmin XI) (SytXI)	M2	blue	-0.0142846	-0.176973	-0.397071	0.256788	0.0817539	0.402263	0.437487	0.602413	0.716548	0.64053	-0.559096	-0.514182	-0.409386	-0.315615	-0.6266	0.357094	0.0821798	-0.00873112	0.229587	0.181412	-0.234382	0.17846	-0.0786208	-0.162049	0.270981
Q53H12	AGK	Acylglycerol kinase, mitochondrial (hAGK) (EC 2.7.1.107) (EC 2.7.1.94) (Multiple substrate lipid kinase) (HsMuLK) (MuLK) (Multi-substrate lipid kinase)	M2	blue	0.0159979	0.137471	-0.0497674	0.0612701	0.19045	0.201191	-0.0668918	0.302115	0.715007	0.414367	-0.134222	0.0265262	-0.195736	-0.138296	-0.410727	0.0356326	0.256061	-0.00398961	0.380733	0.575803	0.325143	0.325279	0.185247	0.19142	0.226052
P51571	SSR4	Translocon-associated protein subunit delta (TRAP-delta) (Signal sequence receptor subunit delta) (SSR-delta)	M2	blue	-0.158842	-0.205067	-0.403817	0.217085	0.120614	0.438124	0.460339	0.491901	0.709666	0.586954	-0.540455	-0.574269	-0.345521	-0.303444	-0.631903	0.324141	0.0585659	-0.0156768	0.135774	0.173513	-0.286839	0.217119	-0.0639411	-0.18622	0.501508
Q8TDQ7	GNPDA2	Glucosamine-6-phosphate isomerase 2 (EC 3.5.99.6) (Glucosamine-6-phosphate deaminase 2) (GNPDA 2) (GlcN6P deaminase 2) (Glucosamine-6-phosphate isomerase SB52)	M2	blue	0.0262578	-0.0722729	-0.55681	0.137844	0.29056	0.567084	0.44895	0.604097	0.708319	0.747512	-0.383145	-0.184885	-0.330996	-0.0741715	-0.46451	0.520413	0.344782	0.221595	0.506932	0.33054	0.0839123	0.366321	0.149699	0.0803835	0.0964385
P17987	TCP1	T-complex protein 1 subunit alpha (TCP-1-alpha) (CCT-alpha)	M2	blue	0.0603999	0.0432657	-4.68e-05	0.169892	-0.266984	0.0505457	0.0470422	0.0524441	0.707142	0.33933	-0.0617896	-0.269315	-0.148089	-0.404749	-0.42578	-0.0375459	0.0803767	-0.051476	0.238418	0.13502	-0.168469	0.31445	-0.0186937	0.0887527	0.370498
O43488	AKR7A2	Aflatoxin B1 aldehyde reductase member 2 (EC 1.1.1.n11) (AFB1 aldehyde reductase 1) (AFB1-AR 1) (Aldoketoreductase 7) (Succinic semialdehyde reductase) (SSA reductase)	M2	blue	0.448188	-0.126943	-0.32903	0.178141	0.359867	0.549755	0.261346	0.702058	0.697646	0.718658	-0.5567	-0.280523	-0.452153	-0.440168	-0.614437	0.00151209	0.174306	-0.0562397	0.279261	0.450617	0.270995	0.279145	-0.0114968	-0.106413	0.0847034
P49588	AARS	Alanine--tRNA ligase, cytoplasmic (EC 6.1.1.7) (Alanyl-tRNA synthetase) (AlaRS) (Renal carcinoma antigen NY-REN-42)	M2	blue	0.193215	0.00106525	-0.459512	0.101616	0.264885	0.514573	0.272004	0.521847	0.696489	0.786135	-0.365725	-0.222041	-0.357515	-0.286377	-0.471668	0.331085	0.36415	0.169545	0.393875	0.368173	0.096878	0.465417	0.12686	0.058164	0.285321
Q09666	AHNAK	Neuroblast differentiation-associated protein AHNAK (Desmoyokin)	M2	blue	0.205055	-0.150283	-0.363835	0.0148011	-0.112333	0.17092	0.57364	0.381597	0.694526	0.542603	-0.336238	-0.153407	-0.613252	-0.27919	-0.523618	0.0801278	-0.232183	-0.119397	0.266045	0.277065	-0.0959316	0.282118	-0.0145101	0.0228085	0.196902
Q7KZF4	SND1	Staphylococcal nuclease domain-containing protein 1 (100 kDa coactivator) (EBNA2 coactivator p100) (Tudor domain-containing protein 11) (p100 co-activator)	M2	blue	0.624336	0.0598692	-0.168748	0.254273	0.0324032	0.214665	0.362405	0.56738	0.691476	0.638768	-0.435821	-0.331466	-0.542191	-0.651173	-0.669404	-0.122619	-0.101673	-0.382384	0.271459	0.33929	0.0900098	0.172373	-0.177432	-0.211668	0.332441
P61457	PCBD1	Pterin-4-alpha-carbinolamine dehydratase (PHS) (EC 4.2.1.96) (4-alpha-hydroxy-tetrahydropterin dehydratase) (Dimerization cofactor of hepatocyte nuclear factor 1-alpha) (DCoH) (Dimerization cofactor of HNF1) (Phenylalanine hydroxylase-stimulating protein) (Pterin carbinolamine dehydratase) (PCD)	M2	blue	0.0582056	-0.345945	-0.505656	0.184231	0.0863665	0.537218	0.521208	0.451152	0.687976	0.617462	-0.500087	-0.448749	-0.447199	-0.285318	-0.487808	0.291435	-0.0800565	0.055734	0.104362	0.141435	-0.279387	0.359941	-0.023894	-0.121045	0.38369
Q8NEU8	APPL2	DCC-interacting protein 13-beta (Dip13-beta) (Adapter protein containing PH domain, PTB domain and leucine zipper motif 2)	M2	blue	0.418867	0.136542	-0.105715	0.245251	0.0847325	0.151014	0.350846	0.506957	0.687718	0.526889	-0.260513	0.0523613	-0.451707	-0.202382	-0.43167	0.110491	-0.0361114	-0.144346	0.345505	0.29836	0.178479	0.0881978	-0.0957624	0.0263662	0.0991446
P09110	ACAA1	3-ketoacyl-CoA thiolase, peroxisomal (EC 2.3.1.16) (Acetyl-CoA acyltransferase) (Beta-ketothiolase) (Peroxisomal 3-oxoacyl-CoA thiolase)	M2	blue	0.0904021	-0.116464	-0.187052	0.25369	-0.166499	0.245745	0.081171	0.285443	0.684876	0.481333	-0.292732	-0.554815	-0.228395	-0.482857	-0.598086	0.178624	0.0823043	-0.169953	0.183813	0.0991752	-0.240242	0.210697	-0.0909363	-0.209396	0.390382
Q8IWA5	SLC44A2	Choline transporter-like protein 2 (Solute carrier family 44 member 2)	M2	blue	0.129502	0.0818644	-0.0655956	0.242026	0.162699	0.259428	0.00410235	0.435141	0.68422	0.47948	-0.23548	-0.172505	-0.0810974	-0.250118	-0.473894	0.160528	0.470203	0.0924146	0.438692	0.259871	0.218614	0.174027	-0.0262597	0.0485149	-0.0268681
Q9Y4J8	DTNA	Dystrobrevin alpha (DTN-A) (Alpha-dystrobrevin) (Dystrophin-related protein 3)	M2	blue	0.118795	-0.241776	-0.0321453	0.237169	-0.0486744	0.0851613	0.277264	0.52011	0.684021	0.342707	-0.576031	-0.437357	-0.524407	-0.394038	-0.683438	-0.0341403	-0.241739	-0.366413	-0.0370995	0.21063	-0.170113	-0.0924569	-0.33046	-0.355212	0.250027
P05388	RPLP0	60S acidic ribosomal protein P0 (60S ribosomal protein L10E)	M2	blue	0.179352	0.253529	-0.125081	0.0263888	0.155381	0.0171479	0.219882	0.292795	0.681245	0.552798	-0.0552076	0.19606	-0.255497	-0.0765434	-0.35189	0.191114	0.268032	0.0493979	0.666764	0.488501	0.389739	0.324164	0.127322	0.296757	0.292791
P17980	PSMC3	26S protease regulatory subunit 6A (26S proteasome AAA-ATPase subunit RPT5) (Proteasome 26S subunit ATPase 3) (Proteasome subunit P50) (Tat-binding protein 1) (TBP-1)	M2	blue	0.188813	0.0274668	-0.349172	0.0571367	0.304512	0.364602	0.257375	0.437375	0.679857	0.654647	-0.232127	-0.158112	-0.264489	-0.30564	-0.574107	0.148009	0.313718	0.130129	0.499676	0.442861	0.376673	0.397409	0.237359	0.172137	0.00602483
P30041	PRDX6	Peroxiredoxin-6 (EC 1.11.1.15) (1-Cys peroxiredoxin) (1-Cys PRX) (24 kDa protein) (Acidic calcium-independent phospholipase A2) (aiPLA2) (EC 3.1.1.-) (Antioxidant protein 2) (Liver 2D page spot 40) (Non-selenium glutathione peroxidase) (NSGPx) (EC 1.11.1.9) (Red blood cells page spot 12)	M2	blue	0.141563	-0.219667	-0.213107	0.278508	-0.00975241	0.309342	0.503946	0.59479	0.673354	0.39575	-0.563836	-0.373534	-0.524748	-0.287999	-0.593685	0.085898	-0.21427	-0.287694	0.0132159	0.139783	-0.235062	-0.0463086	-0.298598	-0.328692	0.16458
Q15459	SF3A1	Splicing factor 3A subunit 1 (SF3a120) (Spliceosome-associated protein 114) (SAP 114)	M2	blue	0.0845667	-0.0503774	-0.451577	0.0997297	0.254929	0.418322	0.312606	0.345424	0.673308	0.702743	-0.34842	-0.509902	-0.334775	-0.492645	-0.636871	0.287644	0.197252	-0.0386781	0.198963	0.311459	-0.0118845	0.47925	0.0717667	-0.160691	0.703303
Q13057	COASY	Bifunctional coenzyme A synthase (CoA synthase) (NBP) (POV-2) [Includes: Phosphopantetheine adenylyltransferase (EC 2.7.7.3) (Dephospho-CoA pyrophosphorylase) (Pantetheine-phosphate adenylyltransferase) (PPAT); Dephospho-CoA kinase (DPCK) (EC 2.7.1.24) (Dephosphocoenzyme A kinase) (DPCOAK)]	M2	blue	0.342008	0.394234	-0.0740246	0.188454	-0.0285299	0.031289	0.250694	0.352034	0.67295	0.458786	-0.115244	-0.0580176	-0.174283	-0.372946	-0.595845	-0.111969	0.025334	-0.291414	0.513222	0.262476	0.3309	0.0745878	-0.0385124	0.0786986	0.151049
Q15067	ACOX1	Peroxisomal acyl-coenzyme A oxidase 1 (AOX) (EC 1.3.3.6) (Palmitoyl-CoA oxidase) (Straight-chain acyl-CoA oxidase) (SCOX)	M2	blue	0.211305	-0.14072	-0.404293	0.175375	0.209011	0.500887	0.323313	0.588346	0.672007	0.665772	-0.391405	-0.0647542	-0.403643	-0.0651756	-0.324224	0.392159	0.220472	0.177055	0.390034	0.311632	0.0542971	0.317897	0.0444842	0.0608758	0.0352272
P00568	AK1	Adenylate kinase isoenzyme 1 (AK 1) (EC 2.7.4.3) (EC 2.7.4.6) (ATP-AMP transphosphorylase 1) (ATP:AMP phosphotransferase) (Adenylate monophosphate kinase) (Myokinase)	M2	blue	-0.070471	-0.309124	-0.560672	0.20187	0.420186	0.690647	0.496134	0.696754	0.664614	0.68653	-0.665979	-0.509049	-0.328474	-0.221062	-0.595022	0.396771	0.266558	0.174493	0.200169	0.223611	-0.0576174	0.266545	-0.0270902	-0.174999	0.193767
P12956	XRCC6	X-ray repair cross-complementing protein 6 (EC 3.6.4.-) (EC 4.2.99.-) (5'-deoxyribose-5-phosphate lyase Ku70) (5'-dRP lyase Ku70) (70 kDa subunit of Ku antigen) (ATP-dependent DNA helicase 2 subunit 1) (ATP-dependent DNA helicase II 70 kDa subunit) (CTC box-binding factor 75 kDa subunit) (CTC75) (CTCBF) (DNA repair protein XRCC6) (Lupus Ku autoantigen protein p70) (Ku70) (Thyroid-lupus autoantige…	M2	blue	0.503481	0.159934	-0.120777	0.452385	0.113955	0.255419	0.573856	0.684777	0.663436	0.481005	-0.536318	-0.347794	-0.516903	-0.521433	-0.662565	-0.056852	-0.279402	-0.515776	0.0251323	0.141184	-0.0499191	-0.113004	-0.401442	-0.409411	0.377292
Q9BSJ8	ESYT1	Extended synaptotagmin-1 (E-Syt1) (Membrane-bound C2 domain-containing protein)	M2	blue	0.673671	-0.0775394	-0.243135	0.121812	0.162365	0.35155	0.442876	0.508717	0.658671	0.618003	-0.388815	-0.200012	-0.597876	-0.588144	-0.619919	-0.278165	-0.201475	-0.309804	0.240759	0.481206	0.256472	0.29629	0.000443114	-0.0835193	0.22067
Q15056	EIF4H	Eukaryotic translation initiation factor 4H (eIF-4H) (Williams-Beuren syndrome chromosomal region 1 protein)	M2	blue	0.507033	-0.0190131	-0.209652	0.0379143	0.255592	0.282511	0.382257	0.623396	0.658477	0.657155	-0.413343	-0.06309	-0.602727	-0.409971	-0.613072	-0.161531	0.0351349	-0.140738	0.405185	0.624095	0.377724	0.240786	0.0931196	0.0667503	-0.0141991
O75506	HSBP1	Heat shock factor-binding protein 1 (Nasopharyngeal carcinoma-associated antigen 13) (NPC-A-13)	M2	blue	0.0595214	-0.143287	-0.304985	0.00418462	0.118848	0.38536	0.284063	0.389637	0.654928	0.599852	-0.486776	-0.527637	-0.417401	-0.547977	-0.702196	-0.0432213	0.174476	-0.0645863	0.0254509	0.280274	-0.124641	0.318898	-0.0536613	-0.184074	0.473569
O00560	SDCBP	Syntenin-1 (Melanoma differentiation-associated protein 9) (MDA-9) (Pro-TGF-alpha cytoplasmic domain-interacting protein 18) (TACIP18) (Scaffold protein Pbp1) (Syndecan-binding protein 1)	M2	blue	-0.0115744	0.210346	-0.230471	-0.0140882	-0.0229472	0.00190836	0.223801	0.199124	0.651264	0.518261	-0.152623	-0.229731	-0.364378	-0.31641	-0.667655	0.185011	-0.0338884	-0.212568	0.172611	0.23862	0.0485113	0.177454	0.0385227	-0.0516863	0.531902
P62805	HIST1H4A	Histone H4	M2	blue	0.102243	0.430365	0.312023	0.483608	-0.300324	-0.207222	0.175757	0.382684	0.648402	0.0805572	-0.158046	-0.126917	-0.107391	-0.216392	-0.537661	-0.0823309	-0.183701	-0.557231	0.264432	0.0384182	-0.0595861	-0.422321	-0.375563	-0.169675	0.116453
Q9Y6B6	SAR1B	GTP-binding protein SAR1b (GTP-binding protein B) (GTBPB)	M2	blue	0.558543	-0.233504	-0.380495	0.318369	0.0656307	0.467533	0.612297	0.625474	0.64191	0.662565	-0.67064	-0.670253	-0.626553	-0.763822	-0.762122	-0.105946	-0.333367	-0.372606	-0.072947	0.103349	-0.217139	0.150846	-0.267733	-0.433332	0.40976
Q9Y230	RUVBL2	RuvB-like 2 (EC 3.6.4.12) (48 kDa TATA box-binding protein-interacting protein) (48 kDa TBP-interacting protein) (51 kDa erythrocyte cytosolic protein) (ECP-51) (INO80 complex subunit J) (Repressing pontin 52) (Reptin 52) (TIP49b) (TIP60-associated protein 54-beta) (TAP54-beta)	M2	blue	0.225892	0.251722	-0.334852	0.299249	0.0749869	0.3501	0.579619	0.508652	0.639421	0.585597	-0.356492	-0.346751	-0.34061	-0.401255	-0.625007	0.124326	-0.0997359	-0.269353	0.202789	0.119608	-0.0794393	0.0835272	-0.0987617	-0.155731	0.437316
Q9H9S4	CAB39L	Calcium-binding protein 39-like (Antigen MLAA-34) (MO25beta) (Mo25-like protein)	M2	blue	0.173631	0.459926	-0.108887	0.217661	0.0538831	0.0846523	0.322904	0.408219	0.635964	0.377763	-0.167658	-0.0519734	-0.179175	-0.246365	-0.575668	-0.00570575	-0.0192462	-0.350436	0.347273	0.216712	0.248568	-0.0308892	-0.111493	-0.04352	0.236187
P11586	MTHFD1	C-1-tetrahydrofolate synthase, cytoplasmic (C1-THF synthase) [Cleaved into: C-1-tetrahydrofolate synthase, cytoplasmic, N-terminally processed] [Includes: Methylenetetrahydrofolate dehydrogenase (EC 1.5.1.5); Methenyltetrahydrofolate cyclohydrolase (EC 3.5.4.9); Formyltetrahydrofolate synthetase (EC 6.3.4.3)]	M2	blue	0.62931	0.217324	-0.0879506	0.36247	-0.211463	0.0607933	0.53122	0.453644	0.63592	0.516386	-0.340417	-0.302101	-0.492679	-0.639222	-0.591873	-0.153013	-0.293169	-0.429824	0.15059	0.00278758	-0.15762	0.00566726	-0.343067	-0.214381	0.33203
Q9UHY7	ENOPH1	Enolase-phosphatase E1 (EC 3.1.3.77) (2,3-diketo-5-methylthio-1-phosphopentane phosphatase) (MASA homolog)	M2	blue	0.0450612	-0.00706456	-0.481305	0.0216386	0.240926	0.318974	0.382571	0.391365	0.635263	0.705494	-0.247169	-0.290937	-0.275841	-0.31248	-0.566217	0.365154	0.377304	0.194625	0.519268	0.328265	0.170466	0.461843	0.200377	0.112009	0.17834
P07355	ANXA2	Annexin A2 (Annexin II) (Annexin-2) (Calpactin I heavy chain) (Calpactin-1 heavy chain) (Chromobindin-8) (Lipocortin II) (Placental anticoagulant protein IV) (PAP-IV) (Protein I) (p36)	M2	blue	0.0923147	-0.256908	-0.447701	0.0553692	0.0443746	0.290113	0.6482	0.490378	0.632687	0.528196	-0.511206	-0.316962	-0.646649	-0.270657	-0.570932	0.165772	-0.284113	-0.163408	0.0765325	0.249273	-0.18057	0.212258	-0.0879524	-0.172718	0.308277
Q9Y426	C2CD2	C2 domain-containing protein 2	M2	blue	0.552173	-0.275629	-0.294337	0.0640673	0.32748	0.501231	0.373974	0.661229	0.63188	0.629386	-0.617639	-0.333284	-0.711565	-0.570387	-0.740818	-0.297496	-0.243557	-0.317111	-0.00308263	0.566902	0.253421	0.206075	0.0121805	-0.225842	0.139481
O14558	HSPB6	Heat shock protein beta-6 (HspB6) (Heat shock 20 kDa-like protein p20)	M2	blue	0.179531	0.055546	-0.202642	0.44504	0.0751843	0.280459	0.445593	0.607317	0.627749	0.401715	-0.419271	-0.252103	-0.218481	-0.181988	-0.463842	0.293049	0.0437817	-0.131618	0.240626	-0.0617955	-0.0678745	-0.0936394	-0.337067	-0.228348	-0.000924242
Q9H061	TMEM126A	Transmembrane protein 126A	M2	blue	-0.0838072	-0.0212782	0.0409418	0.190779	0.0609665	0.279525	-0.0494608	0.290664	0.62708	0.257871	-0.237101	-0.184537	-0.0228379	-0.171213	-0.339311	-0.0619963	0.297635	0.00259867	0.296523	0.354615	0.0372467	0.192311	-0.00173426	0.0642796	0.200827
P49720	PSMB3	Proteasome subunit beta type-3 (EC 3.4.25.1) (Proteasome chain 13) (Proteasome component C10-II) (Proteasome theta chain)	M2	blue	0.237866	0.133481	-0.283153	-0.124227	0.259477	0.178115	0.241071	0.405485	0.622422	0.680581	-0.217354	-0.0441075	-0.378178	-0.309112	-0.62469	0.0135747	0.252835	-0.0328125	0.567601	0.605543	0.481859	0.335117	0.245416	0.18573	0.176982
O43708	GSTZ1	Maleylacetoacetate isomerase (MAAI) (EC 5.2.1.2) (GSTZ1-1) (Glutathione S-transferase zeta 1) (EC 2.5.1.18)	M2	blue	0.638078	-0.0604628	-0.08935	0.210959	0.157147	0.314768	0.409618	0.619063	0.622217	0.475734	-0.489011	-0.175529	-0.64494	-0.534147	-0.596893	-0.390468	-0.335373	-0.421111	0.0787378	0.502823	0.194655	0.0949202	-0.0943309	-0.156099	0.105367
P07814	EPRS	Bifunctional glutamate/proline--tRNA ligase (Bifunctional aminoacyl-tRNA synthetase) (Cell proliferation-inducing gene 32 protein) (Glutamatyl-prolyl-tRNA synthetase) [Includes: Glutamate--tRNA ligase (EC 6.1.1.17) (Glutamyl-tRNA synthetase) (GluRS); Proline--tRNA ligase (EC 6.1.1.15) (Prolyl-tRNA synthetase)]	M2	blue	0.522613	-0.0332492	-0.207578	0.130278	-0.0386786	0.291854	0.231658	0.362226	0.619437	0.587375	-0.220806	-0.0854243	-0.323638	-0.411521	-0.365054	-0.106778	0.109304	0.0497475	0.444954	0.266054	0.138325	0.373528	0.0497562	0.1788	-0.0257156
O43390	HNRNPR	Heterogeneous nuclear ribonucleoprotein R (hnRNP R)	M2	blue	0.236927	0.263913	-0.314683	-0.0879243	0.488783	0.282072	0.249391	0.400266	0.617608	0.657827	-0.0965747	0.175445	-0.320686	-0.158036	-0.462047	0.113744	0.335567	0.113394	0.563223	0.68151	0.657833	0.458329	0.364422	0.313901	0.123134
P04271	S100B	Protein S100-B (S-100 protein beta chain) (S-100 protein subunit beta) (S100 calcium-binding protein B)	M2	blue	-0.19513	0.0576749	-0.259615	0.30726	0.0984172	0.263551	0.385272	0.404007	0.609805	0.473631	-0.390017	-0.380045	-0.0760738	-0.130245	-0.432067	0.435548	0.247109	0.0853917	0.236485	-0.0750049	-0.24103	0.0731715	-0.22487	-0.121622	0.470221
Q15049	MLC1	Membrane protein MLC1	M2	blue	-0.0148599	0.138973	-0.251527	0.229254	-0.0760987	0.0295658	0.340488	0.310719	0.609043	0.420877	-0.136938	-0.250674	-0.142007	-0.182316	-0.537307	0.420998	0.11596	-0.0828365	0.432191	-0.0144758	-0.00069229	0.0483655	-0.0923602	-0.0597069	0.0980481
Q8WZA0	LZIC	Protein LZIC (Leucine zipper and CTNNBIP1 domain-containing protein) (Leucine zipper and ICAT homologous domain-containing protein)	M2	blue	0.533314	-0.326089	-0.267055	0.448205	0.156322	0.545542	0.491252	0.702939	0.604341	0.606777	-0.740677	-0.638831	-0.555607	-0.645399	-0.567752	-0.0153196	-0.188446	-0.263493	-0.0810285	0.128387	-0.290155	0.130259	-0.338862	-0.455487	0.415494
P46926	GNPDA1	Glucosamine-6-phosphate isomerase 1 (EC 3.5.99.6) (Glucosamine-6-phosphate deaminase 1) (GNPDA 1) (GlcN6P deaminase 1) (Oscillin)	M2	blue	0.0799943	0.177497	-0.486891	0.215687	0.264235	0.463342	0.436675	0.558328	0.604149	0.669381	-0.264402	-0.117878	-0.197116	-0.056225	-0.406741	0.53875	0.342788	0.119139	0.523384	0.197882	0.125857	0.236007	0.0734839	0.0402592	0.126826
Q96AQ6	PBXIP1	Pre-B-cell leukemia transcription factor-interacting protein 1 (Hematopoietic PBX-interacting protein)	M2	blue	0.0285688	0.20043	0.306607	0.508001	-0.1909	-0.0760067	-0.114874	0.408638	0.602275	0.0657783	-0.248083	-0.248047	-0.106061	-0.19038	-0.462625	0.0709603	-0.0845358	-0.473393	0.0790512	0.0840584	-0.125687	-0.355162	-0.35475	-0.304709	0.130046
P19022	CDH2	Cadherin-2 (CDw325) (Neural cadherin) (N-cadherin) (CD antigen CD325)	M2	blue	0.543827	0.253766	0.0525101	0.372559	0.139946	0.120273	0.304722	0.551844	0.598207	0.409723	-0.272538	-0.0661475	-0.365312	-0.3962	-0.473337	-0.133675	-0.0956206	-0.393853	0.354845	0.420266	0.261861	0.00637125	-0.125331	-0.0844178	0.177273
P61221	ABCE1	ATP-binding cassette sub-family E member 1 (2'-5'-oligoadenylate-binding protein) (HuHP68) (RNase L inhibitor) (Ribonuclease 4 inhibitor) (RNS4I)	M2	blue	0.327029	0.0806159	-0.192335	-0.0906828	0.0434978	0.159159	0.0756935	0.24224	0.594335	0.509179	-0.037055	0.100971	-0.301064	-0.247122	-0.454604	-0.0864555	0.141151	0.0469243	0.449278	0.41375	0.429639	0.330942	0.258609	0.290425	-0.193589
Q8TBC4	UBA3	NEDD8-activating enzyme E1 catalytic subunit (EC 6.3.2.-) (NEDD8-activating enzyme E1C) (Ubiquitin-activating enzyme E1C) (Ubiquitin-like modifier-activating enzyme 3) (Ubiquitin-activating enzyme 3)	M2	blue	-0.207938	-0.213305	-0.158204	0.392542	-0.0477392	0.370927	0.129185	0.40958	0.584819	0.238106	-0.377095	-0.362291	-0.0313383	-0.017677	-0.293295	0.349962	0.113801	0.041796	0.150349	-0.0410894	-0.305303	0.0108041	-0.183222	-0.148235	0.0506339
O75367	H2AFY	Core histone macro-H2A.1 (Histone macroH2A1) (mH2A1) (Histone H2A.y) (H2A/y) (Medulloblastoma antigen MU-MB-50.205)	M2	blue	0.0687977	-0.201661	0.0593588	0.472495	0.009247	0.32567	0.153421	0.580156	0.583866	0.148248	-0.559061	-0.381122	-0.309751	-0.198547	-0.422231	-0.0131912	-0.258745	-0.412108	-0.121417	0.181556	-0.260032	-0.205065	-0.348567	-0.41149	0.218344
P09525	ANXA4	Annexin A4 (35-beta calcimedin) (Annexin IV) (Annexin-4) (Carbohydrate-binding protein p33/p41) (Chromobindin-4) (Endonexin I) (Lipocortin IV) (P32.5) (PP4-X) (Placental anticoagulant protein II) (PAP-II) (Protein II)	M2	blue	0.212461	-0.302795	-0.387652	0.161511	0.203023	0.359047	0.610733	0.610956	0.579931	0.519282	-0.616603	-0.427549	-0.653801	-0.357099	-0.65885	0.153295	-0.261811	-0.252424	-0.0704224	0.202227	-0.113825	0.0587415	-0.2066	-0.38187	0.250977
P05198	EIF2S1	Eukaryotic translation initiation factor 2 subunit 1 (Eukaryotic translation initiation factor 2 subunit alpha) (eIF-2-alpha) (eIF-2A) (eIF-2alpha)	M2	blue	0.403503	0.221481	0.00805738	0.246668	-0.133798	-0.0863565	0.0681831	0.22147	0.575162	0.381773	-0.026166	-0.164039	-0.140921	-0.451106	-0.51313	-0.0147881	0.0313499	-0.221254	0.436334	0.131258	0.228499	0.0998232	-0.0468806	0.0248546	0.0217922
P54578	USP14	Ubiquitin carboxyl-terminal hydrolase 14 (EC 3.4.19.12) (Deubiquitinating enzyme 14) (Ubiquitin thioesterase 14) (Ubiquitin-specific-processing protease 14)	M2	blue	0.327073	0.291396	0.067516	0.0426908	-0.0808686	0.0238743	0.188838	0.272842	0.572924	0.369792	-0.0672494	0.0607801	-0.262593	-0.302856	-0.494568	-0.300433	0.0473221	-0.268334	0.442987	0.41185	0.277958	0.0513352	0.0455897	0.154614	0.0938244
Q13491	GPM6B	Neuronal membrane glycoprotein M6-b (M6b)	M2	blue	0.0328099	0.125218	-0.218532	-0.0703629	0.285734	0.158583	0.0463945	0.267338	0.569505	0.594685	-0.116965	-0.175066	-0.175788	-0.308206	-0.552466	0.179418	0.491534	0.0941922	0.525806	0.526938	0.381804	0.400362	0.266271	0.150014	0.277018
P13726	F3	Tissue factor (TF) (Coagulation factor III) (Thromboplastin) (CD antigen CD142)	M2	blue	-0.104174	0.0760026	-0.388729	0.26546	0.295359	0.392403	0.310012	0.517902	0.565014	0.537033	-0.263619	-0.105765	-0.0828253	0.114694	-0.318455	0.685924	0.40685	0.203485	0.462757	0.10216	0.0882048	0.125887	-0.00619591	-0.003864	0.0762853
O15173	PGRMC2	Membrane-associated progesterone receptor component 2 (Progesterone membrane-binding protein) (Steroid receptor protein DG6)	M2	blue	0.0223478	0.410277	-0.109808	0.270983	-0.176425	-0.113486	0.375412	0.293784	0.564083	0.375737	-0.0395358	-0.147655	-0.099975	-0.1704	-0.52747	0.343102	0.109664	-0.178103	0.477261	-0.0668934	-0.0125721	-0.118163	-0.136826	-0.0127507	0.101494
Q15149	PLEC	Plectin (PCN) (PLTN) (Hemidesmosomal protein 1) (HD1) (Plectin-1)	M2	blue	0.181972	0.449922	0.129387	0.617965	0.0643957	0.0799836	0.186442	0.538551	0.563915	0.175166	-0.268281	-0.202929	0.0459554	-0.208776	-0.466915	0.130058	0.0326383	-0.43075	0.211763	-0.0766586	0.076084	-0.360647	-0.448755	-0.322339	0.146066
Q92736	RYR2	Ryanodine receptor 2 (RYR-2) (RyR2) (hRYR-2) (Cardiac muscle ryanodine receptor) (Cardiac muscle ryanodine receptor-calcium release channel) (Type 2 ryanodine receptor)	M2	blue	0.00653065	-0.572767	-0.449808	-0.0981895	0.257777	0.464352	0.259411	0.484395	0.561484	0.52999	-0.512737	-0.289183	-0.637172	-0.143337	-0.54109	0.211892	-0.10198	0.0441623	0.00539778	0.480621	0.0427747	0.29551	0.185613	-0.107651	-0.00850062
O43237	DYNC1LI2	Cytoplasmic dynein 1 light intermediate chain 2 (Dynein light intermediate chain 2, cytosolic) (LIC-2) (LIC53/55)	M2	blue	0.649056	0.141544	0.103903	0.420328	-0.362829	-0.044765	0.333159	0.33621	0.55224	0.359529	-0.225428	-0.199299	-0.409306	-0.534121	-0.342691	-0.159611	-0.29021	-0.428356	0.217124	0.0310306	-0.254257	-0.000815913	-0.352985	-0.162781	0.332623
Q8WUM4	PDCD6IP	Programmed cell death 6-interacting protein (PDCD6-interacting protein) (ALG-2-interacting protein 1) (ALG-2-interacting protein X) (Hp95)	M2	blue	-0.0514014	0.0121326	-0.152625	-0.148401	0.113095	0.114849	0.0597315	-0.0140879	0.550457	0.352335	0.0704865	0.0550412	-0.16138	-0.124234	-0.323237	-0.0116368	0.151732	0.150099	0.351243	0.467103	0.297357	0.478572	0.361431	0.351093	0.21687
P30085	CMPK1	UMP-CMP kinase (EC 2.7.4.14) (Deoxycytidylate kinase) (CK) (dCMP kinase) (Nucleoside-diphosphate kinase) (EC 2.7.4.6) (Uridine monophosphate/cytidine monophosphate kinase) (UMP/CMP kinase) (UMP/CMPK)	M2	blue	0.0856558	0.147241	0.000421991	0.261822	0.32751	0.185773	-0.119532	0.34608	0.549412	0.334195	-0.203981	-0.18824	-0.0176593	-0.24125	-0.442607	0.133725	0.284782	-0.0725404	0.206792	0.282404	0.329332	0.112223	-0.0370886	-0.0918366	0.214027
Q5SSJ5	HP1BP3	Heterochromatin protein 1-binding protein 3 (Protein HP1-BP74)	M2	blue	-0.0881707	0.530323	0.174697	0.468596	0.0361035	-0.123019	0.157784	0.390335	0.539583	0.16623	-0.0999464	-0.0838256	0.0699507	-0.0485792	-0.397275	0.294726	0.203069	-0.274817	0.392191	0.0660766	0.0728615	-0.27597	-0.264022	-0.111018	0.238333
P78344	EIF4G2	Eukaryotic translation initiation factor 4 gamma 2 (eIF-4-gamma 2) (eIF-4G 2) (eIF4G 2) (Death-associated protein 5) (DAP-5) (p97)	M2	blue	0.504945	-0.0306953	-0.0624413	0.131302	0.353876	0.319092	0.208785	0.618688	0.530345	0.455523	-0.404597	0.121134	-0.454386	-0.192226	-0.349189	-0.201311	-0.00168466	-0.115796	0.283785	0.575714	0.43992	0.123202	0.00743645	0.0570225	-0.0991483
P34913	EPHX2	Bifunctional epoxide hydrolase 2 [Includes: Cytosolic epoxide hydrolase 2 (CEH) (EC 3.3.2.10) (Epoxide hydratase) (Soluble epoxide hydrolase) (SEH); Lipid-phosphate phosphatase (EC 3.1.3.76)]	M2	blue	0.357538	0.401966	0.222137	0.382733	-0.341098	-0.237601	0.0585728	0.163395	0.511812	0.194633	0.0771939	-0.112432	-0.103951	-0.414052	-0.363173	-0.0765634	-0.0813868	-0.370979	0.407111	0.114465	0.00171777	-0.0272495	-0.107685	0.0286871	0.115374
P17900	GM2A	Ganglioside GM2 activator (Cerebroside sulfate activator protein) (GM2-AP) (Sphingolipid activator protein 3) (SAP-3) [Cleaved into: Ganglioside GM2 activator isoform short]	M2	blue	0.175902	0.115737	0.273023	0.574059	-0.0721068	0.140665	0.209459	0.455651	0.508285	0.105584	-0.423317	-0.38255	-0.00897515	-0.372501	-0.358391	-0.168094	0.109843	-0.275637	0.0213654	-0.136461	-0.291855	-0.272498	-0.579996	-0.336689	0.228794
Q00839	HNRNPU	Heterogeneous nuclear ribonucleoprotein U (hnRNP U) (Scaffold attachment factor A) (SAF-A) (p120) (pp120)	M2	blue	0.00880985	0.149377	-0.0281948	-0.0151541	0.0830326	-0.0610479	0.0874474	0.239285	0.499407	0.228109	-0.155601	-0.0376821	-0.315437	-0.156316	-0.551104	-0.0874408	-0.238631	-0.371437	0.119692	0.425754	0.301047	-0.0156604	0.0638924	-0.0405976	0.236755
P11940	PABPC1	Polyadenylate-binding protein 1 (PABP-1) (Poly(A)-binding protein 1)	M2	blue	0.298238	0.148911	-0.0760108	0.137423	0.113424	0.0413818	0.0897585	0.384265	0.496828	0.402783	-0.0827679	0.0492432	-0.267295	-0.188807	-0.376979	0.111001	0.125454	-0.0536831	0.481712	0.412557	0.373379	0.150786	0.153688	0.154621	-0.213671
Q96KP4	CNDP2	Cytosolic non-specific dipeptidase (EC 3.4.13.18) (CNDP dipeptidase 2) (Carnosine dipeptidase II) (Epididymis secretory protein Li 13) (Glutamate carboxypeptidase-like protein 1) (Peptidase A)	M2	blue	-0.187388	0.15934	0.179922	0.529937	0.0133624	0.06212	0.0432571	0.381922	0.487829	0.121199	-0.348818	-0.478155	0.088321	-0.229774	-0.415447	0.243062	0.256477	-0.172178	-0.0087303	-0.167598	-0.302946	-0.268795	-0.459611	-0.373866	0.33081
Q4G0N4	NADK2	NAD kinase 2, mitochondrial (EC 2.7.1.23) (Mitochondrial NAD kinase) (NAD kinase domain-containing protein 1, mitochondrial)	M2	blue	0.302572	0.33742	-0.283006	0.0189688	0.285906	0.154212	0.249734	0.334705	0.487273	0.51489	-0.0058513	0.115547	-0.18239	-0.190971	-0.452416	0.129928	0.224474	0.0206275	0.507652	0.329458	0.573097	0.244129	0.214808	0.205988	-0.141967
P11142	HSPA8	Heat shock cognate 71 kDa protein (Heat shock 70 kDa protein 8) (Lipopolysaccharide-associated protein 1) (LAP-1) (LPS-associated protein 1)	M2	blue	0.213478	0.127559	0.288645	0.103435	-0.239192	-0.11498	-0.183206	-0.0762432	0.478934	0.0992444	0.134348	-0.0381296	-0.0325437	-0.362847	-0.264342	-0.355112	0.0691887	-0.170276	0.289301	0.309059	0.108908	0.20324	0.0675894	0.178087	0.173632
Q96RL7	VPS13A	Vacuolar protein sorting-associated protein 13A (Chorea-acanthocytosis protein) (Chorein)	M2	blue	0.230483	0.151733	-0.083789	-0.11406	-0.181239	-0.0700994	0.157039	0.114202	0.469057	0.298051	0.0344465	0.129185	-0.330151	-0.163953	-0.454317	-0.145884	-0.169481	-0.193696	0.259789	0.228681	0.255812	0.0504476	0.119978	0.164597	-0.133961
P49441	INPP1	Inositol polyphosphate 1-phosphatase (IPP) (IPPase) (EC 3.1.3.57)	M2	blue	-0.288816	0.0048171	-0.0379708	0.496399	0.0470804	0.269778	0.0504335	0.303544	0.45463	0.151713	-0.251556	-0.380282	0.261597	-0.0198026	-0.162198	0.461642	0.430969	0.166849	0.191611	-0.225674	-0.302799	-0.0135141	-0.289976	-0.163233	0.166856
Q5T4S7	UBR4	E3 ubiquitin-protein ligase UBR4 (EC 6.3.2.-) (600 kDa retinoblastoma protein-associated factor) (N-recognin-4) (Retinoblastoma-associated factor of 600 kDa) (RBAF600) (p600) (Zinc finger UBR1-type protein 1)	M2	blue	0.0274262	0.0555708	-0.0599211	-0.0228666	0.354959	0.284314	0.00170147	0.277498	0.448601	0.283448	-0.244175	-0.0479473	-0.246754	-0.168148	-0.378034	-0.118616	0.115038	-0.104993	-0.0492968	0.455226	0.26438	0.185785	0.0558024	-0.0600422	0.331511
Q7L9L4	MOB1B	MOB kinase activator 1B (Mob1 homolog 1A) (Mob1A) (Mob1B) (Mps one binder kinase activator-like 1A)	M2	blue	0.000237433	0.250321	-0.285509	-0.165163	0.216204	0.0873648	0.231837	0.0576146	0.443945	0.463519	-0.0160158	-0.141187	-0.23009	-0.3187	-0.517383	0.0239022	0.0571003	-0.143428	0.262112	0.45348	0.291632	0.39673	0.27659	0.0885434	0.646767
P28161	GSTM2	Glutathione S-transferase Mu 2 (EC 2.5.1.18) (GST class-mu 2) (GSTM2-2)	M2	blue	-0.250319	0.116743	-0.137378	0.213777	-0.127342	0.0994199	0.280488	0.240947	0.431116	0.187944	-0.0932626	-0.0744791	-0.0149239	0.144698	-0.221143	0.413959	0.149331	0.00574972	0.314295	-0.0672911	-0.197916	-0.0791999	-0.112487	-0.00765367	0.0634023
P04632	CAPNS1	Calpain small subunit 1 (CSS1) (Calcium-activated neutral proteinase small subunit) (CANP small subunit) (Calcium-dependent protease small subunit) (CDPS) (Calcium-dependent protease small subunit 1) (Calpain regulatory subunit)	M2	blue	0.48609	0.25944	-0.269191	0.152081	-0.207019	0.00230362	0.395572	0.188204	0.419908	0.496162	-0.0327402	-0.0305966	-0.314608	-0.327783	-0.279684	0.149844	-0.166027	-0.14114	0.319247	-0.0572569	-0.029391	0.203991	-0.0740545	0.0446912	0.233021
P55060	CSE1L	Exportin-2 (Exp2) (Cellular apoptosis susceptibility protein) (Chromosome segregation 1-like protein) (Importin-alpha re-exporter)	M2	blue	0.58816	-0.25526	-0.0930877	0.450983	-0.0795727	0.430192	0.312513	0.496521	0.414601	0.389294	-0.503221	-0.357443	-0.375939	-0.45455	-0.189016	-0.126647	-0.219187	-0.150538	-0.0426446	-0.013242	-0.357493	0.0950697	-0.307845	-0.238048	0.170313
P27701	CD82	CD82 antigen (C33 antigen) (IA4) (Inducible membrane protein R2) (Metastasis suppressor Kangai-1) (Suppressor of tumorigenicity 6 protein) (Tetraspanin-27) (Tspan-27) (CD antigen CD82)	M2	blue	0.0611235	-0.23214	0.186843	0.242935	0.077263	0.178625	-0.014922	0.407144	0.409927	0.0205236	-0.492584	-0.391763	-0.353354	-0.3072	-0.51739	-0.269838	-0.293938	-0.507815	-0.385503	0.243624	-0.116214	-0.268875	-0.310016	-0.495838	0.217012
P14174	MIF	Macrophage migration inhibitory factor (MIF) (EC 5.3.2.1) (Glycosylation-inhibiting factor) (GIF) (L-dopachrome isomerase) (L-dopachrome tautomerase) (EC 5.3.3.12) (Phenylpyruvate tautomerase)	M2	blue	0.0632892	-0.104964	0.288301	0.507369	0.0302244	0.0625815	0.0322103	0.42166	0.399172	-0.0606058	-0.52067	-0.513072	-0.185292	-0.353576	-0.461778	-0.154924	-0.313494	-0.589868	-0.387416	-0.00566056	-0.266304	-0.401194	-0.568533	-0.642197	0.413982
O75643	SNRNP200	U5 small nuclear ribonucleoprotein 200 kDa helicase (EC 3.6.4.13) (Activating signal cointegrator 1 complex subunit 3-like 1) (BRR2 homolog) (U5 snRNP-specific 200 kDa protein) (U5-200KD)	M2	blue	-0.251103	0.227349	-0.222849	0.435254	0.208642	0.382203	0.195683	0.414529	0.384376	0.291668	-0.240435	-0.322589	0.19642	0.0181093	-0.238805	0.600297	0.48075	0.120734	0.186436	-0.208319	-0.188037	-0.0552877	-0.216419	-0.212913	0.189385
Q9H008	LHPP	Phospholysine phosphohistidine inorganic pyrophosphate phosphatase (hLHPP) (EC 3.1.3.-) (EC 3.6.1.1)	M2	blue	0.00274397	0.318529	-0.208092	0.270381	-0.0810792	0.160182	0.371419	0.330757	0.376385	0.349346	-0.260421	-0.339815	-0.053885	-0.24465	-0.435846	0.163322	-0.011655	-0.225213	0.140397	-0.15925	-0.210922	-0.117702	-0.216666	-0.187496	0.374681
P22234	PAICS	Multifunctional protein ADE2 [Includes: Phosphoribosylaminoimidazole-succinocarboxamide synthase (EC 6.3.2.6) (SAICAR synthetase); Phosphoribosylaminoimidazole carboxylase (EC 4.1.1.21) (AIR carboxylase) (AIRC)]	M2	blue	0.0387028	0.283514	0.342467	0.178518	-0.198497	-0.174419	-0.518877	-0.0717395	0.366334	0.0448065	0.185939	0.0298314	0.240867	-0.134197	-0.102715	-0.00285368	0.406238	-0.0186168	0.29248	0.0725995	0.11529	0.0501003	-0.063337	0.105907	0.0840445
Q7Z4S6	KIF21A	Kinesin-like protein KIF21A (Kinesin-like protein KIF2) (Renal carcinoma antigen NY-REN-62)	M2	blue	-0.272532	0.315504	-0.0255078	0.0133583	-0.463167	-0.308461	0.216502	-0.225217	0.353053	0.0678308	0.213849	0.0102916	-0.0561664	0.000159089	-0.16795	0.154455	-0.230433	-0.0880972	0.140609	-0.13516	-0.311766	0.0657544	0.0254603	0.198191	0.39018
O14980	XPO1	Exportin-1 (Exp1) (Chromosome region maintenance 1 protein homolog)	M2	blue	-0.0235748	0.523939	0.0230358	0.0917616	0.0473554	-0.0303047	-0.103571	0.131677	0.350749	0.195212	0.1106	0.0770317	0.129755	-0.0559956	-0.283471	0.13877	0.355527	-0.115653	0.342713	0.124733	0.282987	-0.00672459	-0.00121438	0.0492144	0.118009
Q99447	PCYT2	Ethanolamine-phosphate cytidylyltransferase (EC 2.7.7.14) (CTP:phosphoethanolamine cytidylyltransferase) (Phosphorylethanolamine transferase)	M2	blue	-0.0886952	-0.172993	-0.13013	0.0992508	-0.0102874	0.0614542	0.14445	0.079607	0.34863	0.184239	-0.0886485	-0.277143	-0.129958	-0.191531	-0.268718	0.194044	0.0526488	0.0340126	0.14582	0.117791	-0.100445	0.225336	0.0507359	-0.0276298	0.139364
Q7Z6Z7	HUWE1	E3 ubiquitin-protein ligase HUWE1 (EC 2.3.2.26) (ARF-binding protein 1) (ARF-BP1) (HECT, UBA and WWE domain-containing protein 1) (HECT-type E3 ubiquitin transferase HUWE1) (Homologous to E6AP carboxyl terminus homologous protein 9) (HectH9) (Large structure of UREB1) (LASU1) (Mcl-1 ubiquitin ligase E3) (Mule) (Upstream regulatory element-binding protein 1) (URE-B1) (URE-binding protein 1)	M2	blue	-0.1089	0.487372	0.0861784	0.013528	0.264848	-0.0119938	-0.131428	0.0390656	0.335732	0.160654	0.16587	0.247895	0.165326	0.0871506	-0.180175	0.0783896	0.369853	0.0519905	0.294653	0.257794	0.454523	0.0782804	0.135289	0.224289	0.19311
P51659	HSD17B4	Peroxisomal multifunctional enzyme type 2 (MFE-2) (17-beta-hydroxysteroid dehydrogenase 4) (17-beta-HSD 4) (D-bifunctional protein) (DBP) (Multifunctional protein 2) (MPF-2) (Short chain dehydrogenase/reductase family 8C member 1) [Cleaved into: (3R)-hydroxyacyl-CoA dehydrogenase (EC 1.1.1.n12); Enoyl-CoA hydratase 2 (EC 4.2.1.107) (EC 4.2.1.119) (3-alpha,7-alpha,12-alpha-trihydroxy-5-beta-choles…	M2	blue	0.445562	0.390776	0.237653	0.448165	0.0629118	0.0327868	-0.0355705	0.362904	0.33064	0.127805	-0.119316	-0.0139576	0.0931421	-0.258881	-0.218264	-0.101222	0.189389	-0.270513	0.215412	-0.0500039	0.218196	-0.220249	-0.376225	-0.182841	-0.0322006
P53992	SEC24C	Protein transport protein Sec24C (SEC24-related protein C)	M2	blue	0.315155	0.202606	0.014263	-0.0623959	-0.0536936	-0.111975	0.129859	0.0354068	0.309295	0.297047	-0.00682588	-0.0307358	-0.180683	-0.34492	-0.370785	-0.238206	-0.0380945	-0.253577	0.26218	0.219499	0.224555	0.104836	-0.0103085	0.0340793	0.368836
P04080	CSTB	Cystatin-B (CPI-B) (Liver thiol proteinase inhibitor) (Stefin-B)	M20	darkred	0.538519	0.300421	0.219066	0.29386	-0.411791	-0.102872	0.306565	-0.00177351	-0.023313	-0.077551	0.0279736	-0.10686	-0.049624	-0.432072	-0.0171362	-0.518865	-0.410844	-0.463223	-0.042633	-0.231919	-0.291706	-0.186572	-0.301183	-0.129833	0.184402
P50502	ST13	Hsc70-interacting protein (Hip) (Aging-associated protein 2) (Progesterone receptor-associated p48 protein) (Protein FAM10A1) (Putative tumor suppressor ST13) (Renal carcinoma antigen NY-REN-33) (Suppression of tumorigenicity 13 protein)	M20	darkred	0.402399	0.743985	0.521202	0.342013	-0.329109	-0.369358	-0.294501	-0.112376	-0.108219	-0.263565	0.419822	0.317391	0.415241	-0.0679059	0.197464	-0.27438	0.0861385	-0.302394	0.264473	-0.241398	0.173444	-0.368295	-0.211247	0.0924058	-0.23102
Q92945	KHSRP	Far upstream element-binding protein 2 (FUSE-binding protein 2) (KH type-splicing regulatory protein) (KSRP) (p75)	M20	darkred	0.390689	0.541714	0.268589	0.27849	-0.558604	-0.352402	0.0784964	-0.202292	-0.0296863	-0.125868	0.315153	-0.0137891	0.259864	-0.329298	0.0286066	-0.297973	-0.150431	-0.364147	0.254035	-0.380494	-0.167697	-0.186824	-0.253248	0.0144719	0.0957092
O14745	SLC9A3R1	Na(+)/H(+) exchange regulatory cofactor NHE-RF1 (NHERF-1) (Ezrin-radixin-moesin-binding phosphoprotein 50) (EBP50) (Regulatory cofactor of Na(+)/H(+) exchanger) (Sodium-hydrogen exchanger regulatory factor 1) (Solute carrier family 9 isoform A3 regulatory factor 1)	M20	darkred	0.22824	0.693339	0.428629	0.591011	-0.496447	-0.421802	0.000794518	-0.0420444	0.0220708	-0.297513	0.201456	-0.0750183	0.425343	-0.192335	-0.00957682	-0.109131	-0.198571	-0.508122	0.0844455	-0.624482	-0.224669	-0.558479	-0.56373	-0.233349	0.0764389
O43175	PHGDH	D-3-phosphoglycerate dehydrogenase (3-PGDH) (EC 1.1.1.95)	M20	darkred	0.192331	0.751308	0.50572	0.656866	-0.488344	-0.417691	-0.0489263	0.0986655	0.318214	-0.177237	0.233084	0.059683	0.424496	-0.0986833	-0.106666	0.000645057	0.0675863	-0.383726	0.433061	-0.427079	-0.0650212	-0.526464	-0.479211	-0.0346421	-0.143851
P09429	HMGB1	High mobility group protein B1 (High mobility group protein 1) (HMG-1)	M20	darkred	0.181136	0.672912	0.415866	0.272208	-0.324459	-0.511032	-0.23076	-0.363404	-0.388393	-0.442786	0.515974	0.259272	0.482279	0.0794409	0.359358	-0.0318136	-0.144752	-0.331591	-0.0143344	-0.503346	-0.00533596	-0.414944	-0.26713	-0.0762388	0.0617688
P16403	HIST1H1C	Histone H1.2 (Histone H1c) (Histone H1d) (Histone H1s-1)	M20	darkred	0.120025	0.901857	0.506067	0.497044	-0.453771	-0.479644	-0.089896	-0.0211254	0.215693	-0.198668	0.380459	0.218353	0.446515	-0.010221	-0.034814	-0.0258724	0.12116	-0.341524	0.448447	-0.336787	0.0328397	-0.477388	-0.329841	0.0941196	-0.0992206
P26440	IVD	Isovaleryl-CoA dehydrogenase, mitochondrial (IVD) (EC 1.3.8.4)	M20	darkred	0.112973	0.674067	0.260469	-0.108137	-0.266265	-0.611996	-0.362387	-0.599638	-0.308093	-0.207011	0.745395	0.412538	0.438743	0.0452661	0.335356	0.00907099	0.135747	0.00355483	0.303851	-0.184938	0.2837	0.069149	0.170368	0.344779	0.100904
P23396	RPS3	40S ribosomal protein S3 (EC 4.2.99.18)	M20	darkred	0.106134	0.757769	0.591646	0.369736	-0.322022	-0.541228	-0.34435	-0.381424	-0.423373	-0.539772	0.63039	0.370169	0.714937	0.191865	0.519484	-0.0305328	0.147327	-0.109431	0.171383	-0.531546	0.0360937	-0.451056	-0.22467	0.121623	-0.22201
P17302	GJA1	Gap junction alpha-1 protein (Connexin-43) (Cx43) (Gap junction 43 kDa heart protein)	M20	darkred	0.0932068	0.42217	-0.0154978	0.41127	-0.000754818	-0.0769925	0.238193	0.105708	-0.204787	-0.1074	0.152641	0.180066	0.316097	0.265591	0.312617	0.420555	0.00348395	0.0325503	0.174822	-0.489211	-0.0572021	-0.304155	-0.22634	-0.0245979	-0.199793
Q04637	EIF4G1	Eukaryotic translation initiation factor 4 gamma 1 (eIF-4-gamma 1) (eIF-4G 1) (eIF-4G1) (p220)	M20	darkred	0.082732	0.404617	-0.00923331	-0.316099	-0.0795925	-0.392071	0.0421906	-0.406179	-0.24139	0.0452655	0.384149	0.131476	0.0703894	-0.179281	-0.000193718	-0.159455	0.00297576	-0.0102195	0.131833	-0.00117648	0.203043	0.169985	0.228386	0.241441	0.283447
P55209	NAP1L1	Nucleosome assembly protein 1-like 1 (NAP-1-related protein) (hNRP)	M20	darkred	0.0742484	0.785271	0.175509	0.0797773	-0.314951	-0.497132	-0.00450065	-0.270508	0.15691	0.0957766	0.55591	0.32128	0.320172	-0.0147416	0.0213091	0.156339	0.318802	0.0673227	0.643784	-0.1488	0.195193	0.0480312	0.0813641	0.433656	0.066138
Q7Z4W1	DCXR	L-xylulose reductase (XR) (EC 1.1.1.10) (Carbonyl reductase II) (Dicarbonyl/L-xylulose reductase) (Kidney dicarbonyl reductase) (kiDCR) (Short chain dehydrogenase/reductase family 20C member 1) (Sperm surface protein P34H)	M20	darkred	0.0574113	0.699068	0.372503	0.295139	-0.1023	-0.344581	-0.24735	-0.201911	-0.406249	-0.44594	0.524885	0.424853	0.69341	0.321885	0.449505	0.093295	0.250341	-0.0100194	0.240141	-0.479069	0.238665	-0.44432	-0.16248	0.121204	-0.474999
Q5HYI7	MTX3	Metaxin-3	M20	darkred	0.0437141	0.612818	0.124938	-0.140499	0.0146871	-0.454909	-0.114129	-0.265101	-0.082303	0.00743341	0.564154	0.629577	0.164853	0.30898	0.223826	0.179042	0.109	0.105424	0.493907	0.175512	0.509681	0.0622612	0.343882	0.514872	-0.0488024
Q7L775	EPM2AIP1	EPM2A-interacting protein 1 (Laforin-interacting protein)	M20	darkred	0.0394466	0.553743	-0.000898695	-0.0883491	0.0604313	-0.242165	0.131498	-0.272659	-0.37932	-0.129155	0.377291	0.351057	0.203688	0.1687	0.294159	0.0435126	-0.0630422	0.00366975	-0.0167728	-0.212676	0.149438	-0.0636713	0.0688687	0.155575	0.155997
P51608	MECP2	Methyl-CpG-binding protein 2 (MeCp-2 protein) (MeCp2)	M20	darkred	0.0358702	0.571614	0.200045	0.323791	-0.352149	-0.488101	0.0888054	-0.273471	-0.198572	-0.255295	0.356057	-0.0602881	0.299443	-0.0634219	0.0672643	0.195352	-0.285763	-0.397623	-0.029282	-0.545093	-0.228792	-0.370502	-0.29058	-0.2122	0.342332
P02792	FTL	Ferritin light chain (Ferritin L subunit)	M20	darkred	0.0318334	0.534013	0.236931	0.141962	-0.433713	-0.467103	-0.0850499	-0.150226	0.583833	0.187628	0.27007	-0.0811613	0.0262159	-0.355519	-0.477336	-0.00727311	0.0619072	-0.276005	0.394213	0.0225903	0.0358875	0.0326842	-0.0539842	0.132768	0.37768
Q9NZL9	MAT2B	Methionine adenosyltransferase 2 subunit beta (Methionine adenosyltransferase II beta) (MAT II beta) (Putative dTDP-4-keto-6-deoxy-D-glucose 4-reductase)	M20	darkred	0.0150478	0.66331	0.525266	0.15807	-0.307839	-0.535618	-0.41722	-0.361224	-0.29763	-0.505223	0.605477	0.32172	0.576185	0.106226	0.265139	-0.146897	0.178337	-0.186217	0.195246	-0.27967	0.201825	-0.366492	-0.0809467	0.121719	-0.362267
P38919	EIF4A3	Eukaryotic initiation factor 4A-III (eIF-4A-III) (eIF4A-III) (EC 3.6.4.13) (ATP-dependent RNA helicase DDX48) (ATP-dependent RNA helicase eIF4A-3) (DEAD box protein 48) (Eukaryotic initiation factor 4A-like NUK-34) (Eukaryotic translation initiation factor 4A isoform 3) (Nuclear matrix protein 265) (NMP 265) (hNMP 265) [Cleaved into: Eukaryotic initiation factor 4A-III, N-terminally processed]	M20	darkred	0.0145365	0.635531	0.288867	0.11249	-0.3859	-0.34504	0.0151926	-0.114059	0.324505	-0.062309	0.343515	0.307051	0.254459	0.0181463	-0.135333	-0.216399	0.08581	-0.143425	0.47116	-0.0798024	0.17576	-0.1731	-0.0516556	0.341039	-0.137814
P62495	ETF1	Eukaryotic peptide chain release factor subunit 1 (Eukaryotic release factor 1) (eRF1) (Protein Cl1) (TB3-1)	M20	darkred	0.00304836	0.411864	0.141699	0.127078	-0.413782	-0.236746	0.19836	0.0641487	0.460049	0.131724	0.0400813	-0.0562877	0.0849356	-0.253324	-0.355638	-0.210919	0.163693	-0.110776	0.461004	-0.0850944	-0.0654141	-0.0648213	-0.171344	0.194254	-0.024497
P11532	DMD	Dystrophin	M20	darkred	0.000171896	0.683456	0.157593	0.402213	-0.0966351	-0.253724	0.0449665	-0.0154914	-0.199157	-0.237426	0.263267	0.237044	0.464571	0.268393	0.287328	0.301599	-0.000306534	-0.141049	0.141632	-0.511308	-0.00650862	-0.419379	-0.29953	-0.048785	-0.0187725
Q03252	LMNB2	Lamin-B2	M20	darkred	-0.00566515	0.768434	0.322619	0.267273	-0.414109	-0.482479	0.0826209	-0.0933947	0.255598	-0.0720971	0.245499	-0.0337645	0.312864	-0.24644	-0.276172	-0.133751	0.116281	-0.305256	0.320232	-0.323534	-0.0414767	-0.29592	-0.316416	0.0346069	0.160055
P12931	SRC	Proto-oncogene tyrosine-protein kinase Src (EC 2.7.10.2) (Proto-oncogene c-Src) (pp60c-src) (p60-Src)	M20	darkred	-0.00996917	0.638325	0.0463896	0.053504	-0.0905805	-0.346337	0.248329	-0.0862667	0.10367	0.0983686	0.292565	0.179932	0.167907	-0.0372777	-0.0487366	0.118099	0.212864	-0.02093	0.493344	-0.0242519	0.143614	0.036188	0.0161004	0.251606	0.221998
P68104	EEF1A1	Elongation factor 1-alpha 1 (EF-1-alpha-1) (Elongation factor Tu) (EF-Tu) (Eukaryotic elongation factor 1 A-1) (eEF1A-1) (Leukocyte receptor cluster member 7)	M20	darkred	-0.0113461	0.881874	0.216371	0.126514	-0.152633	-0.427776	-0.0828086	-0.0961414	0.229065	0.0295989	0.473786	0.339028	0.391463	0.0684346	-0.149162	0.120742	0.344476	-0.115704	0.658171	-0.0369227	0.436692	-0.159999	0.0385315	0.312058	-0.0615424
Q8N8S7	ENAH	Protein enabled homolog	M20	darkred	-0.0471374	0.877593	0.33116	0.156554	-0.15829	-0.515149	-0.108432	-0.168584	0.0949797	-0.13995	0.530309	0.461536	0.374258	0.180156	0.0635539	0.0852314	0.194708	-0.0840271	0.498299	-0.0430832	0.35486	-0.189276	0.052718	0.364509	-0.0984047
P07311	ACYP1	Acylphosphatase-1 (EC 3.6.1.7) (Acylphosphatase, erythrocyte isozyme) (Acylphosphatase, organ-common type isozyme) (Acylphosphate phosphohydrolase 1)	M20	darkred	-0.0608929	0.48689	0.0507195	-0.189046	-0.114835	-0.395665	-0.172267	-0.506574	-0.540399	-0.253893	0.551745	0.387429	0.429057	0.235125	0.508063	0.109226	0.144708	0.201502	0.0748698	-0.356961	0.108066	0.0293923	0.103856	0.264512	-0.0162999
Q14764	MVP	Major vault protein (MVP) (Lung resistance-related protein)	M20	darkred	-0.0718936	0.627312	0.52439	0.241001	-0.305514	-0.633083	-0.361515	-0.216228	0.116776	-0.270408	0.376328	0.047726	0.396297	-0.0847428	-0.184505	-0.0467211	0.0728427	-0.408863	0.260188	-0.138198	0.189225	-0.394889	-0.201654	-0.0400428	0.119932
P61224	RAP1B	Ras-related protein Rap-1b (GTP-binding protein smg p21B)	M20	darkred	-0.0989843	0.758996	0.250412	-0.00994775	-0.249383	-0.51686	-0.205938	-0.27797	0.0926427	-0.101526	0.529225	0.22565	0.371186	-0.00925022	-0.155533	0.0132292	0.234162	-0.215524	0.47689	-0.0213804	0.34261	-0.139156	0.0845118	0.219404	0.0331085
Q12906	ILF3	Interleukin enhancer-binding factor 3 (Double-stranded RNA-binding protein 76) (DRBP76) (M-phase phosphoprotein 4) (MPP4) (Nuclear factor associated with dsRNA) (NFAR) (Nuclear factor of activated T-cells 90 kDa) (NF-AT-90) (Translational control protein 80) (TCP80)	M20	darkred	-0.114875	0.572292	0.169983	0.531163	-0.150322	-0.0871685	0.187926	0.176614	0.065734	-0.0927704	-0.0312742	-0.295773	0.352988	-0.139983	-0.138469	0.177954	0.150366	-0.23357	0.0264039	-0.493515	-0.331313	-0.43212	-0.433911	-0.27931	0.160675
P22626	HNRNPA2B1	Heterogeneous nuclear ribonucleoproteins A2/B1 (hnRNP A2/B1)	M20	darkred	-0.12147	0.701414	-0.126682	-0.076877	0.0171343	-0.262611	0.0391639	-0.179983	-0.0841858	0.116575	0.412054	0.237523	0.389946	0.118507	0.0104179	0.334762	0.433087	0.205454	0.429752	-0.26417	0.303671	0.0138072	0.115192	0.279481	-0.0563611
P19338	NCL	Nucleolin (Protein C23)	M20	darkred	-0.13341	0.85592	0.484809	0.221815	-0.238256	-0.544698	-0.290492	-0.294109	0.0800488	-0.307128	0.574173	0.414119	0.541214	0.205471	0.105243	0.0164501	0.181531	-0.158649	0.360623	-0.177648	0.275986	-0.298757	-0.0716453	0.262089	0.00534469
O95747	OXSR1	Serine/threonine-protein kinase OSR1 (EC 2.7.11.1) (Oxidative stress-responsive 1 protein)	M20	darkred	-0.134723	0.697995	0.152734	0.075719	0.10105	-0.249531	-0.185255	-0.00548473	0.310499	0.146895	0.300681	0.32634	0.309275	0.148875	-0.0805343	0.234445	0.486074	0.046326	0.609575	0.211886	0.449434	0.0497594	0.109012	0.324227	0.213858
P21291	CSRP1	Cysteine and glycine-rich protein 1 (Cysteine-rich protein 1) (CRP) (CRP1) (Epididymis luminal protein 141) (HEL-141)	M20	darkred	-0.141689	0.829296	0.391639	0.359992	-0.480768	-0.606075	-0.144335	-0.384601	-0.0974366	-0.327854	0.582294	0.121314	0.58092	0.0623304	0.18881	0.235128	0.1186	-0.162822	0.227945	-0.577483	-0.190654	-0.333703	-0.235378	0.0677497	0.143068
O15118	NPC1	Niemann-Pick C1 protein	M20	darkred	-0.14566	0.551351	0.232681	0.0557794	-0.211943	-0.409756	-0.223199	-0.0699704	0.553983	0.134577	0.324851	0.168931	0.12566	-0.0373322	-0.365072	0.132654	0.29072	-0.136935	0.594003	0.258811	0.329065	0.0298435	0.114451	0.27982	0.125556
P63092	GNAS	Guanine nucleotide-binding protein G(s) subunit alpha isoforms short (Adenylate cyclase-stimulating G alpha protein)	M20	darkred	-0.148142	0.695589	0.581761	0.425094	-0.358544	-0.478713	-0.355926	-0.217721	-0.192981	-0.589821	0.446527	0.241869	0.741526	0.248789	0.271118	-0.0310352	0.124997	-0.217318	0.150158	-0.541609	0.0182693	-0.622	-0.345071	0.0067076	-0.350073
Q14344	GNA13	Guanine nucleotide-binding protein subunit alpha-13 (G alpha-13) (G-protein subunit alpha-13)	M20	darkred	-0.187611	0.704263	0.550913	0.383119	-0.320121	-0.460588	-0.348913	-0.203652	-0.166879	-0.557951	0.456519	0.301212	0.739168	0.308039	0.276043	-0.000315247	0.177047	-0.160163	0.217872	-0.481575	0.0773073	-0.585923	-0.287245	0.0761317	-0.381909
Q9UBT2	UBA2	SUMO-activating enzyme subunit 2 (EC 6.3.2.-) (Anthracycline-associated resistance ARX) (Ubiquitin-like 1-activating enzyme E1B) (Ubiquitin-like modifier-activating enzyme 2)	M20	darkred	-0.193666	0.729289	-0.0198133	-0.165591	-0.0856076	-0.365006	0.178362	-0.182171	0.166799	0.105043	0.468808	0.551843	0.15408	0.299891	0.0244429	0.179582	0.195742	0.156054	0.581323	0.100475	0.35303	0.0881787	0.28131	0.57722	0.00326978
P28066	PSMA5	Proteasome subunit alpha type-5 (EC 3.4.25.1) (Macropain zeta chain) (Multicatalytic endopeptidase complex zeta chain) (Proteasome zeta chain)	M20	darkred	-0.200264	0.847419	0.21049	0.179383	-0.316849	-0.504884	-0.161452	-0.400387	-0.118018	-0.199135	0.678689	0.365283	0.613695	0.279657	0.324933	0.39879	0.330728	0.11009	0.453502	-0.427493	0.0384408	-0.121003	0.00490593	0.323787	0.0297746
P51149	RAB7A	Ras-related protein Rab-7a	M20	darkred	-0.207344	0.733857	-0.0901415	-0.00826112	0.288193	-0.130758	-0.111516	-0.131341	-0.041833	0.0786103	0.483361	0.385869	0.48452	0.317665	0.122753	0.499345	0.58666	0.250194	0.515637	-0.0228062	0.521817	0.0846926	0.248647	0.318301	-0.00372647
P49189	ALDH9A1	4-trimethylaminobutyraldehyde dehydrogenase (TMABADH) (EC 1.2.1.47) (Aldehyde dehydrogenase E3 isozyme) (Aldehyde dehydrogenase family 9 member A1) (EC 1.2.1.3) (Gamma-aminobutyraldehyde dehydrogenase) (EC 1.2.1.19) (R-aminobutyraldehyde dehydrogenase) [Cleaved into: 4-trimethylaminobutyraldehyde dehydrogenase, N-terminally processed]	M20	darkred	-0.233803	0.700841	0.130508	0.420143	-0.108373	-0.277552	0.0829368	0.0214285	-0.0611743	-0.163085	0.226298	0.120979	0.444999	0.29427	0.154931	0.507916	0.128878	-0.096277	0.190737	-0.490895	-0.125854	-0.423798	-0.292345	-0.068803	0.112658
Q13424	SNTA1	Alpha-1-syntrophin (59 kDa dystrophin-associated protein A1 acidic component 1) (Pro-TGF-alpha cytoplasmic domain-interacting protein 1) (TACIP1) (Syntrophin-1)	M20	darkred	-0.271164	0.669694	0.135239	0.216135	0.207052	-0.2109	-0.172945	0.103679	0.12103	-0.025514	0.246051	0.262564	0.516996	0.304672	-0.0188931	0.408154	0.565657	0.116677	0.535423	-0.0608282	0.4523	-0.213951	-0.0200761	0.185046	-0.189564
Q9H8H3	METTL7A	Methyltransferase-like protein 7A (EC 2.1.1.-) (Protein AAM-B)	M20	darkred	-0.343111	0.504969	-0.0267793	0.210958	0.363959	0.0412527	-0.0327474	0.211912	0.165282	0.0431265	0.0613425	0.205137	0.357386	0.380435	0.00278797	0.492291	0.426009	0.0723747	0.360448	0.0566148	0.329136	-0.129795	-0.0222948	0.0560123	0.125806
Q12768	KIAA0196	WASH complex subunit strumpellin (Strumpellin)	M20	darkred	-0.410332	0.42492	0.249162	0.072672	0.203895	-0.22676	-0.484424	-0.135068	0.075484	-0.102588	0.242773	0.0545004	0.504469	0.15564	-0.0533773	0.253575	0.545382	0.106192	0.224312	0.0386819	0.335583	-0.0802955	0.0535179	0.0896214	0.146404
P35232	PHB	Prohibitin	M21	royalblue	0.05482	-0.339808	-0.155678	-0.149643	0.265586	0.435155	-0.126374	0.0246924	-0.373928	-0.116836	-0.0550754	0.11741	0.125547	0.170674	0.391993	-0.162273	0.169275	0.351254	-0.125836	0.0628609	0.107543	0.179362	0.213842	0.118896	-0.504541
Q00610	CLTC	Clathrin heavy chain 1 (Clathrin heavy chain on chromosome 17) (CLH-17)	M21	royalblue	0.0275358	-0.146406	0.00743458	-0.0566617	0.224017	0.342932	-0.24735	0.000171011	-0.264866	-0.154297	-0.00714274	0.132862	0.235663	0.126842	0.330649	-0.225027	0.250092	0.320688	-0.141879	-0.00227557	0.133959	0.0978977	0.125152	0.133737	-0.46275
P61086	UBE2K	Ubiquitin-conjugating enzyme E2 K (EC 2.3.2.23) (E2 ubiquitin-conjugating enzyme K) (Huntingtin-interacting protein 2) (HIP-2) (Ubiquitin carrier protein) (Ubiquitin-conjugating enzyme E2-25 kDa) (Ubiquitin-conjugating enzyme E2(25K)) (Ubiquitin-conjugating enzyme E2-25K) (Ubiquitin-protein ligase)	M21	royalblue	-0.0624824	-0.40671	-0.366136	-0.283491	0.367927	0.323397	-0.0312797	-0.0355135	-0.395854	0.0684667	-0.0144443	0.0695992	0.0286954	0.260797	0.248664	0.200855	0.091569	0.401615	-0.0508057	0.0643631	0.207512	0.19745	0.371515	0.122377	-0.334649
Q6NUK1	SLC25A24	Calcium-binding mitochondrial carrier protein SCaMC-1 (Mitochondrial ATP-Mg/Pi carrier protein 1) (Mitochondrial Ca(2+)-dependent solute carrier protein 1) (Small calcium-binding mitochondrial carrier protein 1) (Solute carrier family 25 member 24)	M21	royalblue	-0.10611	-0.182748	-0.386156	-0.30442	0.282598	0.197032	-0.0103101	-0.080487	0.0479993	0.355293	0.128347	0.294858	-0.105774	0.281782	0.296124	0.469287	0.390064	0.618232	0.355399	0.342151	0.185441	0.6522	0.475499	0.451338	0.0902704
Q02218	OGDH	2-oxoglutarate dehydrogenase, mitochondrial (EC 1.2.4.2) (2-oxoglutarate dehydrogenase complex component E1) (OGDC-E1) (Alpha-ketoglutarate dehydrogenase)	M21	royalblue	-0.115813	-0.113068	-0.302596	-0.292637	0.601622	0.390455	-0.0531779	0.0865803	-0.147526	0.175869	0.0262096	0.520556	0.0673691	0.532291	0.432324	0.298493	0.503826	0.678681	0.191277	0.281538	0.447019	0.376249	0.364142	0.409603	-0.279418
Q9UHD8	SEPT9	Septin-9 (MLL septin-like fusion protein MSF-A) (MLL septin-like fusion protein) (Ovarian/Breast septin) (Ov/Br septin) (Septin D1)	M21	royalblue	-0.141787	0.113066	-0.353137	-0.13619	0.206255	0.270004	0.0294099	-0.116897	-0.0972934	0.184353	0.124088	0.195236	0.180901	0.271482	0.290881	0.358382	0.272053	0.42447	0.0593809	-0.13575	0.0373416	0.314144	0.186296	0.216455	0.177628
P56192	MARS	Methionine--tRNA ligase, cytoplasmic (EC 6.1.1.10) (Methionyl-tRNA synthetase) (MetRS)	M21	royalblue	-0.149305	-0.204716	-0.396174	-0.362381	0.610591	0.481933	-0.195146	0.0157178	-0.195485	0.213053	0.10745	0.333663	0.192808	0.402718	0.306878	0.26934	0.605012	0.690621	0.328269	0.379655	0.571073	0.482928	0.606554	0.44841	-0.41479
O14827	RASGRF2	Ras-specific guanine nucleotide-releasing factor 2 (Ras-GRF2) (Ras guanine nucleotide exchange factor 2)	M21	royalblue	-0.192866	0.196389	-0.173103	-0.11561	0.151674	0.1515	0.01442	-0.1103	-0.0760838	0.0605422	0.280348	0.511897	0.336086	0.486733	0.494816	0.244643	0.443296	0.6457	0.468761	0.0307293	0.220696	0.3294	0.348614	0.631668	-0.295717
O75145	PPFIA3	Liprin-alpha-3 (Protein tyrosine phosphatase receptor type f polypeptide-interacting protein alpha-3) (PTPRF-interacting protein alpha-3)	M21	royalblue	-0.250446	-0.00655344	-0.454618	-0.481846	0.565838	0.326876	-0.0918546	-0.0702247	-0.0648861	0.346654	0.251691	0.492932	0.175489	0.461359	0.271095	0.391621	0.752497	0.872612	0.547329	0.406727	0.64361	0.623467	0.722089	0.705951	-0.382971
Q16864	ATP6V1F	V-type proton ATPase subunit F (V-ATPase subunit F) (V-ATPase 14 kDa subunit) (Vacuolar proton pump subunit F)	M21	royalblue	-0.283959	-0.0719065	-0.261976	-0.501321	0.446002	0.211231	-0.130701	-0.198129	-0.401082	-0.0176007	0.259153	0.460001	0.304502	0.493071	0.42154	0.144842	0.625877	0.692092	0.26185	0.164269	0.483303	0.32441	0.475088	0.473901	-0.474785
Q7L266	ASRGL1	Isoaspartyl peptidase/L-asparaginase (EC 3.4.19.5) (EC 3.5.1.1) (Asparaginase-like protein 1) (Beta-aspartyl-peptidase) (Isoaspartyl dipeptidase) (L-asparagine amidohydrolase) [Cleaved into: Isoaspartyl peptidase/L-asparaginase alpha chain; Isoaspartyl peptidase/L-asparaginase beta chain]	M21	royalblue	-0.286044	-0.264435	-0.220012	-0.11019	0.375646	0.162743	0.00135611	0.0474297	-0.180014	0.03389	-0.0509993	0.0768208	0.174716	0.357985	0.221285	0.445851	0.436438	0.506932	0.121622	-0.0611819	0.136602	0.107656	0.0901264	0.0839947	-0.260604
P11169	SLC2A3	Solute carrier family 2, facilitated glucose transporter member 3 (Glucose transporter type 3, brain) (GLUT-3)	M21	royalblue	-0.305933	-0.360707	-0.279783	-0.0581309	0.150126	0.348682	0.148228	0.0590472	-0.0974596	-0.023749	-0.0922988	0.0739236	0.0799969	0.368919	0.312619	0.248919	0.138383	0.480241	0.047084	-0.0256168	-0.135867	0.196985	0.18651	0.210872	-0.331325
O75439	PMPCB	Mitochondrial-processing peptidase subunit beta (EC 3.4.24.64) (Beta-MPP) (P-52)	M21	royalblue	-0.309688	0.100653	-0.211601	-0.218959	0.281777	0.0562812	-0.0902486	-0.184937	-0.110768	0.117767	0.353638	0.527403	0.32606	0.584722	0.51654	0.562946	0.675048	0.780919	0.539999	0.0890187	0.297366	0.417397	0.400793	0.598706	-0.194623
Q8N335	GPD1L	Glycerol-3-phosphate dehydrogenase 1-like protein (GPD1-L) (EC 1.1.1.8)	M21	royalblue	-0.317382	-0.053191	-0.376324	-0.483779	0.483706	0.189597	-0.0682005	-0.111506	-0.293659	0.11485	0.164077	0.297837	0.262547	0.374417	0.19606	0.205924	0.557553	0.647244	0.317019	0.182603	0.546981	0.334601	0.514142	0.451784	-0.43875
P10114	RAP2A	Ras-related protein Rap-2a (RbBP-30)	M21	royalblue	-0.317515	-0.16978	-0.365602	-0.747741	0.55031	0.12079	-0.13036	-0.350395	-0.553828	-0.0552748	0.336477	0.610952	0.125753	0.610117	0.484916	0.128742	0.29815	0.640319	0.0995454	0.344765	0.630463	0.420521	0.694734	0.534676	-0.346099
Q14289	PTK2B	Protein-tyrosine kinase 2-beta (EC 2.7.10.2) (Calcium-dependent tyrosine kinase) (CADTK) (Calcium-regulated non-receptor proline-rich tyrosine kinase) (Cell adhesion kinase beta) (CAK-beta) (CAKB) (Focal adhesion kinase 2) (FADK 2) (Proline-rich tyrosine kinase 2) (Related adhesion focal tyrosine kinase) (RAFTK)	M21	royalblue	-0.323236	-0.378727	-0.154059	-0.359968	0.196044	0.272625	-0.332452	-0.233954	-0.101473	0.0117231	0.175056	0.327736	0.142723	0.449991	0.426361	0.204555	0.467893	0.709629	0.0955897	0.194001	0.127072	0.444426	0.438148	0.447933	-0.294313
P09622	DLD	Dihydrolipoyl dehydrogenase, mitochondrial (EC 1.8.1.4) (Dihydrolipoamide dehydrogenase) (Glycine cleavage system L protein)	M21	royalblue	-0.331211	-0.0870246	-0.330522	-0.479612	0.640165	0.248467	-0.407188	-0.245758	-0.232148	0.159303	0.306815	0.427202	0.275915	0.482296	0.389012	0.4457	0.709165	0.785386	0.247642	0.350155	0.616623	0.590212	0.649114	0.495117	-0.138396
Q08722	CD47	Leukocyte surface antigen CD47 (Antigenic surface determinant protein OA3) (Integrin-associated protein) (IAP) (Protein MER6) (CD antigen CD47)	M21	royalblue	-0.348705	-0.472948	-0.246604	-0.367952	0.476942	0.467987	-0.189729	-0.0713383	-0.301339	-0.00576739	-0.165438	-0.0412136	-0.00161905	0.206331	0.251227	-0.0138504	0.21919	0.439522	-0.362717	0.276266	0.0226418	0.345926	0.357614	0.0740518	0.0681908
P36542	ATP5C1	ATP synthase subunit gamma, mitochondrial (F-ATPase gamma subunit)	M21	royalblue	-0.357003	0.170142	-0.311137	-0.557735	0.45761	0.108786	-0.166104	-0.257162	-0.307494	0.0810934	0.429192	0.688282	0.370901	0.642064	0.468812	0.298166	0.715364	0.824801	0.508951	0.245908	0.664219	0.439275	0.649295	0.744121	-0.461989
P50213	IDH3A	Isocitrate dehydrogenase [NAD] subunit alpha, mitochondrial (EC 1.1.1.41) (Isocitric dehydrogenase subunit alpha) (NAD(+)-specific ICDH subunit alpha)	M21	royalblue	-0.361788	-0.317016	0.00916068	-0.351343	0.268548	0.106767	-0.521131	-0.337772	-0.293784	-0.127705	0.293073	0.408013	0.316287	0.527	0.615393	0.234353	0.607051	0.757228	0.172568	0.232654	0.225699	0.419751	0.457665	0.48838	-0.275943
O43674	NDUFB5	NADH dehydrogenase [ubiquinone] 1 beta subcomplex subunit 5, mitochondrial (Complex I-SGDH) (CI-SGDH) (NADH-ubiquinone oxidoreductase SGDH subunit)	M21	royalblue	-0.398232	-0.255963	-0.492524	-0.565354	0.762661	0.32379	-0.224273	-0.136621	-0.136919	0.28708	0.1436	0.357797	0.0460751	0.482599	0.254622	0.529359	0.601172	0.789454	0.190269	0.489757	0.605533	0.669198	0.694629	0.44813	-0.0236032
P99999	CYCS	Cytochrome c	M21	royalblue	-0.401976	0.0242581	-0.104254	-0.419244	0.0897629	-0.157788	-0.288915	-0.535958	-0.476457	-0.17752	0.532477	0.579216	0.422982	0.637993	0.719972	0.347626	0.434285	0.781818	0.225797	-0.107099	0.194269	0.334708	0.457888	0.631035	-0.30786
Q86UR5	RIMS1	Regulating synaptic membrane exocytosis protein 1 (Rab-3-interacting molecule 1) (RIM 1) (Rab-3-interacting protein 2)	M21	royalblue	-0.419639	-0.339247	-0.601524	-0.578252	0.381921	0.365792	0.191787	-0.13764	-0.0287014	0.382447	0.0514484	0.256821	-0.153802	0.416954	0.21864	0.402108	0.324707	0.753528	0.235724	0.395444	0.147363	0.691409	0.673952	0.551123	0.117743
Q9ULP9	TBC1D24	TBC1 domain family member 24	M21	royalblue	-0.440352	-0.321917	-0.490548	-0.489386	0.408483	0.417427	-0.0749422	-0.0897693	-0.150776	0.255095	0.0762869	0.208973	0.0891653	0.422383	0.275921	0.384556	0.603369	0.852175	0.245456	0.28167	0.217791	0.568098	0.641623	0.517519	-0.309834
Q9UNS2	COPS3	COP9 signalosome complex subunit 3 (SGN3) (Signalosome subunit 3) (JAB1-containing signalosome subunit 3)	M21	royalblue	-0.460273	-0.333561	-0.600058	-0.511938	0.54786	0.308596	0.00507038	-0.0784063	-0.241748	0.290976	0.0545323	0.201802	0.0136982	0.499135	0.247666	0.626314	0.45011	0.765256	0.203789	0.265023	0.30391	0.509561	0.624085	0.38881	-0.131401
O60925	PFDN1	Prefoldin subunit 1	M21	royalblue	-0.460517	-0.172424	-0.469113	-0.173306	0.238138	0.329307	0.114119	-0.137913	-0.2557	0.0746921	0.0888573	-0.0135113	0.223941	0.383482	0.276568	0.537445	0.249878	0.535117	0.00635868	-0.173062	-0.109981	0.25703	0.330513	0.175195	-0.0354622
P21912	SDHB	Succinate dehydrogenase [ubiquinone] iron-sulfur subunit, mitochondrial (EC 1.3.5.1) (Iron-sulfur subunit of complex II) (Ip)	M21	royalblue	-0.475839	-0.278633	-0.312872	-0.507982	0.419744	0.180552	-0.0814031	-0.191121	-0.0152419	0.183119	0.143366	0.310042	0.106669	0.430226	0.233886	0.319099	0.622263	0.77899	0.357637	0.379964	0.348742	0.578727	0.539591	0.544837	-0.0856575
Q9BWM7	SFXN3	Sideroflexin-3	M21	royalblue	-0.488337	-0.512157	-0.357204	-0.430392	0.36989	0.370159	0.12089	0.0196534	-0.200758	0.0110268	-0.251553	-0.0472389	-0.00591549	0.273179	0.10585	0.0419708	0.299238	0.51541	-0.148611	0.117206	-0.000132602	0.241852	0.209683	0.108608	-0.20328
P21283	ATP6V1C1	V-type proton ATPase subunit C 1 (V-ATPase subunit C 1) (Vacuolar proton pump subunit C 1)	M21	royalblue	-0.499815	-0.392339	-0.388569	-0.548949	0.577842	0.388733	-0.251296	-0.154573	-0.277216	0.0752883	0.0472114	0.357729	0.0617902	0.593729	0.430271	0.338134	0.435504	0.787082	-0.0838217	0.323642	0.296744	0.494797	0.572772	0.404437	-0.166381
P43004	SLC1A2	Excitatory amino acid transporter 2 (Glutamate/aspartate transporter II) (Sodium-dependent glutamate/aspartate transporter 2) (Solute carrier family 1 member 2)	M21	royalblue	-0.502965	-0.150779	-0.385107	-0.677823	0.578447	0.141618	-0.288114	-0.340582	-0.325788	0.0915847	0.367791	0.640267	0.14506	0.733693	0.530405	0.488626	0.538974	0.856905	0.233601	0.431278	0.56332	0.603943	0.775578	0.653075	-0.160368
P37840	SNCA	Alpha-synuclein (Non-A beta component of AD amyloid) (Non-A4 component of amyloid precursor) (NACP)	M21	royalblue	-0.506586	-0.300119	-0.587229	-0.5417	0.398682	0.313572	0.0646789	-0.156518	-0.0335336	0.370101	0.106542	0.224616	-0.0781072	0.44211	0.229686	0.574953	0.464201	0.810993	0.261817	0.363378	0.151345	0.699688	0.684843	0.529249	0.0828892
O15079	SNPH	Syntaphilin	M21	royalblue	-0.516219	-0.156547	-0.264312	-0.444235	0.345778	0.0943005	-0.238052	-0.269423	0.0598871	0.15163	0.265434	0.459471	0.143701	0.555447	0.358741	0.473651	0.580749	0.813741	0.340582	0.339496	0.330532	0.62138	0.550237	0.621065	-0.0231008
O14910	LIN7A	Protein lin-7 homolog A (Lin-7A) (hLin-7) (Mammalian lin-seven protein 1) (MALS-1) (Tax interaction protein 33) (TIP-33) (Vertebrate lin-7 homolog 1) (Veli-1)	M21	royalblue	-0.522343	0.181985	-0.420711	-0.450413	0.171365	0.02676	-0.0179074	-0.325039	-0.0539337	0.21816	0.461336	0.505614	0.312297	0.585377	0.363154	0.605918	0.66876	0.858647	0.601252	0.083168	0.30075	0.549032	0.611718	0.757032	-0.185207
Q15008	PSMD6	26S proteasome non-ATPase regulatory subunit 6 (26S proteasome regulatory subunit RPN7) (26S proteasome regulatory subunit S10) (Breast cancer-associated protein SGA-113M) (Phosphonoformate immuno-associated protein 4) (Proteasome regulatory particle subunit p44S10) (p42A)	M21	royalblue	-0.539427	0.0459733	-0.591523	-0.471203	0.686393	0.393684	-0.0183647	-0.101603	-0.05958	0.377054	0.196736	0.325996	0.218719	0.506848	0.230349	0.64133	0.772979	0.860693	0.402316	0.355352	0.484207	0.669161	0.699573	0.561237	0.0692163
O75663	TIPRL	TIP41-like protein (Putative MAPK-activating protein PM10) (Type 2A-interacting protein) (TIP)	M21	royalblue	-0.55078	-0.0934721	-0.220679	-0.22092	0.213404	0.157094	-0.259638	-0.127453	0.206181	0.206961	0.0931543	0.0338847	0.142111	0.237799	0.0635583	0.447647	0.577653	0.61543	0.192146	0.216718	0.0551976	0.492194	0.395113	0.364791	0.0955764
Q5FWE3	PRRT3	Proline-rich transmembrane protein 3	M21	royalblue	-0.564486	-0.189168	-0.343668	-0.609566	0.287856	0.17319	-0.215023	-0.326062	-0.277424	0.0332922	0.315386	0.537636	0.274414	0.699057	0.514697	0.346287	0.60264	0.916502	0.317718	0.192832	0.321483	0.489147	0.642133	0.702086	-0.410118
O95502	NPTXR	Neuronal pentraxin receptor	M21	royalblue	-0.571782	-0.061293	-0.284748	-0.463552	0.261642	0.0471826	-0.15111	-0.318472	-0.0577939	0.16379	0.296405	0.349869	0.0731571	0.497807	0.3244	0.503255	0.455444	0.695643	0.235886	0.321903	0.144185	0.554759	0.610672	0.559002	0.178781
P31146	CORO1A	Coronin-1A (Coronin-like protein A) (Clipin-A) (Coronin-like protein p57) (Tryptophan aspartate-containing coat protein) (TACO)	M21	royalblue	-0.576516	-0.20941	-0.333148	-0.422858	0.470942	0.265923	-0.251056	-0.140441	-0.00542418	0.199366	0.124048	0.375981	0.173129	0.593795	0.38297	0.502512	0.638262	0.835062	0.336354	0.415074	0.308114	0.606552	0.586331	0.577695	0.027978
P53041	PPP5C	Serine/threonine-protein phosphatase 5 (PP5) (EC 3.1.3.16) (Protein phosphatase T) (PP-T) (PPT)	M21	royalblue	-0.583462	-0.10618	-0.349426	-0.434149	0.224077	0.202974	-0.233251	-0.185413	0.0195136	0.215559	0.183026	0.18769	0.214153	0.380178	0.188648	0.415009	0.69267	0.774733	0.365433	0.256111	0.18148	0.552215	0.578785	0.554878	-0.151546
P09497	CLTB	Clathrin light chain B (Lcb)	M21	royalblue	-0.597042	-0.164179	-0.519241	-0.547857	0.462112	0.269323	-0.125994	-0.19292	-0.182804	0.197153	0.254674	0.472111	0.158223	0.720968	0.410975	0.662815	0.604715	0.908995	0.309594	0.255797	0.352033	0.546123	0.693389	0.606216	-0.26909
Q9UMF0	ICAM5	Intercellular adhesion molecule 5 (ICAM-5) (Telencephalin)	M21	royalblue	-0.63263	0.0516326	-0.26837	-0.413711	0.398375	0.110582	-0.215204	-0.267205	-0.127838	0.0575993	0.373895	0.644803	0.355267	0.814157	0.575276	0.58871	0.693887	0.914149	0.454213	0.248348	0.374169	0.500281	0.596254	0.736209	-0.163613
Q9ULC4	MCTS1	Malignant T-cell-amplified sequence 1 (MCT-1) (Multiple copies T-cell malignancies)	M21	royalblue	-0.646833	0.130535	-0.195395	-0.21038	0.216449	0.0595404	-0.252353	-0.27306	-0.168461	-0.00287244	0.399581	0.384112	0.567295	0.676867	0.467151	0.660043	0.78375	0.836094	0.464127	-0.0827569	0.196728	0.277668	0.429696	0.570003	-0.28405
Q9BWD1	ACAT2	Acetyl-CoA acetyltransferase, cytosolic (EC 2.3.1.9) (Acetyl-CoA transferase-like protein) (Cytosolic acetoacetyl-CoA thiolase)	M21	royalblue	-0.70687	-0.129853	-0.407298	-0.349837	0.151949	0.0545132	0.00232696	-0.201943	0.0409759	0.200467	0.152137	0.135496	0.081129	0.49338	0.183525	0.726777	0.436489	0.635733	0.267815	0.113449	-0.0602708	0.435747	0.421139	0.376425	0.195037
P04179	SOD2	Superoxide dismutase [Mn], mitochondrial (EC 1.15.1.1)	M22	darkgreen	0.269892	-0.0430985	-0.0842615	0.181486	0.148257	0.343908	-0.0396279	0.286705	-0.00387316	0.205106	-0.151652	-0.0934063	0.127617	-0.101555	0.0592699	0.100996	0.488671	0.235713	0.198755	-0.103816	0.0339815	0.0423533	-0.101795	-0.0482064	-0.332893
Q99613	EIF3C	Eukaryotic translation initiation factor 3 subunit C (eIF3c) (Eukaryotic translation initiation factor 3 subunit 8) (eIF3 p110)	M22	darkgreen	0.0529121	0.185736	-0.137792	-0.00138442	0.170554	0.254919	-0.0316483	0.211539	0.101998	0.174282	0.0686494	0.21694	0.173008	0.177576	-0.00465424	0.109309	0.390819	0.135797	0.506603	0.215534	0.383843	0.058529	0.214778	0.228945	-0.354138
P61011	SRP54	Signal recognition particle 54 kDa protein (SRP54)	M22	darkgreen	0.0222626	-0.101565	-0.345719	-0.00836045	0.379393	0.532233	0.177452	0.367352	0.261878	0.416616	-0.367436	-0.13066	-0.0659189	-0.0908532	-0.112678	0.114614	0.471168	0.314606	0.143205	0.156995	0.0616157	0.337315	-0.0160835	0.00808145	0.130645
P62841	RPS15	40S ribosomal protein S15 (RIG protein)	M22	darkgreen	-0.0657979	0.234573	-0.244002	-0.0942906	0.198303	0.164323	-0.0264831	0.0981859	0.340775	0.444758	-0.0136579	-0.132582	0.0747835	-0.207275	-0.336695	0.216782	0.607367	0.257322	0.327596	0.104786	0.229222	0.326404	0.127993	0.124622	0.162403
O94967	WDR47	WD repeat-containing protein 47 (Neuronal enriched MAP-interacting protein) (Nemitin)	M22	darkgreen	-0.0812247	-0.0868203	-0.051474	0.0956834	0.242396	0.302402	-0.162802	0.238154	-0.0717864	-0.0368005	-0.00921638	0.307967	0.237444	0.440211	0.362119	0.217066	0.376642	0.388128	0.349103	0.15448	0.240077	0.0386573	0.188618	0.277169	-0.626943
[truncated: 931 more rows]
