# Supplementary material for: Integrated proteomics and network analysis identifies protein hubs and network alterations in Alzheimer’s disease
Source: Acta Neuropathol Commun. 2018 Mar 1;6:19. doi: 10.1186/s40478-018-0524-2 (PMC5831854; doi:10.1186/s40478-018-0524-2)
Supplement: Supplementary file 6 — Table S6. Gene ontology (GO) term enrichment for proteins in WGCNA modules. The enriched GO terms with associated P values (Benjamini-Hochberg FDR corrected) for biological processes, cellular components, and molecular functions are provided in separate tabs. (XLSX 147 kb) [file 40478_2018_524_MOESM6_ESM.xlsx]

## Sheet: biological process
Table S6. Gene ontology term enrichment for proteins in WGCNA modules
Module ID	Module color	GO ID	Biological process	Total	In data	P value	FDR-corrected P value
M1	turquoise	GO:0044248	cellular catabolic process	776	52	1.97502e-06	0.00189552
M1	turquoise	GO:0006457	protein folding	161	19	2.92051e-06	0.00200778
M1	turquoise	GO:0031398	positive regulation of protein ubiquitination	92	14	3.13797e-06	0.00200778
M1	turquoise	GO:0030178	negative regulation of Wnt signaling pathway	84	13	5.87364e-06	0.00263889
M1	turquoise	GO:1903322	positive regulation of protein modification by small protein conjugation or removal	98	14	6.73862e-06	0.00263889
M1	turquoise	GO:0031145	anaphase-promoting complex-dependent catabolic process	50	10	6.8739e-06	0.00263889
M1	turquoise	GO:0006521	regulation of cellular amino acid metabolic process	41	9	8.95679e-06	0.00310164
M1	turquoise	GO:0051438	regulation of ubiquitin-protein transferase activity	65	11	1.29564e-05	0.00331598
M1	turquoise	GO:0031396	regulation of protein ubiquitination	135	16	1.72205e-05	0.00413184
M1	turquoise	GO:0000165	MAPK cascade	189	19	3.0292e-05	0.00603986
M1	turquoise	GO:1903320	regulation of protein modification by small protein conjugation or removal	144	16	3.87608e-05	0.00620011
M1	turquoise	GO:0051259	protein oligomerization	267	23	5.32916e-05	0.00725658
M1	turquoise	GO:0060828	regulation of canonical Wnt signaling pathway	103	13	5.56264e-05	0.00725658
M1	turquoise	GO:2000278	regulation of DNA biosynthetic process	40	8	5.8597e-05	0.00725658
M1	turquoise	GO:2000058	regulation of protein ubiquitination involved in ubiquitin-dependent protein catabolic process	65	10	7.55128e-05	0.00828267
M1	turquoise	GO:0045899	positive regulation of RNA polymerase II transcriptional preinitiation complex assembly	8	4	9.20023e-05	0.00929466
M1	turquoise	GO:0006413	translational initiation	126	14	0.000118923	0.0111883
M1	turquoise	GO:0030162	regulation of proteolysis	339	26	0.000122404	0.0111883
M1	turquoise	GO:0045862	positive regulation of proteolysis	194	18	0.000140293	0.0116239
M1	turquoise	GO:0038061	NIK/NF-kappaB signaling	57	9	0.000141069	0.0116239
M1	turquoise	GO:0006461	protein complex assembly	635	40	0.000153143	0.0116239
M1	turquoise	GO:0070271	protein complex biogenesis	635	40	0.000153143	0.0116239
M1	turquoise	GO:0045898	regulation of RNA polymerase II transcriptional preinitiation complex assembly	9	4	0.000161059	0.0116239
M1	turquoise	GO:0060261	positive regulation of transcription initiation from RNA polymerase II promoter	9	4	0.000161059	0.0116239
M1	turquoise	GO:0042255	ribosome assembly	35	7	0.000171953	0.011788
M1	turquoise	GO:1904356	regulation of telomere maintenance via telomere lengthening	25	6	0.000175353	0.0118102
M1	turquoise	GO:0043161	proteasome-mediated ubiquitin-dependent protein catabolic process	133	14	0.000212392	0.0140581
M1	turquoise	GO:0010608	posttranscriptional regulation of gene expression	274	22	0.000218317	0.0142054
M1	turquoise	GO:0010498	proteasomal protein catabolic process	134	14	0.000229905	0.0146928
M1	turquoise	GO:0022618	ribonucleoprotein complex assembly	119	13	0.000246923	0.0151518
M1	turquoise	GO:1903050	regulation of proteolysis involved in cellular protein catabolic process	135	14	0.000248649	0.0151518
M1	turquoise	GO:1904872	regulation of telomerase RNA localization to Cajal body	11	4	0.000399024	0.0204121
M1	turquoise	GO:0060260	regulation of transcription initiation from RNA polymerase II promoter	11	4	0.000399024	0.0204121
M1	turquoise	GO:1904874	positive regulation of telomerase RNA localization to Cajal body	11	4	0.000399024	0.0204121
M1	turquoise	GO:2000144	positive regulation of DNA-templated transcription, initiation	11	4	0.000399024	0.0204121
M1	turquoise	GO:0044257	cellular protein catabolic process	250	20	0.0004454	0.0213736
M1	turquoise	GO:0017038	protein import	96	11	0.000490554	0.0222739
M1	turquoise	GO:1903052	positive regulation of proteolysis involved in cellular protein catabolic process	96	11	0.000490554	0.0222739
M1	turquoise	GO:0006605	protein targeting	291	22	0.000507363	0.0222739
M1	turquoise	GO:0071826	ribonucleoprotein complex subunit organization	130	13	0.000588051	0.0252406
M1	turquoise	GO:0051603	proteolysis involved in cellular protein catabolic process	242	19	0.00077929	0.0298438
M1	turquoise	GO:0061136	regulation of proteasomal protein catabolic process	86	10	0.000784818	0.0298438
M1	turquoise	GO:2000142	regulation of DNA-templated transcription, initiation	13	4	0.00081793	0.0307846
M1	turquoise	GO:0043488	regulation of mRNA stability	89	10	0.00102834	0.0361927
M1	turquoise	GO:0051170	nuclear import	74	9	0.00103342	0.0361927
M1	turquoise	GO:0051052	regulation of DNA metabolic process	138	13	0.00103538	0.0361927
M1	turquoise	GO:0043632	modification-dependent macromolecule catabolic process	229	18	0.0010559	0.0361927
M1	turquoise	GO:0045732	positive regulation of protein catabolic process	139	13	0.0011074	0.0371832
M1	turquoise	GO:0090083	regulation of inclusion body assembly	14	4	0.00111385	0.0371832
M1	turquoise	GO:1902998	positive regulation of neurofibrillary tangle assembly	2	2	0.00122247	0.0374512
M1	turquoise	GO:0043487	regulation of RNA stability	94	10	0.00156962	0.0453065
M1	turquoise	GO:0006913	nucleocytoplasmic transport	145	13	0.00163309	0.0467869
M1	turquoise	GO:0006511	ubiquitin-dependent protein catabolic process	219	17	0.00166152	0.0472486
M1	turquoise	GO:0006606	protein import into nucleus	67	8	0.0022026	0.0545321
M1	turquoise	GO:0015031	protein transport	801	43	0.00249159	0.0605394
M1	turquoise	GO:1902947	regulation of tau-protein kinase activity	3	2	0.00358247	0.076833
M1	turquoise	GO:1900221	regulation of beta-amyloid clearance	3	2	0.00358247	0.076833
M1	turquoise	GO:0022613	ribonucleoprotein complex biogenesis	220	16	0.00433511	0.085241
M1	turquoise	GO:0016071	mRNA metabolic process	327	21	0.00505282	0.0965064
M1	turquoise	GO:0097193	intrinsic apoptotic signaling pathway	77	8	0.00526856	0.0996355
M1	turquoise	GO:0006402	mRNA catabolic process	130	11	0.00570184	0.103741
M1	turquoise	GO:0006364	rRNA processing	114	10	0.00643069	0.112216
M1	turquoise	GO:0006412	translation	292	19	0.00657291	0.112903
M2	blue	GO:0006082	organic acid metabolic process	510	39	6.99463e-11	2.38797e-07
M2	blue	GO:0044281	small molecule metabolic process	981	56	2.11422e-10	3.60898e-07
M2	blue	GO:0019752	carboxylic acid metabolic process	466	36	3.38161e-10	3.84827e-07
M2	blue	GO:0043436	oxoacid metabolic process	471	36	4.56157e-10	3.8933e-07
M2	blue	GO:0044710	single-organism metabolic process	1737	74	6.43454e-08	4.11462e-05
M2	blue	GO:0006732	coenzyme metabolic process	200	20	7.23131e-08	4.11462e-05
M2	blue	GO:0051186	cofactor metabolic process	252	22	1.75991e-07	8.58332e-05
M2	blue	GO:0033559	unsaturated fatty acid metabolic process	42	9	5.81772e-07	0.000230461
M2	blue	GO:1901566	organonitrogen compound biosynthetic process	622	36	6.75046e-07	0.000230461
M2	blue	GO:0032787	monocarboxylic acid metabolic process	282	21	4.62749e-06	0.0014362
M2	blue	GO:1901564	organonitrogen compound metabolic process	1110	50	6.02324e-06	0.00171361
M2	blue	GO:1990748	cellular detoxification	56	9	7.361e-06	0.00193311
M2	blue	GO:1901685	glutathione derivative metabolic process	13	5	9.2418e-06	0.00210343
M2	blue	GO:1901687	glutathione derivative biosynthetic process	13	5	9.2418e-06	0.00210343
M2	blue	GO:0006790	sulfur compound metabolic process	191	16	1.603e-05	0.00297123
M2	blue	GO:0044237	cellular metabolic process	3241	106	1.72318e-05	0.00297123
M2	blue	GO:0001676	long-chain fatty acid metabolic process	48	8	1.82765e-05	0.00297123
M2	blue	GO:0006693	prostaglandin metabolic process	16	5	2.95417e-05	0.00438501
M2	blue	GO:0006692	prostanoid metabolic process	16	5	2.95417e-05	0.00438501
M2	blue	GO:0006690	icosanoid metabolic process	38	7	3.15628e-05	0.00448981
M2	blue	GO:0042559	pteridine-containing compound biosynthetic process	9	4	4.02058e-05	0.00549051
M2	blue	GO:0071704	organic substance metabolic process	3422	109	4.25298e-05	0.00558449
M2	blue	GO:0006631	fatty acid metabolic process	165	14	4.8327e-05	0.00591954
M2	blue	GO:0043603	cellular amide metabolic process	434	25	4.92912e-05	0.00591954
M2	blue	GO:0070458	cellular detoxification of nitrogen compound	4	3	5.72188e-05	0.00591954
M2	blue	GO:0009396	folic acid-containing compound biosynthetic process	4	3	5.72188e-05	0.00591954
M2	blue	GO:1902965	regulation of protein localization to early endosome	4	3	5.72188e-05	0.00591954
M2	blue	GO:1902966	positive regulation of protein localization to early endosome	4	3	5.72188e-05	0.00591954
M2	blue	GO:0046654	tetrahydrofolate biosynthetic process	4	3	5.72188e-05	0.00591954
M2	blue	GO:1901575	organic substance catabolic process	881	40	6.01569e-05	0.00604046
M2	blue	GO:0008152	metabolic process	3581	112	6.95032e-05	0.00677954
M2	blue	GO:0006749	glutathione metabolic process	47	7	0.000130621	0.0119884
M2	blue	GO:0018916	nitrobenzene metabolic process	5	3	0.000140461	0.0119884
M2	blue	GO:0044282	small molecule catabolic process	213	15	0.000216244	0.0180062
M2	blue	GO:0046395	carboxylic acid catabolic process	125	11	0.000231966	0.0188555
M2	blue	GO:0006575	cellular modified amino acid metabolic process	107	10	0.000274783	0.0192195
M2	blue	GO:0043651	linoleic acid metabolic process	6	3	0.00027585	0.0192195
M2	blue	GO:0051410	detoxification of nitrogen compound	6	3	0.00027585	0.0192195
M2	blue	GO:0098869	cellular oxidant detoxification	53	7	0.000282919	0.0193177
M2	blue	GO:0044238	primary metabolic process	3214	101	0.000293498	0.0196471
M2	blue	GO:0042398	cellular modified amino acid biosynthetic process	25	5	0.000300362	0.0197199
M2	blue	GO:0043488	regulation of mRNA stability	89	9	0.000308911	0.0198985
M2	blue	GO:1901360	organic cyclic compound metabolic process	1682	61	0.000372843	0.0227301
M2	blue	GO:0044283	small molecule biosynthetic process	225	15	0.000391661	0.0234584
M2	blue	GO:0072524	pyridine-containing compound metabolic process	94	9	0.000465565	0.0261023
M2	blue	GO:0036109	alpha-linolenic acid metabolic process	7	3	0.000474032	0.0261023
M2	blue	GO:0006629	lipid metabolic process	562	27	0.000502635	0.0266557
M2	blue	GO:0042558	pteridine-containing compound metabolic process	16	4	0.000507504	0.0266557
M2	blue	GO:0080090	regulation of primary metabolic process	2039	70	0.000565209	0.0283768
M2	blue	GO:0070488	neutrophil aggregation	2	2	0.000600123	0.0290727
M2	blue	GO:0042063	gliogenesis	118	10	0.000604617	0.0290727
M2	blue	GO:0033540	fatty acid beta-oxidation using acyl-CoA oxidase	8	3	0.000744788	0.0346094
M2	blue	GO:0072329	monocarboxylic acid catabolic process	62	7	0.000750175	0.0346094
M2	blue	GO:0034641	cellular nitrogen compound metabolic process	1815	63	0.000984198	0.041529
M2	blue	GO:0033993	response to lipid	468	23	0.00100613	0.041529
M2	blue	GO:0042537	benzene-containing compound metabolic process	19	4	0.00102035	0.041529
M2	blue	GO:0046456	icosanoid biosynthetic process	19	4	0.00102035	0.041529
M2	blue	GO:0046653	tetrahydrofolate metabolic process	9	3	0.00109708	0.0416158
M2	blue	GO:0009086	methionine biosynthetic process	9	3	0.00109708	0.0416158
M2	blue	GO:0006000	fructose metabolic process	9	3	0.00109708	0.0416158
M2	blue	GO:0019395	fatty acid oxidation	49	6	0.00117002	0.043418
M2	blue	GO:0034440	lipid oxidation	50	6	0.00130298	0.0465535
M2	blue	GO:0006807	nitrogen compound metabolic process	2058	69	0.00130906	0.0465535
M2	blue	GO:0046496	nicotinamide nucleotide metabolic process	89	8	0.0014581	0.0489855
M2	blue	GO:0019362	pyridine nucleotide metabolic process	89	8	0.0014581	0.0489855
M2	blue	GO:0051171	regulation of nitrogen compound metabolic process	1406	51	0.00146354	0.0489855
M2	blue	GO:0046394	carboxylic acid biosynthetic process	133	10	0.00152751	0.0491069
M2	blue	GO:0042178	xenobiotic catabolic process	10	3	0.00153909	0.0491069
M2	blue	GO:1903651	positive regulation of cytoplasmic transport	10	3	0.00153909	0.0491069
M2	blue	GO:0006805	xenobiotic metabolic process	52	6	0.00160325	0.0500587
M2	blue	GO:0044272	sulfur compound biosynthetic process	91	8	0.00168345	0.0500587
M2	blue	GO:0046370	fructose biosynthetic process	3	2	0.00177123	0.0500587
M2	blue	GO:0031323	regulation of cellular metabolic process	2080	69	0.0017844	0.0500587
M2	blue	GO:0019637	organophosphate metabolic process	580	26	0.00178809	0.0500587
M2	blue	GO:0006636	unsaturated fatty acid biosynthetic process	22	4	0.00181818	0.0500587
M2	blue	GO:0006760	folic acid-containing compound metabolic process	11	3	0.00207825	0.0517894
M2	blue	GO:0009070	serine family amino acid biosynthetic process	11	3	0.00207825	0.0517894
M2	blue	GO:0001516	prostaglandin biosynthetic process	11	3	0.00207825	0.0517894
M2	blue	GO:0006766	vitamin metabolic process	60	6	0.0033556	0.0758392
M2	blue	GO:0006725	cellular aromatic compound metabolic process	1607	55	0.00348763	0.0758392
M2	blue	GO:0055086	nucleobase-containing small molecule metabolic process	396	19	0.00368801	0.0791034
M2	blue	GO:0006635	fatty acid beta-oxidation	43	5	0.00381197	0.0805785
M2	blue	GO:0030258	lipid modification	128	9	0.00410474	0.0849307
M2	blue	GO:0055114	oxidation-reduction process	524	23	0.00435053	0.0894742
M2	blue	GO:0048708	astrocyte differentiation	28	4	0.00453873	0.0922335
M2	blue	GO:0044255	cellular lipid metabolic process	470	21	0.00525357	0.101622
M2	blue	GO:0019682	glyceraldehyde-3-phosphate metabolic process	15	3	0.00533146	0.101622
M2	blue	GO:0046655	folic acid metabolic process	5	2	0.00571511	0.101622
M2	blue	GO:0046083	adenine metabolic process	5	2	0.00571511	0.101622
M2	blue	GO:0000038	very long-chain fatty acid metabolic process	16	3	0.00644468	0.110564
M2	blue	GO:0009069	serine family amino acid metabolic process	31	4	0.00658827	0.110736
M0	grey	GO:0055086	nucleobase-containing small molecule metabolic process	396	26	1.07643e-06	0.00247408
M0	grey	GO:0009117	nucleotide metabolic process	358	24	2.05011e-06	0.00247408
M0	grey	GO:0006753	nucleoside phosphate metabolic process	362	24	2.49571e-06	0.00247408
M0	grey	GO:0019693	ribose phosphate metabolic process	290	19	3.64943e-05	0.0271335
M0	grey	GO:0055114	oxidation-reduction process	524	27	5.92339e-05	0.0352323
M0	grey	GO:0046128	purine ribonucleoside metabolic process	229	16	7.33343e-05	0.0362674
M0	grey	GO:0042278	purine nucleoside metabolic process	232	16	8.56528e-05	0.0362674
M0	grey	GO:0009116	nucleoside metabolic process	261	17	0.000103788	0.0362674
M0	grey	GO:0009150	purine ribonucleotide metabolic process	269	17	0.000150142	0.0362674
M0	grey	GO:0072521	purine-containing compound metabolic process	296	18	0.000154884	0.0362674
M0	grey	GO:0009119	ribonucleoside metabolic process	244	16	0.000155009	0.0362674
M0	grey	GO:0009167	purine ribonucleoside monophosphate metabolic process	195	14	0.000158533	0.0362674
M0	grey	GO:0009126	purine nucleoside monophosphate metabolic process	195	14	0.000158533	0.0362674
M0	grey	GO:1901657	glycosyl compound metabolic process	272	17	0.000171718	0.0364779
M0	grey	GO:0009161	ribonucleoside monophosphate metabolic process	200	14	0.000206972	0.0390382
M0	grey	GO:0009259	ribonucleotide metabolic process	277	17	0.000213744	0.0390382
M0	grey	GO:0006163	purine nucleotide metabolic process	278	17	0.000223151	0.0390382
M0	grey	GO:0009123	nucleoside monophosphate metabolic process	205	14	0.000267695	0.0442291
M0	grey	GO:0019637	organophosphate metabolic process	580	27	0.000323979	0.0497308
M0	grey	GO:0044248	cellular catabolic process	776	33	0.000347395	0.0497308
M0	grey	GO:0044281	small molecule metabolic process	981	39	0.000362399	0.0497308
M0	grey	GO:0045906	negative regulation of vasoconstriction	7	3	0.000400556	0.0497308
M0	grey	GO:0006739	NADP metabolic process	29	5	0.000477196	0.0497308
M0	grey	GO:0006139	nucleobase-containing compound metabolic process	1501	53	0.00048139	0.0497308
M0	grey	GO:0050685	positive regulation of mRNA processing	17	4	0.000524299	0.0497308
M0	grey	GO:1904720	regulation of mRNA endonucleolytic cleavage involved in unfolded protein response	2	2	0.0005351	0.0497308
M0	grey	GO:1902380	positive regulation of endoribonuclease activity	2	2	0.0005351	0.0497308
M0	grey	GO:0070434	positive regulation of nucleotide-binding oligomerization domain containing 2 signaling pathway	2	2	0.0005351	0.0497308
M0	grey	GO:0031437	regulation of mRNA cleavage	2	2	0.0005351	0.0497308
M0	grey	GO:1904722	positive regulation of mRNA endonucleolytic cleavage involved in unfolded protein response	2	2	0.0005351	0.0497308
M0	grey	GO:0070426	positive regulation of nucleotide-binding oligomerization domain containing signaling pathway	2	2	0.0005351	0.0497308
M0	grey	GO:0031439	positive regulation of mRNA cleavage	2	2	0.0005351	0.0497308
M3	brown	GO:0022604	regulation of cell morphogenesis	296	15	0.000923391	0.22172
M3	brown	GO:0046883	regulation of hormone secretion	158	10	0.00133843	0.22172
M3	brown	GO:0044763	single-organism cellular process	5057	117	0.00137244	0.22172
M3	brown	GO:0006163	purine nucleotide metabolic process	278	14	0.00145862	0.22172
M3	brown	GO:0044699	single-organism process	5437	123	0.00150661	0.22172
M3	brown	GO:0090276	regulation of peptide hormone secretion	134	9	0.00154305	0.22172
M3	brown	GO:0009167	purine ribonucleoside monophosphate metabolic process	195	11	0.0019645	0.22172
M3	brown	GO:0009126	purine nucleoside monophosphate metabolic process	195	11	0.0019645	0.22172
M3	brown	GO:0002791	regulation of peptide secretion	139	9	0.00199022	0.22172
M3	brown	GO:0019674	NAD metabolic process	45	5	0.00204758	0.22172
M3	brown	GO:0090087	regulation of peptide transport	140	9	0.00209098	0.22172
M4	yellow	GO:0009167	purine ribonucleoside monophosphate metabolic process	195	15	1.87399e-06	0.00117409
M4	yellow	GO:0009161	ribonucleoside monophosphate metabolic process	200	15	2.57624e-06	0.00117409
M4	yellow	GO:0006091	generation of precursor metabolites and energy	227	16	2.63567e-06	0.00117409
M4	yellow	GO:0046034	ATP metabolic process	160	13	5.24449e-06	0.001405
M4	yellow	GO:0007007	inner mitochondrial membrane organization	16	5	6.56159e-06	0.0015467
M4	yellow	GO:0046128	purine ribonucleoside metabolic process	229	15	1.35691e-05	0.00229601
M4	yellow	GO:0045333	cellular respiration	125	11	1.36364e-05	0.00229601
M4	yellow	GO:0006839	mitochondrial transport	128	11	1.70986e-05	0.00229601
M4	yellow	GO:0022900	electron transport chain	84	9	1.77397e-05	0.00229601
M4	yellow	GO:0022904	respiratory electron transport chain	84	9	1.77397e-05	0.00229601
M4	yellow	GO:0009199	ribonucleoside triphosphate metabolic process	179	13	1.78466e-05	0.00229601
M4	yellow	GO:0006810	transport	2155	61	1.79978e-05	0.00229601
M4	yellow	GO:1990542	mitochondrial transmembrane transport	49	7	2.39744e-05	0.00267614
M4	yellow	GO:0055085	transmembrane transport	494	22	5.87757e-05	0.00524867
M4	yellow	GO:0006119	oxidative phosphorylation	78	8	7.26699e-05	0.00608384
M4	yellow	GO:0015980	energy derivation by oxidation of organic compounds	178	12	7.93208e-05	0.00643941
M4	yellow	GO:1901657	glycosyl compound metabolic process	272	15	0.000100676	0.00770602
M4	yellow	GO:0042776	mitochondrial ATP synthesis coupled proton transport	15	4	0.000118101	0.0087887
M4	yellow	GO:0007006	mitochondrial membrane organization	66	7	0.000168726	0.0115902
M4	yellow	GO:0006754	ATP biosynthetic process	30	5	0.000174869	0.0117119
M4	yellow	GO:0043648	dicarboxylic acid metabolic process	67	7	0.000185629	0.0121293
M4	yellow	GO:0042775	mitochondrial ATP synthesis coupled electron transport	70	7	0.000244716	0.0148999
M4	yellow	GO:0042773	ATP synthesis coupled electron transport	71	7	0.000267475	0.0155775
M4	yellow	GO:1902600	hydrogen ion transmembrane transport	72	7	0.000291908	0.0164329
M4	yellow	GO:2000786	positive regulation of autophagosome assembly	8	3	0.000300565	0.0164329
M4	yellow	GO:0006105	succinate metabolic process	8	3	0.000300565	0.0164329
M4	yellow	GO:0015986	ATP synthesis coupled proton transport	21	4	0.000476194	0.021959
M4	yellow	GO:0009206	purine ribonucleoside triphosphate biosynthetic process	37	5	0.000483606	0.021959
M4	yellow	GO:0030036	actin cytoskeleton organization	281	14	0.000495624	0.0221296
M4	yellow	GO:0030029	actin filament-based process	329	15	0.000786893	0.0301155
M4	yellow	GO:0044090	positive regulation of vacuole organization	11	3	0.000851139	0.0321155
M4	yellow	GO:0045039	protein import into mitochondrial inner membrane	4	2	0.00189298	0.0563478
M4	yellow	GO:0050803	regulation of synapse structure or activity	73	6	0.0019367	0.0568019
M4	yellow	GO:0006811	ion transport	560	20	0.00225164	0.0634963
M4	yellow	GO:0048666	neuron development	443	17	0.00234864	0.0655419
M4	yellow	GO:0007399	nervous system development	1233	35	0.00284453	0.0747106
M4	yellow	GO:0048699	generation of neurons	801	25	0.00393297	0.0957858
M4	yellow	GO:0007268	chemical synaptic transmission	316	13	0.00437254	0.100983
M4	yellow	GO:0099537	trans-synaptic signaling	316	13	0.00437254	0.100983
M4	yellow	GO:0099536	synaptic signaling	316	13	0.00437254	0.100983
M4	yellow	GO:0098916	anterograde trans-synaptic signaling	316	13	0.00437254	0.100983
M4	yellow	GO:2000785	regulation of autophagosome assembly	20	3	0.00522362	0.111064
M4	yellow	GO:0060627	regulation of vesicle-mediated transport	329	13	0.00612145	0.121477
M4	yellow	GO:2000300	regulation of synaptic vesicle exocytosis	23	3	0.00780226	0.142548
M4	yellow	GO:0016081	synaptic vesicle docking	8	2	0.00842507	0.143763
M5	green	GO:0006119	oxidative phosphorylation	78	11	3.48115e-08	9.72284e-05
M5	green	GO:0042775	mitochondrial ATP synthesis coupled electron transport	70	10	1.33515e-07	0.00014276
M5	green	GO:0042773	ATP synthesis coupled electron transport	71	10	1.53341e-07	0.00014276
M5	green	GO:0022900	electron transport chain	84	10	7.70711e-07	0.000369164
M5	green	GO:0022904	respiratory electron transport chain	84	10	7.70711e-07	0.000369164
M5	green	GO:0006091	generation of precursor metabolites and energy	227	15	2.84946e-06	0.000746863
M5	green	GO:0046128	purine ribonucleoside metabolic process	229	15	3.17836e-06	0.000746863
M5	green	GO:0045333	cellular respiration	125	11	4.42829e-06	0.000773013
M5	green	GO:0006810	transport	2155	57	5.12461e-06	0.000795168
M5	green	GO:1901657	glycosyl compound metabolic process	272	16	5.87218e-06	0.00082005
M5	green	GO:0046034	ATP metabolic process	160	12	8.45914e-06	0.00102723
M5	green	GO:0048013	ephrin receptor signaling pathway	76	8	2.61109e-05	0.00243092
M5	green	GO:0022610	biological adhesion	699	26	2.96966e-05	0.00259168
M5	green	GO:0009611	response to wounding	323	16	5.0129e-05	0.00359001
M5	green	GO:0016310	phosphorylation	679	25	5.22369e-05	0.00364744
M5	green	GO:0007155	cell adhesion	695	25	7.68028e-05	0.00487523
M5	green	GO:0045216	cell-cell junction organization	95	8	0.000130818	0.00748344
M5	green	GO:0032981	mitochondrial respiratory chain complex I assembly	50	6	0.000134111	0.00748344
M5	green	GO:0097031	mitochondrial respiratory chain complex I biogenesis	50	6	0.000134111	0.00748344
M5	green	GO:0006836	neurotransmitter transport	129	9	0.000210494	0.010345
M5	green	GO:0017157	regulation of exocytosis	135	9	0.000296397	0.0131403
M5	green	GO:0034330	cell junction organization	111	8	0.000384422	0.016268
M5	green	GO:0033108	mitochondrial respiratory chain complex assembly	62	6	0.000443927	0.0180761
M5	green	GO:0050804	modulation of synaptic transmission	253	12	0.00069719	0.0249648
M5	green	GO:0046777	protein autophosphorylation	94	7	0.000739623	0.026149
M5	green	GO:0007267	cell-cell signaling	583	20	0.00084702	0.02909
M5	green	GO:0098609	cell-cell adhesion	497	18	0.000854056	0.02909
M5	green	GO:0042060	wound healing	260	12	0.000887183	0.0298542
M5	green	GO:0007169	transmembrane receptor protein tyrosine kinase signaling pathway	266	12	0.00108286	0.0351679
M5	green	GO:0098742	cell-cell adhesion via plasma-membrane adhesion molecules	75	6	0.00122863	0.0385567
M5	green	GO:0043523	regulation of neuron apoptotic process	134	8	0.00133834	0.0406304
M5	green	GO:0072583	clathrin-dependent endocytosis	31	4	0.00142206	0.0418595
M5	green	GO:0099643	signal release from synapse	105	7	0.00142379	0.0418595
M5	green	GO:0007269	neurotransmitter secretion	105	7	0.00142379	0.0418595
M5	green	GO:0007611	learning or memory	170	9	0.00156873	0.0451698
M5	green	GO:0099531	presynaptic process involved in chemical synaptic transmission	108	7	0.00167703	0.0457176
M5	green	GO:0051223	regulation of protein transport	400	15	0.0017067	0.0457176
M5	green	GO:0007266	Rho protein signal transduction	33	4	0.00180438	0.0475436
M5	green	GO:0007167	enzyme linked receptor protein signaling pathway	328	13	0.0021722	0.0532188
M5	green	GO:0051049	regulation of transport	1044	28	0.00337721	0.0698708
M5	green	GO:0023051	regulation of signaling	1464	36	0.00344139	0.0706749
M5	green	GO:0099536	synaptic signaling	316	12	0.00455972	0.0795956
M6	red	GO:0051017	actin filament bundle assembly	36	6	1.4113e-05	0.0203167
M6	red	GO:0061572	actin filament bundle organization	37	6	1.66394e-05	0.0203167
M6	red	GO:0090659	walking behavior	27	5	4.49725e-05	0.0274557
M6	red	GO:0007628	adult walking behavior	27	5	4.49725e-05	0.0274557
M6	red	GO:0007035	vacuolar acidification	15	4	5.98306e-05	0.0292213
M6	red	GO:0007017	microtubule-based process	301	14	0.000159806	0.0593036
M6	red	GO:0007626	locomotory behavior	133	9	0.000169994	0.0593036
M6	red	GO:0021953	central nervous system neuron differentiation	81	7	0.000207666	0.0633899
M6	red	GO:0030004	cellular monovalent inorganic cation homeostasis	66	6	0.000456163	0.103266
M6	red	GO:0021879	forebrain neuron differentiation	26	4	0.000576451	0.103266
M6	red	GO:0021590	cerebellum maturation	3	2	0.000676597	0.103266
M7	black	GO:0007399	nervous system development	1233	43	1.038e-10	2.49119e-07
M7	black	GO:0007268	chemical synaptic transmission	316	20	3.54538e-09	1.41815e-06
M7	black	GO:0099537	trans-synaptic signaling	316	20	3.54538e-09	1.41815e-06
M7	black	GO:0099536	synaptic signaling	316	20	3.54538e-09	1.41815e-06
M7	black	GO:0099504	synaptic vesicle cycle	84	11	1.06276e-08	2.78093e-06
M7	black	GO:0006836	neurotransmitter transport	129	13	1.15872e-08	2.78093e-06
M7	black	GO:0097480	establishment of synaptic vesicle localization	94	11	3.54489e-08	6.3841e-06
M7	black	GO:1902803	regulation of synaptic vesicle transport	29	7	7.29292e-08	1.0919e-05
M7	black	GO:0048731	system development	1960	50	9.41106e-08	1.12933e-05
M7	black	GO:0099643	signal release from synapse	105	11	1.13545e-07	1.23868e-05
M7	black	GO:0099531	presynaptic process involved in chemical synaptic transmission	108	11	1.52192e-07	1.58809e-05
M7	black	GO:0050804	modulation of synaptic transmission	253	16	1.67349e-07	1.67349e-05
M7	black	GO:0050808	synapse organization	111	11	2.0209e-07	1.79636e-05
M7	black	GO:0060384	innervation	12	5	2.78034e-07	2.30097e-05
M7	black	GO:0017156	calcium ion regulated exocytosis	75	9	5.43022e-07	4.34417e-05
M7	black	GO:0048856	anatomical structure development	2274	53	6.21188e-07	4.8092e-05
M7	black	GO:0048699	generation of neurons	801	28	8.08817e-07	5.88231e-05
M7	black	GO:0007275	multicellular organism development	2144	50	2.00035e-06	0.000129752
M7	black	GO:0022008	neurogenesis	856	28	3.10581e-06	0.000190931
M7	black	GO:0044767	single-organism developmental process	2382	53	3.18219e-06	0.000190931
M7	black	GO:0016188	synaptic vesicle maturation	9	4	3.549e-06	0.00020328
M7	black	GO:0051650	establishment of vesicle localization	178	12	3.5574e-06	0.00020328
M7	black	GO:0048666	neuron development	443	19	4.15453e-06	0.000231881
M7	black	GO:0032502	developmental process	2412	53	4.8921e-06	0.000266842
M7	black	GO:0046928	regulation of neurotransmitter secretion	53	7	5.5575e-06	0.000291505
M7	black	GO:0031175	neuron projection development	375	17	7.01549e-06	0.000343616
M7	black	GO:0030182	neuron differentiation	524	20	1.29301e-05	0.000564221
M7	black	GO:0048667	cell morphogenesis involved in neuron differentiation	242	13	1.64301e-05	0.000668342
M7	black	GO:0048869	cellular developmental process	1536	38	2.6031e-05	0.000961144
M7	black	GO:0007417	central nervous system development	555	20	3.0071e-05	0.00107717
M7	black	GO:0030154	cell differentiation	1494	37	3.52491e-05	0.00122605
M7	black	GO:0007420	brain development	438	17	5.29444e-05	0.00167193
M7	black	GO:0021675	nerve development	33	5	6.67999e-05	0.00195512
M7	black	GO:0007274	neuromuscular synaptic transmission	7	3	7.73826e-05	0.00223757
M7	black	GO:0060322	head development	454	17	8.30121e-05	0.00231662
M7	black	GO:0048468	cell development	750	23	8.77286e-05	0.0024201
M7	black	GO:0048168	regulation of neuronal synaptic plasticity	57	6	0.000100123	0.0026406
M7	black	GO:0000904	cell morphogenesis involved in differentiation	289	13	0.000104689	0.00270165
M7	black	GO:0003407	neural retina development	23	4	0.000216182	0.00521618
M7	black	GO:0051962	positive regulation of nervous system development	283	12	0.00034193	0.0078907
M7	black	GO:0016358	dendrite development	72	6	0.00036738	0.00833334
M7	black	GO:0007416	synapse assembly	53	5	0.000654976	0.0138006
M7	black	GO:0051932	synaptic transmission, GABAergic	16	3	0.00113483	0.0219645
M7	black	GO:0007409	axonogenesis	210	9	0.00183327	0.0321157
M7	black	GO:0045666	positive regulation of neuron differentiation	213	9	0.00202116	0.0346484
M7	black	GO:0050769	positive regulation of neurogenesis	257	10	0.00210219	0.0355299
M7	black	GO:0045721	negative regulation of gluconeogenesis	6	2	0.00255175	0.0410941
M7	black	GO:0021696	cerebellar cortex morphogenesis	21	3	0.00256838	0.0410941
M7	black	GO:0051960	regulation of nervous system development	465	14	0.00315957	0.0495618
M8	pink	GO:0042376	phylloquinone catabolic process	2	2	0.000149099	0.0669351
M8	pink	GO:1901662	quinone catabolic process	2	2	0.000149099	0.0669351
M8	pink	GO:0042374	phylloquinone metabolic process	2	2	0.000149099	0.0669351
M8	pink	GO:0030855	epithelial cell differentiation	200	10	0.000151447	0.0669351
M8	pink	GO:0060429	epithelium development	374	14	0.000156553	0.0669351
M8	pink	GO:0030198	extracellular matrix organization	165	9	0.000172386	0.0669351
M8	pink	GO:0043062	extracellular structure organization	165	9	0.000172386	0.0669351
M8	pink	GO:0040018	positive regulation of multicellular organism growth	10	3	0.000201495	0.0684578
M8	pink	GO:0045634	regulation of melanocyte differentiation	3	2	0.000443723	0.120604
M9	magenta	GO:0071709	membrane assembly	23	5	3.89758e-06	0.00394224
M9	magenta	GO:0044772	mitotic cell cycle phase transition	118	9	4.58495e-06	0.00394224
M9	magenta	GO:0044770	cell cycle phase transition	123	9	6.46142e-06	0.00394224
M9	magenta	GO:0044091	membrane biogenesis	26	5	7.42768e-06	0.00394224
M9	magenta	GO:0097105	presynaptic membrane assembly	9	3	0.000100091	0.0334648
M9	magenta	GO:0090126	protein complex assembly involved in synapse maturation	2	2	0.000117623	0.0334648
M9	magenta	GO:0097120	receptor localization to synapse	10	3	0.000141867	0.0334648
M9	magenta	GO:0090129	positive regulation of synapse maturation	10	3	0.000141867	0.0334648
M9	magenta	GO:0097090	presynaptic membrane organization	10	3	0.000141867	0.0334648
M9	magenta	GO:0090128	regulation of synapse maturation	11	3	0.000193539	0.0373531
M9	magenta	GO:0099054	presynapse assembly	11	3	0.000193539	0.0373531
M9	magenta	GO:0051490	negative regulation of filopodium assembly	4	2	0.000695781	0.0850231
M10	greenyellow	GO:0010644	cell communication by electrical coupling	14	5	1.37667e-07	0.000306861
M10	greenyellow	GO:0036376	sodium ion export from cell	8	3	4.71989e-05	0.0158651
M10	greenyellow	GO:0043462	regulation of ATPase activity	42	5	4.74482e-05	0.0158651
M10	greenyellow	GO:0006810	transport	2155	36	8.12431e-05	0.018751
M10	greenyellow	GO:0010248	establishment or maintenance of transmembrane electrochemical gradient	10	3	9.97436e-05	0.018751
M10	greenyellow	GO:1901019	regulation of calcium ion transmembrane transporter activity	49	5	0.000100948	0.018751
M10	greenyellow	GO:0035584	calcium-mediated signaling using intracellular calcium source	11	3	0.000136198	0.0216846
M10	greenyellow	GO:0030007	cellular potassium ion homeostasis	12	3	0.00018034	0.0233204
M10	greenyellow	GO:0032412	regulation of ion transmembrane transporter activity	126	7	0.000198152	0.0233204
M10	greenyellow	GO:0071436	sodium ion export	13	3	0.000232819	0.0233204
M10	greenyellow	GO:1901018	positive regulation of potassium ion transmembrane transporter activity	13	3	0.000232819	0.0233204
M10	greenyellow	GO:0006891	intra-Golgi vesicle-mediated transport	33	4	0.000267544	0.0233204
M10	greenyellow	GO:1990573	potassium ion import across plasma membrane	3	2	0.000276573	0.0233204
M10	greenyellow	GO:0055075	potassium ion homeostasis	14	3	0.000294265	0.0233204
M10	greenyellow	GO:0032409	regulation of transporter activity	135	7	0.000303405	0.0233204
M10	greenyellow	GO:0000266	mitochondrial fission	15	3	0.000365288	0.0262541
M10	greenyellow	GO:1904062	regulation of cation transmembrane transport	142	7	0.000413084	0.0262541
M10	greenyellow	GO:0006883	cellular sodium ion homeostasis	16	3	0.000446477	0.0262541
M10	greenyellow	GO:0055078	sodium ion homeostasis	16	3	0.000446477	0.0262541
M10	greenyellow	GO:0034765	regulation of ion transmembrane transport	240	9	0.000462298	0.0262541
M10	greenyellow	GO:0019722	calcium-mediated signaling	69	5	0.00051257	0.0262541
M10	greenyellow	GO:1902305	regulation of sodium ion transmembrane transport	39	4	0.000514829	0.0262541
M10	greenyellow	GO:1903286	regulation of potassium ion import	4	2	0.000549679	0.0262541
M10	greenyellow	GO:0035646	endosome to melanosome transport	4	2	0.000549679	0.0262541
M10	greenyellow	GO:1903288	positive regulation of potassium ion import	4	2	0.000549679	0.0262541
M10	greenyellow	GO:0034762	regulation of transmembrane transport	246	9	0.000553585	0.0262541
M10	greenyellow	GO:1903169	regulation of calcium ion transmembrane transport	78	5	0.000900482	0.0349874
M10	greenyellow	GO:0071702	organic substance transport	1120	21	0.00143709	0.0492811
M10	greenyellow	GO:1903069	regulation of ER-associated ubiquitin-dependent protein catabolic process	7	2	0.00188798	0.0564864
M10	greenyellow	GO:1904294	positive regulation of ERAD pathway	8	2	0.00250157	0.0663811
M10	greenyellow	GO:0015031	protein transport	801	16	0.00335111	0.0770065
M10	greenyellow	GO:0048285	organelle fission	204	7	0.00341189	0.0776031
M10	greenyellow	GO:0061025	membrane fusion	106	5	0.00351144	0.0782591
M10	greenyellow	GO:0010256	endomembrane system organization	321	9	0.00354606	0.0782591
M10	greenyellow	GO:0051049	regulation of transport	1044	19	0.00372379	0.0805857
M10	greenyellow	GO:1903358	regulation of Golgi organization	10	2	0.00397034	0.0811917
M10	greenyellow	GO:0000422	mitophagy	80	4	0.0073595	0.110395
M10	greenyellow	GO:0016192	vesicle-mediated transport	870	16	0.00756172	0.110395
M10	greenyellow	GO:0048193	Golgi vesicle transport	243	7	0.00878527	0.110395
M10	greenyellow	GO:0006914	autophagy	204	6	0.0137582	0.131056
M11	purple	GO:1904720	regulation of mRNA endonucleolytic cleavage involved in unfolded protein response	2	2	8.98736e-05	0.0203901
M11	purple	GO:0031437	regulation of mRNA cleavage	2	2	8.98736e-05	0.0203901
M11	purple	GO:2001240	negative regulation of extrinsic apoptotic signaling pathway in absence of ligand	12	3	0.000172063	0.0312295
M11	purple	GO:1901099	negative regulation of signal transduction in absence of ligand	12	3	0.000172063	0.0312295
M11	purple	GO:0097581	lamellipodium organization	37	4	0.000394804	0.0511835
M11	purple	GO:2001239	regulation of extrinsic apoptotic signaling pathway in absence of ligand	18	3	0.000612592	0.0654032
M11	purple	GO:1903265	positive regulation of tumor necrosis factor-mediated signaling pathway	5	2	0.000882213	0.0727826
M11	purple	GO:1903894	regulation of IRE1-mediated unfolded protein response	8	2	0.00242488	0.141973
M11	purple	GO:0010608	posttranscriptional regulation of gene expression	274	8	0.00426895	0.193704
M11	purple	GO:0034498	early endosome to Golgi transport	11	2	0.00467593	0.196375
M11	purple	GO:0061572	actin filament bundle organization	37	3	0.00512669	0.196375
M11	purple	GO:0023057	negative regulation of signaling	554	12	0.00550627	0.196375
M11	purple	GO:0010648	negative regulation of cell communication	554	12	0.00550627	0.196375
M11	purple	GO:0007015	actin filament organization	121	5	0.00576561	0.196375
M11	purple	GO:0006886	intracellular protein transport	496	11	0.00668377	0.196375
M12	cyan	GO:0050770	regulation of axonogenesis	116	10	4.14648e-08	7.64612e-05
M12	cyan	GO:0008366	axon ensheathment	53	7	2.80004e-07	0.000129082
M12	cyan	GO:0007272	ensheathment of neurons	53	7	2.80004e-07	0.000129082
M12	cyan	GO:0061564	axon development	234	12	5.17181e-07	0.000188358
M12	cyan	GO:0031133	regulation of axon diameter	3	3	6.12878e-07	0.000188358
M12	cyan	GO:0007010	cytoskeleton organization	550	17	2.12743e-06	0.000392298
M12	cyan	GO:0007399	nervous system development	1233	26	2.80772e-06	0.000454606
M12	cyan	GO:0042552	myelination	52	6	4.77906e-06	0.000629471
M12	cyan	GO:0050767	regulation of neurogenesis	429	14	1.14108e-05	0.00105207
M12	cyan	GO:0045664	regulation of neuron differentiation	374	13	1.27667e-05	0.00110136
M12	cyan	GO:0031175	neuron projection development	375	13	1.31399e-05	0.00110136
M12	cyan	GO:0031103	axon regeneration	20	4	2.19465e-05	0.00146767
M12	cyan	GO:0048709	oligodendrocyte differentiation	41	5	2.38774e-05	0.00146767
M12	cyan	GO:0031110	regulation of microtubule polymerization or depolymerization	41	5	2.38774e-05	0.00146767
M12	cyan	GO:0000226	microtubule cytoskeleton organization	185	9	2.49634e-05	0.00148492
M12	cyan	GO:0060052	neurofilament cytoskeleton organization	8	3	3.328e-05	0.00170468
M12	cyan	GO:0031113	regulation of microtubule polymerization	24	4	4.6909e-05	0.00221796
M12	cyan	GO:0022010	central nervous system myelination	9	3	4.96137e-05	0.00223141
M12	cyan	GO:0032291	axon ensheathment in central nervous system	9	3	4.96137e-05	0.00223141
M12	cyan	GO:0022008	neurogenesis	856	19	5.83254e-05	0.00256076
M12	cyan	GO:0021782	glial cell development	57	5	0.000120079	0.00434167
M12	cyan	GO:0045104	intermediate filament cytoskeleton organization	31	4	0.000132787	0.00445199
M12	cyan	GO:0045103	intermediate filament-based process	31	4	0.000132787	0.00445199
M12	cyan	GO:0010001	glial cell differentiation	94	6	0.000144545	0.00475965
M12	cyan	GO:0033693	neurofilament bundle assembly	3	2	0.000219109	0.00651674
M12	cyan	GO:0048710	regulation of astrocyte differentiation	15	3	0.000259006	0.00753533
M12	cyan	GO:0010970	transport along microtubule	73	5	0.000387762	0.0102148
M12	cyan	GO:0007409	axonogenesis	210	8	0.000399594	0.0103782
M12	cyan	GO:0030182	neuron differentiation	524	13	0.000409288	0.0104823
M12	cyan	GO:0048678	response to axon injury	42	4	0.000440134	0.0108214
M12	cyan	GO:0042063	gliogenesis	118	6	0.000498729	0.0119436
M12	cyan	GO:0070507	regulation of microtubule cytoskeleton organization	79	5	0.000559349	0.0132236
M12	cyan	GO:0030705	cytoskeleton-dependent intracellular transport	89	5	0.000964739	0.0211783
M12	cyan	GO:0007017	microtubule-based process	301	9	0.000993003	0.0215423
M12	cyan	GO:0032886	regulation of microtubule-based process	92	5	0.00112073	0.0229625
M12	cyan	GO:0014013	regulation of gliogenesis	54	4	0.00115147	0.0233331
M12	cyan	GO:0014003	oligodendrocyte development	25	3	0.00123136	0.0246808
M12	cyan	GO:0030516	regulation of axon extension	62	4	0.00192972	0.0359435
M12	cyan	GO:0006813	potassium ion transport	66	4	0.00243019	0.0430891
M12	cyan	GO:0008090	retrograde axonal transport	9	2	0.00254294	0.0442375
M13	salmon	GO:0021799	cerebral cortex radially oriented cell migration	19	4	3.36672e-05	0.03313
M13	salmon	GO:0009066	aspartate family amino acid metabolic process	40	5	4.65645e-05	0.03313
M13	salmon	GO:0007010	cytoskeleton organization	550	16	8.94358e-05	0.0383858
M13	salmon	GO:0007015	actin filament organization	121	7	0.000205912	0.0441888
M13	salmon	GO:0030832	regulation of actin filament length	121	7	0.000205912	0.0441888
M13	salmon	GO:0008064	regulation of actin polymerization or depolymerization	121	7	0.000205912	0.0441888
M13	salmon	GO:0008154	actin polymerization or depolymerization	31	4	0.000249345	0.0472791
M13	salmon	GO:0044208	de novo' AMP biosynthetic process	3	2	0.000303232	0.0472791
M13	salmon	GO:0019510	S-adenosylhomocysteine catabolic process	3	2	0.000303232	0.0472791
M13	salmon	GO:0021801	cerebral cortex radial glia guided migration	14	3	0.000337073	0.0472791
M13	salmon	GO:0030029	actin filament-based process	329	11	0.000420523	0.0501356
M13	salmon	GO:0030036	actin cytoskeleton organization	281	10	0.00048433	0.0510901
M13	salmon	GO:0033353	S-adenosylmethionine cycle	5	2	0.00099754	0.0722908
M13	salmon	GO:0030834	regulation of actin filament depolymerization	45	4	0.00106117	0.07346
M13	salmon	GO:0032970	regulation of actin filament-based process	213	8	0.00131594	0.0780388
M13	salmon	GO:0008347	glial cell migration	22	3	0.0013455	0.0780388
M13	salmon	GO:0014013	regulation of gliogenesis	54	4	0.00210337	0.0954315
M13	salmon	GO:0048699	generation of neurons	801	17	0.00213453	0.0954315
M13	salmon	GO:0007021	tubulin complex assembly	8	2	0.00273854	0.101326
M13	salmon	GO:0030516	regulation of axon extension	62	4	0.00349162	0.110391
M14	tan	GO:0006412	translation	292	14	1.7994e-07	6.0461e-05
M14	tan	GO:0015851	nucleobase transport	7	4	1.98493e-07	6.0461e-05
M14	tan	GO:0043043	peptide biosynthetic process	311	14	3.91181e-07	9.92948e-05
M14	tan	GO:0006091	generation of precursor metabolites and energy	227	12	5.54668e-07	0.00012068
M14	tan	GO:0006614	SRP-dependent cotranslational protein targeting to membrane	85	7	9.15206e-06	0.0009241
M14	tan	GO:0045047	protein targeting to ER	91	7	1.43956e-05	0.00109623
M14	tan	GO:0072599	establishment of protein localization to endoplasmic reticulum	95	7	1.9115e-05	0.00118847
M14	tan	GO:0000184	nuclear-transcribed mRNA catabolic process, nonsense-mediated decay	95	7	1.9115e-05	0.00118847
M14	tan	GO:0007005	mitochondrion organization	377	13	2.07196e-05	0.00118847
M14	tan	GO:0042254	ribosome biogenesis	137	8	2.57189e-05	0.00126355
M14	tan	GO:0009161	ribonucleoside monophosphate metabolic process	200	9	6.13055e-05	0.00193891
M14	tan	GO:0006364	rRNA processing	114	7	6.23812e-05	0.00193891
M14	tan	GO:0016072	rRNA metabolic process	120	7	8.65069e-05	0.00239546
M14	tan	GO:0000956	nuclear-transcribed mRNA catabolic process	124	7	0.000106467	0.00284472
M14	tan	GO:0034470	ncRNA processing	158	7	0.000476076	0.0090633
M14	tan	GO:0022613	ribonucleoprotein complex biogenesis	220	8	0.000691454	0.013001
M14	tan	GO:0006839	mitochondrial transport	128	6	0.000924068	0.0167542
M14	tan	GO:0006450	regulation of translational fidelity	10	2	0.00338335	0.0481573
M15	midnightblue	GO:0006434	seryl-tRNA aminoacylation	2	2	7.77669e-05	0.00964691
M15	midnightblue	GO:0002283	neutrophil activation involved in immune response	327	11	0.000117432	0.0108331
M15	midnightblue	GO:0043312	neutrophil degranulation	327	11	0.000117432	0.0108331
M15	midnightblue	GO:0002446	neutrophil mediated immunity	333	11	0.000138088	0.0113233
M15	midnightblue	GO:0002275	myeloid cell activation involved in immune response	343	11	0.000179431	0.0136986
M15	midnightblue	GO:0002444	myeloid leukocyte mediated immunity	348	11	0.000203786	0.0150394
M15	midnightblue	GO:0002274	myeloid leukocyte activation	364	11	0.000301539	0.0193703
M15	midnightblue	GO:0006955	immune response	706	16	0.000309349	0.0193703
M15	midnightblue	GO:0002366	leukocyte activation involved in immune response	366	11	0.000316173	0.0193703
M15	midnightblue	GO:0002263	cell activation involved in immune response	367	11	0.000323714	0.0193703
M15	midnightblue	GO:0002252	immune effector process	516	13	0.000474869	0.026958
M15	midnightblue	GO:0002376	immune system process	1156	21	0.000606777	0.0319858
M15	midnightblue	GO:0045321	leukocyte activation	467	12	0.00068356	0.0343955
M15	midnightblue	GO:0002443	leukocyte mediated immunity	407	11	0.000778947	0.0369205
M15	midnightblue	GO:1900407	regulation of cellular response to oxidative stress	49	4	0.000887251	0.0385171
M15	midnightblue	GO:0006979	response to oxidative stress	236	8	0.00105166	0.0431181
M15	midnightblue	GO:1902882	regulation of response to oxidative stress	53	4	0.00119425	0.0476825
M15	midnightblue	GO:0005996	monosaccharide metabolic process	136	6	0.0012276	0.0476825
M15	midnightblue	GO:0070542	response to fatty acid	56	4	0.00146856	0.0533017
M15	midnightblue	GO:2001233	regulation of apoptotic signaling pathway	194	7	0.0015445	0.054897
M15	midnightblue	GO:0006950	response to stress	1622	25	0.00179752	0.0610664
M15	midnightblue	GO:0009636	response to toxic substance	147	6	0.00183099	0.0610664
M15	midnightblue	GO:0042981	regulation of apoptotic process	688	14	0.0022968	0.0747811
M16	lightcyan	GO:2000257	regulation of protein activation cascade	20	3	0.0006965	0.0187874
M16	lightcyan	GO:0006957	complement activation, alternative pathway	5	2	0.00077384	0.0201078
M16	lightcyan	GO:0050727	regulation of inflammatory response	136	6	0.00126707	0.0279969
M16	lightcyan	GO:0048545	response to steroid hormone	189	7	0.00137583	0.0297666
M16	lightcyan	GO:0002920	regulation of humoral immune response	26	3	0.00152909	0.0314446
M16	lightcyan	GO:0006956	complement activation	35	3	0.00363573	0.0551199
M17	grey60	GO:0038093	Fc receptor signaling pathway	147	7	0.000174852	0.0553539
M17	grey60	GO:0061741	chaperone-mediated protein transport involved in chaperone-mediated autophagy	3	2	0.000196517	0.0553539
M17	grey60	GO:0034486	vacuolar transmembrane transport	3	2	0.000196517	0.0553539
M17	grey60	GO:0031639	plasminogen activation	3	2	0.000196517	0.0553539
M17	grey60	GO:0034097	response to cytokine	381	11	0.000208789	0.0553539
M17	grey60	GO:0071345	cellular response to cytokine stimulus	331	10	0.000294336	0.0553539
M17	grey60	GO:1903201	regulation of oxidative stress-induced cell death	41	4	0.000325219	0.0553539
M17	grey60	GO:0006521	regulation of cellular amino acid metabolic process	41	4	0.000325219	0.0553539
M17	grey60	GO:1902042	negative regulation of extrinsic apoptotic signaling pathway via death domain receptors	17	3	0.000325686	0.0553539
M17	grey60	GO:1901299	negative regulation of hydrogen peroxide-mediated programmed cell death	4	2	0.000390968	0.0553539
M17	grey60	GO:0043069	negative regulation of programmed cell death	412	11	0.00041164	0.0553539
M17	grey60	GO:1902175	regulation of oxidative stress-induced intrinsic apoptotic signaling pathway	19	3	0.000458752	0.0553539
M17	grey60	GO:1900407	regulation of cellular response to oxidative stress	46	4	0.000508421	0.0553539
M17	grey60	GO:0051436	negative regulation of ubiquitin-protein ligase activity involved in mitotic cell cycle	48	4	0.000598941	0.0553539
M17	grey60	GO:1904667	negative regulation of ubiquitin protein ligase activity	48	4	0.000598941	0.0553539
M17	grey60	GO:0051439	regulation of ubiquitin-protein ligase activity involved in mitotic cell cycle	48	4	0.000598941	0.0553539
M17	grey60	GO:0080134	regulation of response to stress	658	14	0.000621576	0.0553539
M17	grey60	GO:0033160	positive regulation of protein import into nucleus, translocation	5	2	0.00064819	0.0553539
M17	grey60	GO:0061684	chaperone-mediated autophagy	5	2	0.00064819	0.0553539
M17	grey60	GO:1902882	regulation of response to oxidative stress	49	4	0.000648245	0.0553539
M18	lightgreen	GO:2000027	regulation of organ morphogenesis	107	7	2.30276e-05	0.000924924
M18	lightgreen	GO:0031331	positive regulation of cellular catabolic process	148	8	2.31624e-05	0.000924924
M18	lightgreen	GO:0044248	cellular catabolic process	776	18	2.42317e-05	0.000945079
M18	lightgreen	GO:0000209	protein polyubiquitination	108	7	2.44694e-05	0.000945079
M18	lightgreen	GO:0042176	regulation of protein catabolic process	205	9	3.59714e-05	0.00128407
M18	lightgreen	GO:0023014	signal transduction by protein phosphorylation	209	9	4.18916e-05	0.00146019
M18	lightgreen	GO:0046185	aldehyde catabolic process	9	3	4.21446e-05	0.00146019
M18	lightgreen	GO:0010035	response to inorganic substance	328	11	5.45025e-05	0.00186099
M18	lightgreen	GO:0002682	regulation of immune system process	672	16	5.86441e-05	0.00194599
M18	lightgreen	GO:0010608	posttranscriptional regulation of gene expression	274	10	6.16492e-05	0.0020173
M18	lightgreen	GO:0031329	regulation of cellular catabolic process	220	9	6.25995e-05	0.00202033
M18	lightgreen	GO:0031349	positive regulation of defense response	173	8	7.09859e-05	0.00226004
M18	lightgreen	GO:0043488	regulation of mRNA stability	89	6	7.84041e-05	0.00246293
M18	lightgreen	GO:0006089	lactate metabolic process	11	3	8.18276e-05	0.00250371
M18	lightgreen	GO:0042182	ketone catabolic process	11	3	8.18276e-05	0.00250371
M18	lightgreen	GO:1901990	regulation of mitotic cell cycle phase transition	132	7	8.89464e-05	0.00265263
M18	lightgreen	GO:0050851	antigen receptor-mediated signaling pathway	132	7	8.89464e-05	0.00265263
M18	lightgreen	GO:0009896	positive regulation of catabolic process	182	8	0.000101485	0.00298874
M18	lightgreen	GO:0043487	regulation of RNA stability	94	6	0.00010647	0.00309682
M18	lightgreen	GO:0016055	Wnt signaling pathway	184	8	0.000109563	0.00311001
M18	lightgreen	GO:0051348	negative regulation of transferase activity	185	8	0.000113798	0.00317523
M18	lightgreen	GO:1901987	regulation of cell cycle phase transition	143	7	0.000147208	0.00398645
M19	lightyellow	GO:0007264	small GTPase mediated signal transduction	206	16	6.22781e-13	9.36662e-10
M19	lightyellow	GO:0015031	protein transport	801	20	3.48815e-07	0.000262309
M19	lightyellow	GO:0008104	protein localization	1088	23	6.07827e-07	0.000304724
M19	lightyellow	GO:0045184	establishment of protein localization	875	20	1.46948e-06	0.000442018
M19	lightyellow	GO:0006890	retrograde vesicle-mediated transport, Golgi to ER	59	6	4.11166e-06	0.00103066
M19	lightyellow	GO:0032482	Rab protein signal transduction	6	3	7.5976e-06	0.00144168
M19	lightyellow	GO:0048193	Golgi vesicle transport	243	10	8.89593e-06	0.00148661
M19	lightyellow	GO:0016197	endosomal transport	155	7	0.000129933	0.0150323
M19	lightyellow	GO:0048227	plasma membrane to endosome transport	6	2	0.000796446	0.085561
M19	lightyellow	GO:0000045	autophagosome assembly	27	3	0.000995513	0.0935782
M19	lightyellow	GO:0016192	vesicle-mediated transport	870	15	0.00113889	0.100759
M19	lightyellow	GO:1905037	autophagosome organization	30	3	0.00136034	0.113664
M19	lightyellow	GO:0046323	glucose import	8	2	0.00147263	0.11657
M19	lightyellow	GO:0046907	intracellular transport	805	14	0.00161453	0.121413
M19	lightyellow	GO:0007033	vacuole organization	72	4	0.00191202	0.128404
M19	lightyellow	GO:0065002	intracellular protein transmembrane transport	34	3	0.00196362	0.128404
M19	lightyellow	GO:0006895	Golgi to endosome transport	13	2	0.0040061	0.166835
M19	lightyellow	GO:0006888	ER to Golgi vesicle-mediated transport	128	4	0.0146408	0.223424
M20	darkred	GO:0032259	methylation	88	8	8.74087e-08	0.000203837
M20	darkred	GO:0051246	regulation of protein metabolic process	1149	21	3.33562e-06	0.00335985
M20	darkred	GO:0043414	macromolecule methylation	69	6	5.4396e-06	0.00335985
M20	darkred	GO:0071514	genetic imprinting	9	3	2.26577e-05	0.00880631
M20	darkred	GO:0040032	post-embryonic body morphogenesis	2	2	4.35332e-05	0.00934759
M20	darkred	GO:2000828	regulation of parathyroid hormone secretion	2	2	4.35332e-05	0.00934759
M20	darkred	GO:0007191	adenylate cyclase-activating dopamine receptor signaling pathway	11	3	4.40924e-05	0.00934759
M20	darkred	GO:0017148	negative regulation of translation	67	5	7.44787e-05	0.0116114
M20	darkred	GO:0048701	embryonic cranial skeleton morphogenesis	13	3	7.57164e-05	0.0116114
M20	darkred	GO:0060255	regulation of macromolecule metabolic process	2015	26	7.89283e-05	0.0116114
M20	darkred	GO:0051053	negative regulation of DNA metabolic process	37	4	9.709e-05	0.0127539
M20	darkred	GO:0034249	negative regulation of cellular amide metabolic process	71	5	9.84436e-05	0.0127539
M20	darkred	GO:0010605	negative regulation of macromolecule metabolic process	889	16	0.000107913	0.0132449
M20	darkred	GO:1904888	cranial skeletal system development	15	3	0.000119339	0.0139149
M20	darkred	GO:0035295	tube development	238	8	0.000147284	0.0149334
M20	darkred	GO:0048771	tissue remodeling	43	4	0.000176212	0.0155876
M20	darkred	GO:0045669	positive regulation of osteoblast differentiation	17	3	0.000176696	0.0155876
M20	darkred	GO:0048562	embryonic organ morphogenesis	81	5	0.00018439	0.0155876
M20	darkred	GO:0006479	protein methylation	44	4	0.000192895	0.0155876
M20	darkred	GO:0008213	protein alkylation	44	4	0.000192895	0.0155876
M20	darkred	GO:0010468	regulation of gene expression	1368	20	0.000193842	0.0155876
M20	darkred	GO:0048704	embryonic skeletal system morphogenesis	18	3	0.000211048	0.0164055
M20	darkred	GO:0060249	anatomical structure homeostasis	135	6	0.000245576	0.0171096
M20	darkred	GO:0044062	regulation of excretion	19	3	0.000249454	0.0171096
M20	darkred	GO:2000112	regulation of cellular macromolecule biosynthetic process	1184	18	0.000302683	0.0196071
M20	darkred	GO:0048706	embryonic skeletal system development	23	3	0.000447495	0.023255
M20	darkred	GO:0003013	circulatory system process	223	7	0.000607194	0.0254798
M20	darkred	GO:0065008	regulation of biological quality	1857	23	0.000611289	0.0254798
M20	darkred	GO:0009790	embryo development	372	9	0.000639932	0.0254798
M20	darkred	GO:0035116	embryonic hindlimb morphogenesis	7	2	0.00089496	0.0286821
M20	darkred	GO:0032070	regulation of deoxyribonuclease activity	7	2	0.00089496	0.0286821
M20	darkred	GO:0035814	negative regulation of renal sodium excretion	7	2	0.00089496	0.0286821
M20	darkred	GO:0045639	positive regulation of myeloid cell differentiation	29	3	0.000897852	0.0286821
M20	darkred	GO:0042592	homeostatic process	757	13	0.000944821	0.0297746
M20	darkred	GO:0048598	embryonic morphogenesis	183	6	0.00123661	0.0343306
M20	darkred	GO:0071696	ectodermal placode development	10	2	0.00189349	0.0394253
M20	darkred	GO:0043434	response to peptide hormone	273	7	0.00198522	0.04061
M21	royalblue	GO:0045333	cellular respiration	125	8	9.17013e-07	0.00158918
M21	royalblue	GO:0046034	ATP metabolic process	160	8	5.90873e-06	0.00211936
M21	royalblue	GO:0006119	oxidative phosphorylation	78	6	8.43961e-06	0.00211936
M21	royalblue	GO:0009060	aerobic respiration	46	5	9.28162e-06	0.00211936
M21	royalblue	GO:0006091	generation of precursor metabolites and energy	227	9	9.59629e-06	0.00211936
M21	royalblue	GO:0009205	purine ribonucleoside triphosphate metabolic process	175	8	1.14612e-05	0.00211936
M21	royalblue	GO:0022904	respiratory electron transport chain	84	6	1.29843e-05	0.00211936
M21	royalblue	GO:0022900	electron transport chain	84	6	1.29843e-05	0.00211936
M21	royalblue	GO:0015980	energy derivation by oxidation of organic compounds	178	8	1.29844e-05	0.00211936
M21	royalblue	GO:0009199	ribonucleoside triphosphate metabolic process	179	8	1.35287e-05	0.00211936
M21	royalblue	GO:0006836	neurotransmitter transport	129	7	1.42304e-05	0.00211936
M21	royalblue	GO:0009144	purine nucleoside triphosphate metabolic process	181	8	1.46753e-05	0.00211936
M21	royalblue	GO:0009141	nucleoside triphosphate metabolic process	193	8	2.34216e-05	0.00282463
M21	royalblue	GO:0009126	purine nucleoside monophosphate metabolic process	195	8	2.52376e-05	0.00282463
M21	royalblue	GO:0009167	purine ribonucleoside monophosphate metabolic process	195	8	2.52376e-05	0.00282463
M21	royalblue	GO:0006099	tricarboxylic acid cycle	28	4	2.60785e-05	0.00282463
M21	royalblue	GO:0009161	ribonucleoside monophosphate metabolic process	200	8	3.03028e-05	0.0030891
M21	royalblue	GO:0009123	nucleoside monophosphate metabolic process	205	8	3.61961e-05	0.00348488
M21	royalblue	GO:0006103	2-oxoglutarate metabolic process	18	3	0.000183565	0.0106039
M21	royalblue	GO:0055114	oxidation-reduction process	524	11	0.000317058	0.0137366
M21	royalblue	GO:0090382	phagosome maturation	29	3	0.000782876	0.0266024
M21	royalblue	GO:0033572	transferrin transport	29	3	0.000782876	0.0266024
M21	royalblue	GO:0043648	dicarboxylic acid metabolic process	67	4	0.000815606	0.0271816
M21	royalblue	GO:0043436	oxoacid metabolic process	471	9	0.0023899	0.051002
M21	royalblue	GO:0019637	organophosphate metabolic process	580	10	0.0028396	0.0564444
M21	royalblue	GO:0072524	pyridine-containing compound metabolic process	94	4	0.00286619	0.0564444
M22	darkgreen	GO:1905477	positive regulation of protein localization to membrane	73	8	8.46904e-09	3.09459e-06
M22	darkgreen	GO:1905475	regulation of protein localization to membrane	103	8	1.31542e-07	3.33317e-05
M22	darkgreen	GO:0010822	positive regulation of mitochondrion organization	90	7	8.69433e-07	0.000152894
M22	darkgreen	GO:0051649	establishment of localization in cell	1093	20	9.20547e-07	0.000152894
M22	darkgreen	GO:1903749	positive regulation of establishment of protein localization to mitochondrion	58	6	1.0493e-06	0.000159756
M22	darkgreen	GO:1903747	regulation of establishment of protein localization to mitochondrion	65	6	2.07611e-06	0.000274027
M22	darkgreen	GO:2001233	regulation of apoptotic signaling pathway	200	9	2.09982e-06	0.000274027
M22	darkgreen	GO:0046907	intracellular transport	982	18	4.49495e-06	0.000456237
M22	darkgreen	GO:0070201	regulation of establishment of protein localization	462	12	1.05057e-05	0.000959697
M22	darkgreen	GO:0006886	intracellular protein transport	557	13	1.29882e-05	0.00112997
M22	darkgreen	GO:0006839	mitochondrial transport	138	7	1.52662e-05	0.00126779
M22	darkgreen	GO:0051641	cellular localization	1323	20	1.96171e-05	0.00155828
M22	darkgreen	GO:0010942	positive regulation of cell death	344	10	2.60137e-05	0.00198029
M22	darkgreen	GO:0071705	nitrogen compound transport	1005	17	2.86692e-05	0.00209514
M22	darkgreen	GO:1904951	positive regulation of establishment of protein localization	283	9	3.52402e-05	0.00231603
M22	darkgreen	GO:0006518	peptide metabolic process	359	10	3.75969e-05	0.0023686
M22	darkgreen	GO:0071702	organic substance transport	1149	18	4.21524e-05	0.00251837
M22	darkgreen	GO:0006605	protein targeting	290	9	4.27309e-05	0.00251837
M22	darkgreen	GO:0032880	regulation of protein localization	556	12	6.73165e-05	0.00384335
M22	darkgreen	GO:0034250	positive regulation of cellular amide metabolic process	75	5	7.82339e-05	0.00433131
M22	darkgreen	GO:0015031	protein transport	870	15	8.60507e-05	0.00462396
M22	darkgreen	GO:0015833	peptide transport	878	15	9.57353e-05	0.00472725
M22	darkgreen	GO:0042886	amide transport	887	15	0.000107772	0.00492248
M22	darkgreen	GO:0044085	cellular component biogenesis	1363	19	0.000119172	0.00531042
M22	darkgreen	GO:0043603	cellular amide metabolic process	419	10	0.000138858	0.00604032
M22	darkgreen	GO:0031328	positive regulation of cellular biosynthetic process	641	12	0.00026422	0.0104941
M22	darkgreen	GO:0009891	positive regulation of biosynthetic process	659	12	0.000342477	0.0133129
M22	darkgreen	GO:0022607	cellular component assembly	1260	17	0.000517012	0.0192772
M22	darkgreen	GO:0070727	cellular macromolecule localization	819	13	0.000693869	0.0234389
M22	darkgreen	GO:0051234	establishment of localization	2437	25	0.000806079	0.0247723
M22	darkgreen	GO:0010608	posttranscriptional regulation of gene expression	274	7	0.00110013	0.0319038
M22	darkgreen	GO:0051050	positive regulation of transport	575	10	0.00172439	0.0434048
M22	darkgreen	GO:0034248	regulation of cellular amide metabolic process	217	6	0.00173429	0.0434048
M22	darkgreen	GO:0010941	regulation of cell death	792	12	0.00179899	0.0444156
M22	darkgreen	GO:0006613	cotranslational protein targeting to membrane	88	4	0.00183936	0.0448068
M22	darkgreen	GO:0045047	protein targeting to ER	92	4	0.00216614	0.0499773
M22	darkgreen	GO:0051128	regulation of cellular component organization	1304	16	0.00238355	0.0518422
M23	darkturquoise	GO:0050832	defense response to fungus	12	2	0.00205878	0.273775
M23	darkturquoise	GO:0051346	negative regulation of hydrolase activity	181	5	0.00355086	0.273775
M23	darkturquoise	GO:0009620	response to fungus	16	2	0.00368923	0.273775
M23	darkturquoise	GO:0001890	placenta development	56	3	0.00396756	0.273775
M23	darkturquoise	GO:0055076	transition metal ion homeostasis	56	3	0.00396756	0.273775
M23	darkturquoise	GO:0060425	lung morphogenesis	17	2	0.00416598	0.273775
M23	darkturquoise	GO:0009057	macromolecule catabolic process	482	8	0.00532848	0.273775
M24	darkgrey	GO:0019228	neuronal action potential	18	4	1.51526e-06	0.00167891
M24	darkgrey	GO:0019226	transmission of nerve impulse	41	4	4.62419e-05	0.025618
M24	darkgrey	GO:0086010	membrane depolarization during action potential	21	3	0.000142927	0.0527877
M24	darkgrey	GO:0001508	action potential	60	4	0.000208246	0.0576843
M24	darkgrey	GO:0051899	membrane depolarization	35	3	0.000670555	0.120563
M24	darkgrey	GO:0035725	sodium ion transmembrane transport	36	3	0.000729025	0.120563
M24	darkgrey	GO:0035637	multicellular organismal signaling	86	4	0.000827545	0.120563
M24	darkgrey	GO:0060078	regulation of postsynaptic membrane potential	39	3	0.000923643	0.120563
M24	darkgrey	GO:0043269	regulation of ion transport	344	7	0.00130266	0.120563
M24	darkgrey	GO:0015672	monovalent inorganic cation transport	176	5	0.00165688	0.120563
M24	darkgrey	GO:0071436	sodium ion export	13	2	0.00183095	0.120563
M24	darkgrey	GO:0030001	metal ion transport	280	6	0.0023364	0.120563
M24	darkgrey	GO:0006814	sodium ion transport	54	3	0.00238208	0.120563

## Sheet: cellular component 
Module ID	Module color	GO ID	Cellular component	Total	In data	P value	FDR-corrected P value
M1	turquoise	GO:0022624	proteasome regulatory particle	21	8	2.42581e-07	1.51478e-05
M1	turquoise	GO:0005576	proteasome accessory complex	23	8	5.5053e-07	3.09398e-05
M1	turquoise	GO:0044444	cytosolic proteasome complex	12	6	1.21573e-06	5.69366e-05
M1	turquoise	GO:0031982	nuclear proteasome complex	8	5	2.38919e-06	8.95148e-05
M1	turquoise	GO:1905369	proteasome complex	59	11	4.15102e-06	0.000116644
M1	turquoise	GO:0005622	endopeptidase complex	59	11	4.15102e-06	0.000116644
M1	turquoise	GO:0008540	peptidase complex	69	11	1.99553e-05	0.000487603
M1	turquoise	GO:0005915	proteasome regulatory particle, base subcomplex	12	5	3.01592e-05	0.000706229
M1	turquoise	GO:0005924	focal adhesion	310	25	5.68953e-05	0.00122981
M1	turquoise	GO:0030529	proteasome regulatory particle, lid subcomplex	7	3	0.00127351	0.0183517
M1	turquoise	GO:1990904	intracellular ribonucleoprotein complex	412	26	0.0018717	0.0262974
M1	turquoise	GO:0044446	ribonucleoprotein complex	413	26	0.00193673	0.0265474
M1	turquoise	GO:0043234	chaperonin-containing T-complex	9	3	0.00290361	0.0354498
M1	turquoise	GO:0031981	protein complex	1688	77	0.00293796	0.0354498
M1	turquoise	GO:0034399	ribosome	149	11	0.0135154	0.116857
M2	blue	GO:0005829	cytosol	2116	95	3.05846e-13	2.67615e-11
M2	blue	GO:0031982	vesicle	2492	103	2.4577e-12	1.84328e-10
M2	blue	GO:0044444	cytoplasmic part	4259	139	6.6001e-11	4.33132e-09
M2	blue	GO:0005737	cytoplasm	5157	154	8.46157e-11	4.93592e-09
M2	blue	GO:0044424	intracellular part	5714	160	1.14682e-09	6.02079e-08
M2	blue	GO:0043227	membrane-bounded organelle	5097	146	1.27916e-06	5.59631e-05
M2	blue	GO:0005913	cell-cell adherens junction	270	19	2.06766e-05	0.000775372
M2	blue	GO:0005634	nucleus	2600	88	2.24106e-05	0.000784369
M2	blue	GO:0043231	intracellular membrane-bounded organelle	4321	127	3.66276e-05	0.00120184
M2	blue	GO:0042383	sarcolemma	110	11	5.70034e-05	0.0017604
M2	blue	GO:0071013	catalytic step 2 spliceosome	61	8	8.95352e-05	0.00261144
M2	blue	GO:0005911	cell-cell junction	438	23	0.000268256	0.00704173
M2	blue	GO:0005912	adherens junction	537	26	0.000375371	0.0088016
M2	blue	GO:0005782	peroxisomal matrix	27	5	0.000385594	0.0088016
M2	blue	GO:0016281	eukaryotic translation initiation factor 4F complex	8	3	0.000686013	0.0138522
M2	blue	GO:0005681	spliceosomal complex	104	9	0.000800452	0.0150085
M2	blue	GO:0051286	cell tip	9	3	0.00101101	0.0176928
M2	blue	GO:0044439	peroxisomal part	52	6	0.00138933	0.021286
M2	blue	GO:0097449	astrocyte projection	10	3	0.00141906	0.021286
M2	blue	GO:0005682	U5 snRNP	10	3	0.00141906	0.021286
M2	blue	GO:1990904	ribonucleoprotein complex	413	20	0.00187372	0.0236267
M2	blue	GO:0031528	microvillus membrane	12	3	0.00251162	0.0306652
M2	blue	GO:0005925	focal adhesion	310	16	0.00287767	0.0343358
M2	blue	GO:0005924	cell-substrate adherens junction	311	16	0.00297155	0.0346466
M2	blue	GO:0097450	astrocyte end-foot	4	2	0.00329669	0.0346466
M2	blue	GO:0005777	peroxisome	82	7	0.00329967	0.0346466
M2	blue	GO:0097386	glial cell projection	14	3	0.00401216	0.0405074
M2	blue	GO:0005686	U2 snRNP	14	3	0.00401216	0.0405074
M0	grey	GO:0044421	cytoplasm	5157	138	2.87264e-06	0.000901533
M0	grey	GO:0070062	extracellular region part	2047	72	5.27197e-06	0.000901533
M0	grey	GO:1903561	extracellular exosome	1786	65	7e-06	0.000901533
M0	grey	GO:0043230	extracellular vesicle	1797	65	8.71659e-06	0.000901533
M0	grey	GO:0044444	extracellular organelle	1798	65	8.89085e-06	0.000901533
M0	grey	GO:0005576	cytoplasmic part	4259	120	1.30178e-05	0.000993147
M0	grey	GO:0043226	extracellular region	2179	74	1.37121e-05	0.000993147
M0	grey	GO:0043227	organelle	5444	141	1.87639e-05	0.00118916
M0	grey	GO:0044424	membrane-bounded organelle	5097	134	5.65384e-05	0.003185
M0	grey	GO:0043229	intracellular part	5714	143	0.000234759	0.0119023
M0	grey	GO:0005777	intracellular organelle	4934	129	0.000299626	0.01381
M0	grey	GO:0042579	peroxisome	82	8	0.000465148	0.0181408
M0	grey	GO:0005829	microbody	82	8	0.000465148	0.0181408
M0	grey	GO:0005759	cytosol	2116	67	0.000513636	0.018601
M0	grey	GO:0005622	mitochondrial matrix	286	16	0.000634022	0.02143
M0	grey	GO:0005739	intracellular	5821	143	0.00132372	0.0415835
M0	grey	GO:0005956	mitochondrion	1088	39	0.00144018	0.0415835
M0	grey	GO:0005874	protein kinase CK2 complex	3	2	0.00147634	0.0415835
M0	grey	GO:0099513	microtubule	257	14	0.00179377	0.0478652
M3	brown	GO:0045202	axon	409	22	2.58835e-05	0.00393674
M3	brown	GO:0097458	synapse	636	29	2.74657e-05	0.00393674
M3	brown	GO:0044456	neuron part	1071	40	6.87712e-05	0.00592392
M3	brown	GO:0043005	synapse part	533	25	6.88828e-05	0.00592392
M3	brown	GO:0042995	neuron projection	841	33	0.00014308	0.0102541
M3	brown	GO:0098794	cell projection	1263	43	0.000292312	0.0179563
M3	brown	GO:0044444	postsynapse	332	17	0.000417145	0.0224215
M3	brown	GO:0045275	cytoplasmic part	4259	106	0.000511301	0.0244288
M3	brown	GO:0005750	respiratory chain complex III	10	3	0.000912558	0.0340205
M3	brown	GO:0060076	mitochondrial respiratory chain complex III	10	3	0.000912558	0.0340205
M3	brown	GO:0005737	excitatory synapse	205	12	0.000974558	0.0340205
M3	brown	GO:0014069	cytoplasm	5157	121	0.00102853	0.0340205
M3	brown	GO:0099572	postsynaptic density	190	11	0.00173306	0.0496812
M3	brown	GO:0055037	postsynaptic specialization	190	11	0.00173306	0.0496812
M4	yellow	GO:0044455	mitochondrion	1088	46	2.61907e-09	3.99633e-07
M4	yellow	GO:0005743	mitochondrial membrane	462	28	5.04013e-09	3.99633e-07
M4	yellow	GO:0019866	mitochondrial inner membrane	346	24	5.63752e-09	3.99633e-07
M4	yellow	GO:0031967	mitochondrial envelope	487	28	1.62012e-08	9.7815e-07
M4	yellow	GO:0031975	inner mitochondrial membrane protein complex	90	12	4.7543e-08	2.22079e-06
M4	yellow	GO:0043229	mitochondrial protein complex	111	13	6.21026e-08	2.49963e-06
M4	yellow	GO:0031090	synapse part	533	26	1.48991e-06	4.79751e-05
M4	yellow	GO:0044424	synapse	636	27	1.26282e-05	0.000338857
M4	yellow	GO:0098794	axon terminus	144	10	0.000219578	0.004419
M4	yellow	GO:0043195	postsynapse	332	16	0.000231301	0.00446873
M4	yellow	GO:0043209	mitochondrial matrix	286	14	0.000499229	0.00777832
M4	yellow	GO:0042719	respiratory chain complex	60	6	0.000628836	0.00920388
M4	yellow	GO:0099503	mitochondrial intermembrane space protein transporter complex	3	2	0.000924684	0.013136
M4	yellow	GO:0044430	secretory vesicle	307	14	0.00100536	0.0137619
M4	yellow	GO:0005746	dendritic shaft	46	5	0.00123684	0.0161458
M4	yellow	GO:0070469	mitochondrial respiratory chain	69	6	0.00132288	0.0168145
M4	yellow	GO:0016020	respiratory chain	70	6	0.00142626	0.0176637
M4	yellow	GO:0005753	microtubule organizing center	288	13	0.00167893	0.0191929
M4	yellow	GO:0098796	mitochondrial proton-transporting ATP synthase complex	14	3	0.0017161	0.0191929
M4	yellow	GO:0014069	mitochondrial proton-transporting ATP synthase complex, catalytic core F(1)	4	2	0.00182789	0.0191929
M4	yellow	GO:0099572	postsynaptic density	190	10	0.00191691	0.0192889
M4	yellow	GO:0031982	postsynaptic specialization	190	10	0.00191691	0.0192889
M4	yellow	GO:0045259	vesicle	2492	60	0.00204053	0.0201138
M4	yellow	GO:0015630	proton-transporting ATP synthase complex	15	3	0.00211753	0.0202198
M4	yellow	GO:0008021	microtubule cytoskeleton	567	20	0.00213501	0.0202198
M4	yellow	GO:0005856	synaptic vesicle	132	8	0.00228406	0.0212154
M4	yellow	GO:0070382	cytoskeleton	1064	31	0.00275872	0.0251407
M4	yellow	GO:0043231	exocytic vesicle	140	8	0.00329348	0.0294583
M4	yellow	GO:0032592	synaptic vesicle membrane	58	5	0.00349242	0.0295937
M4	yellow	GO:0098793	integral component of mitochondrial membrane	36	4	0.00357401	0.0297628
M4	yellow	GO:0098573	presynapse	280	12	0.0038756	0.0317274
M4	yellow	GO:0005751	intrinsic component of mitochondrial membrane	37	4	0.00395309	0.0318223
M4	yellow	GO:0061617	mitochondrial respiratory chain complex IV	6	2	0.00446442	0.0347793
M4	yellow	GO:0098878	MICOS complex	6	2	0.00446442	0.0347793
M4	yellow	GO:0008328	neurotransmitter receptor complex	40	4	0.00525162	0.0392233
M4	yellow	GO:1903561	ionotropic glutamate receptor complex	40	4	0.00525162	0.0392233
M4	yellow	GO:0032281	axon	409	15	0.00555834	0.0400698
M4	yellow	GO:0097458	AMPA glutamate receptor complex	21	3	0.00572831	0.0406878
M4	yellow	GO:0042995	neuron part	1071	30	0.00590898	0.0411099
M4	yellow	GO:0005813	synaptic membrane	223	10	0.00604307	0.0411099
M4	yellow	GO:0070062	respiratory chain complex IV	8	2	0.00814207	0.0524813
M4	yellow	GO:0008290	presynaptic membrane	72	5	0.00876662	0.0542856
M4	yellow	GO:0043005	mitochondrial intermembrane space	49	4	0.0107782	0.0634865
M4	yellow	GO:0000922	neuron projection	841	24	0.0115941	0.0674695
M5	green	GO:0030054	inner mitochondrial membrane protein complex	90	11	1.24108e-07	3.58927e-05
M5	green	GO:0098803	cell junction	952	36	1.59169e-07	3.58927e-05
M5	green	GO:0005912	respiratory chain complex	60	9	3.10115e-07	4.66206e-05
M5	green	GO:0070161	adherens junction	537	25	5.18665e-07	5.84795e-05
M5	green	GO:0005746	anchoring junction	547	25	7.34234e-07	6.62279e-05
M5	green	GO:0098798	mitochondrial respiratory chain	69	9	1.05738e-06	6.75201e-05
M5	green	GO:0070469	mitochondrial protein complex	111	11	1.0735e-06	6.75201e-05
M5	green	GO:0019866	mitochondrial inner membrane	346	19	1.37233e-06	6.87687e-05
M5	green	GO:0005747	mitochondrial membrane	462	20	2.58838e-05	0.000831798
M5	green	GO:0030964	mitochondrial respiratory chain complex I	39	6	2.76651e-05	0.000831798
M5	green	GO:0045271	NADH dehydrogenase complex	39	6	2.76651e-05	0.000831798
M5	green	GO:0098796	respiratory chain complex I	39	6	2.76651e-05	0.000831798
M5	green	GO:0097458	mitochondrial envelope	487	20	5.50497e-05	0.00139681
M5	green	GO:1990204	neuron part	1071	33	5.7313e-05	0.00139681
M5	green	GO:0005739	neuron projection	841	28	6.60787e-05	0.00149007
M5	green	GO:0005925	mitochondrion	1088	33	7.88533e-05	0.00169347
M5	green	GO:0005924	focal adhesion	310	15	8.75233e-05	0.00175113
M5	green	GO:0030055	cell-substrate adherens junction	311	15	9.07685e-05	0.00175113
M5	green	GO:0045202	cell-substrate junction	314	15	0.000101145	0.00175113
M5	green	GO:0044444	synapse	636	23	0.000101762	0.00175113
M5	green	GO:0060076	endolysosome	9	3	0.000293976	0.00441944
M5	green	GO:0098793	excitatory synapse	205	11	0.000340752	0.0049574
M5	green	GO:0005911	presynapse	280	13	0.000401321	0.00565612
M5	green	GO:0005737	cell-cell junction	438	17	0.000418945	0.00572559
M5	green	GO:0031967	synapse part	533	19	0.000542002	0.00698409
M5	green	GO:0044422	synaptobrevin 2-SNAP-25-syntaxin-1a-complexin II complex	4	2	0.00143177	0.0140871
M5	green	GO:0019898	somatodendritic compartment	592	19	0.00191057	0.018156
M5	green	GO:0099572	postsynaptic density	190	9	0.00284254	0.0241884
M5	green	GO:0098645	postsynaptic specialization	190	9	0.00284254	0.0241884
M5	green	GO:0098590	axon	409	14	0.00449076	0.0343277
M5	green	GO:0005884	presynaptic membrane	72	5	0.0052508	0.0375891
M5	green	GO:0032991	mitochondrial respiratory chain complex III	10	2	0.0100973	0.0607182
M6	red	GO:0043005	neuron part	1071	40	1.24143e-08	5.18919e-06
M6	red	GO:0044456	neuron projection	841	34	3.63493e-08	7.597e-06
M6	red	GO:0045202	synapse part	533	26	6.14094e-08	8.55638e-06
M6	red	GO:0042995	synapse	636	28	1.50097e-07	1.56851e-05
M6	red	GO:0045251	cell projection	1263	40	1.25264e-06	0.000104721
M6	red	GO:0017133	electron transfer flavoprotein complex	3	3	3.43989e-06	0.000205411
M6	red	GO:0060076	dendrite	427	19	1.91695e-05	0.000667737
M6	red	GO:0005856	excitatory synapse	205	12	5.9604e-05	0.0019165
M6	red	GO:0043025	cytoskeleton	1064	32	6.82766e-05	0.00203854
M6	red	GO:0005874	neuronal cell body	405	17	0.000115527	0.00299335
M6	red	GO:0098794	microtubule	257	13	0.000129473	0.00299335
M6	red	GO:0014069	postsynapse	332	15	0.000135871	0.00299335
M6	red	GO:0099572	postsynaptic density	190	11	0.000136062	0.00299335
M6	red	GO:0099513	postsynaptic specialization	190	11	0.000136062	0.00299335
M6	red	GO:0044444	polymeric cytoskeletal fiber	385	16	0.000210687	0.00440335
M6	red	GO:0005622	presynapse	280	13	0.000302569	0.00505895
M6	red	GO:0043195	dendritic spine	123	8	0.000538281	0.00781242
M6	red	GO:0044430	terminal bouton	94	7	0.000538555	0.00781242
M6	red	GO:0044309	cytoskeletal part	782	24	0.00054201	0.00781242
M6	red	GO:0099503	neuron spine	125	8	0.000599543	0.00835364
M6	red	GO:0030054	secretory vesicle	307	13	0.000729406	0.00983522
M7	black	GO:0044456	synapse	636	39	2.65019e-17	1.07068e-14
M7	black	GO:0098793	synapse part	533	33	1.45674e-14	2.94261e-12
M7	black	GO:0097458	presynapse	280	23	1.13605e-12	1.52988e-10
M7	black	GO:0043005	neuron part	1071	42	7.9505e-12	8.03e-10
M7	black	GO:0043195	neuron projection	841	31	6.65858e-08	5.38014e-06
M7	black	GO:0044306	terminal bouton	94	10	4.31042e-07	2.90235e-05
M7	black	GO:0008021	neuron projection terminus	154	12	8.69803e-07	5.02001e-05
M7	black	GO:0097060	synaptic vesicle	132	11	1.32482e-06	6.20735e-05
M7	black	GO:0097470	synaptic membrane	223	14	1.38283e-06	6.20735e-05
M7	black	GO:0070083	ribbon synapse	8	4	2.07859e-06	7.38395e-05
M7	black	GO:0070081	clathrin-sculpted monoamine transport vesicle membrane	3	3	2.37217e-06	7.38395e-05
M7	black	GO:0030424	transport vesicle	327	16	6.08471e-06	0.000153639
M7	black	GO:0060203	axon	409	18	6.55698e-06	0.000155825
M7	black	GO:0031594	clathrin-sculpted glutamate transport vesicle	4	3	9.39582e-06	0.000199785
M7	black	GO:0043679	neuromuscular junction	43	6	2.07931e-05	0.000405338
M7	black	GO:0043025	axon terminus	144	10	2.10695e-05	0.000405338
M7	black	GO:0036477	neuronal cell body	405	17	2.2915e-05	0.000420803
M7	black	GO:0098590	somatodendritic compartment	592	21	2.82152e-05	0.000487157
M7	black	GO:0030425	plasma membrane region	593	21	2.894e-05	0.000487157
M7	black	GO:0099503	dendrite	427	17	4.51285e-05	0.000729277
M7	black	GO:0033267	presynaptic active zone	34	5	8.15767e-05	0.00113645
M7	black	GO:0005794	axon part	244	12	9.52008e-05	0.00128204
M7	black	GO:0012505	Golgi apparatus	807	24	0.000119499	0.0014448
M7	black	GO:0044297	endomembrane system	1998	44	0.000120449	0.0014448
M7	black	GO:0044431	excitatory synapse	205	10	0.000404474	0.00314111
M7	black	GO:0030665	Golgi apparatus part	512	17	0.000412085	0.00314111
M7	black	GO:0044298	neuronal cell body membrane	19	3	0.00196525	0.0115067
M7	black	GO:0099572	postsynaptic density	190	8	0.00393585	0.0209222
M7	black	GO:0098588	postsynaptic specialization	190	8	0.00393585	0.0209222
M7	black	GO:0045254	bounding membrane of organelle	972	23	0.00415216	0.0217854
M7	black	GO:0030136	pyruvate dehydrogenase complex	8	2	0.00477542	0.0245844
M7	black	GO:0030141	clathrin-coated vesicle	117	6	0.00480735	0.0245844
M7	black	GO:1902495	cell cortex region	12	2	0.0108685	0.0498961
M7	black	GO:0005622	transporter complex	185	7	0.0121159	0.0543869
M7	black	GO:0090534	hippocampal mossy fiber	1	1	0.0134818	0.0561511
M8	pink	GO:0005829	extracellular organelle	1798	45	1.22863e-08	9.77988e-07
M8	pink	GO:0031982	cytosol	2116	48	6.9244e-08	4.59318e-06
M8	pink	GO:0044444	vesicle	2492	51	6.02978e-07	3.42836e-05
M8	pink	GO:0016363	cytoplasmic part	4259	69	1.97637e-06	9.83245e-05
M8	pink	GO:0048770	nuclear matrix	51	5	0.00030069	0.0132972
M8	pink	GO:0042470	pigment granule	82	6	0.000370326	0.0133991
M8	pink	GO:0098827	melanosome	82	6	0.000370326	0.0133991
M8	pink	GO:0005737	endoplasmic reticulum subcompartment	16	3	0.000778398	0.0258169
M8	pink	GO:0034399	cytoplasm	5157	72	0.000892367	0.0273202
M8	pink	GO:0005902	nuclear periphery	75	5	0.0017748	0.0480716
M8	pink	GO:0045177	microvillus	45	4	0.00181174	0.0480716
M9	magenta	GO:0043229	intracellular part	5714	71	3.96113e-05	0.00778331
M9	magenta	GO:0005737	intracellular organelle	4934	66	4.27655e-05	0.00778331
M9	magenta	GO:0098889	cytoplasm	5157	67	0.000103038	0.00799296
M9	magenta	GO:0099056	intrinsic component of presynaptic membrane	2	2	0.000109793	0.00799296
M9	magenta	GO:0005622	integral component of presynaptic membrane	2	2	0.000109793	0.00799296
M9	magenta	GO:0033267	intracellular	5821	71	0.000135835	0.00824066
M9	magenta	GO:0043227	axon part	244	10	0.000216214	0.010158
M9	magenta	GO:0030054	membrane-bounded organelle	5097	66	0.000223253	0.010158
M9	magenta	GO:0044444	cell junction	952	21	0.000577735	0.0233662
M9	magenta	GO:0043209	cytoplasmic part	4259	58	0.000679534	0.024735
M9	magenta	GO:0033017	myelin sheath	190	8	0.0008116	0.0248828
M9	magenta	GO:0043226	sarcoplasmic reticulum membrane	18	3	0.000820312	0.0248828
M9	magenta	GO:0005634	organelle	5444	67	0.00165547	0.0456059
M9	magenta	GO:0045202	nucleus	2600	40	0.00187299	0.0456059
M9	magenta	GO:0001931	synapse	636	15	0.00221896	0.0456059
M9	magenta	GO:0031254	uropod	7	2	0.00222799	0.0456059
M9	magenta	GO:0043005	cell trailing edge	7	2	0.00222799	0.0456059
M9	magenta	GO:0044304	neuron projection	841	18	0.00225524	0.0456059
M9	magenta	GO:0044291	main axon	56	4	0.00276669	0.0530039
M9	magenta	GO:0044456	cell-cell contact zone	57	4	0.00295205	0.0537273
M10	greenyellow	GO:0031982	sodium:potassium-exchanging ATPase complex	8	3	4.46531e-05	0.0091937
M10	greenyellow	GO:0005829	vesicle	2492	39	9.34915e-05	0.0091937
M10	greenyellow	GO:0044421	cation-transporting ATPase complex	11	3	0.0001289	0.0091937
M10	greenyellow	GO:0044429	cytoplasmic region	226	9	0.000259558	0.0110634
M10	greenyellow	GO:1904949	ATPase dependent transmembrane transport complex	16	3	0.00042282	0.0110634
M10	greenyellow	GO:0005737	ATPase complex	16	3	0.00042282	0.0110634
M10	greenyellow	GO:0005576	bounding membrane of organelle	972	20	0.000474202	0.0110634
M10	greenyellow	GO:0098805	mitochondrial envelope	487	13	0.000559614	0.0118763
M10	greenyellow	GO:0031090	perinuclear region of cytoplasm	433	12	0.000676	0.0129116
M10	greenyellow	GO:0014731	cAMP-dependent protein kinase complex	7	2	0.00181931	0.027799
M10	greenyellow	GO:0005739	spectrin-associated cytoskeleton	7	2	0.00181931	0.027799
M10	greenyellow	GO:0043229	mitochondrion	1088	20	0.00201103	0.0295466
M10	greenyellow	GO:0016020	mitochondrial outer membrane	107	5	0.00337917	0.0406918
M10	greenyellow	GO:0043226	organelle subcompartment	214	7	0.00401943	0.0414979
M10	greenyellow	GO:0005815	centrosome	226	7	0.00541387	0.0517025
M10	greenyellow	GO:0012505	microtubule organizing center	288	8	0.00568723	0.0529883
M10	greenyellow	GO:0031968	endomembrane system	1998	29	0.0059723	0.0533573
M10	greenyellow	GO:0035371	Golgi apparatus	807	15	0.00762764	0.0582752
M10	greenyellow	GO:0005622	microtubule plus-end	15	2	0.00866049	0.0648688
M10	greenyellow	GO:0001917	Golgi subcompartment	200	6	0.0115518	0.0760825
M10	greenyellow	GO:0044424	autophagosome	52	3	0.0130791	0.080203
M10	greenyellow	GO:0045121	membrane microdomain	206	6	0.0132272	0.080203
M10	greenyellow	GO:0044448	vacuolar membrane	208	6	0.0138219	0.08123
M10	greenyellow	GO:0030496	microtubule	257	6	0.0348162	0.158331
M11	purple	GO:0043228	intracellular non-membrane-bounded organelle	1967	37	6.41762e-07	0.000115196
M11	purple	GO:0005576	vesicle	2492	41	3.54558e-06	0.000181837
M11	purple	GO:0019898	cell-cell adherens junction	270	11	2.99089e-05	0.00119303
M11	purple	GO:0005884	microtubule organizing center	288	11	5.41687e-05	0.00152385
M11	purple	GO:0009898	actin filament	74	6	5.51812e-05	0.00152385
M11	purple	GO:1905360	heterotrimeric G-protein complex	33	4	0.000220862	0.00333095
M11	purple	GO:0019897	GTPase complex	33	4	0.000220862	0.00333095
M11	purple	GO:0030027	extrinsic component of plasma membrane	95	6	0.000222682	0.00333095
M11	purple	GO:0030905	cytoskeleton	1064	21	0.000356609	0.00492395
M11	purple	GO:0015630	retromer, tubulation complex	4	2	0.000497368	0.00661315
M11	purple	GO:0031941	microtubule cytoskeleton	567	14	0.000521062	0.00668076
M11	purple	GO:0005813	filamentous actin	22	3	0.00101906	0.0123063
M11	purple	GO:0030426	centrosome	226	8	0.00102838	0.0123063
M11	purple	GO:0043234	polymeric cytoskeletal fiber	385	10	0.00252793	0.0252091
M11	purple	GO:0030529	SCAR complex	10	2	0.00359919	0.030049
M11	purple	GO:0002199	midbody	76	4	0.00515119	0.0390143
M11	purple	GO:0016234	actin cytoskeleton	321	8	0.00889217	0.0581462
M11	purple	GO:0030054	lysosomal membrane	175	5	0.0222262	0.110822
M12	cyan	GO:0044304	myelin sheath	190	18	2.08179e-14	6.91156e-12
M12	cyan	GO:0030424	main axon	56	10	3.91057e-11	6.49155e-09
M12	cyan	GO:0033267	axon	409	18	8.2592e-09	9.14019e-07
M12	cyan	GO:0097458	paranode region of axon	12	4	2.71204e-06	0.000128628
M12	cyan	GO:0044463	microtubule plus-end	15	4	7.32987e-06	0.000270391
M12	cyan	GO:1990752	neurofilament	8	3	3.68732e-05	0.0011129
M12	cyan	GO:0044224	microtubule end	23	4	4.50712e-05	0.00124697
M12	cyan	GO:0099513	juxtaparanode region of axon	10	3	7.80112e-05	0.00199229
M12	cyan	GO:0099512	compact myelin	12	3	0.000141206	0.00272383
M12	cyan	GO:0033269	cytoskeleton	1064	21	0.000214708	0.00316069
M12	cyan	GO:0030981	internode region of axon	3	2	0.000234464	0.00316069
M12	cyan	GO:0030427	cortical microtubule cytoskeleton	3	2	0.000234464	0.00316069
M12	cyan	GO:0015629	microtubule	257	9	0.00041272	0.00507493
M12	cyan	GO:0036477	actin cytoskeleton	321	10	0.000488623	0.00579367
M12	cyan	GO:0005938	myelin sheath adaxonal region	6	2	0.00115219	0.011508
M12	cyan	GO:0035748	intermediate filament	59	4	0.00182224	0.0159206
M12	cyan	GO:0005869	myelin sheath abaxonal region	8	2	0.00212608	0.0172161
M12	cyan	GO:0043196	dynactin complex	8	2	0.00212608	0.0172161
M12	cyan	GO:0045178	Schmidt-Lanterman incisure	9	2	0.00271784	0.0200516
M12	cyan	GO:0030863	synapse	636	13	0.00347264	0.0245302
M12	cyan	GO:0045111	node of Ranvier	13	2	0.00575471	0.0389911
M12	cyan	GO:0044456	intermediate filament cytoskeleton	82	4	0.00601247	0.0399228
M12	cyan	GO:0030054	cytoplasmic dynein complex	15	2	0.00765829	0.0456579
M12	cyan	GO:0034705	voltage-gated potassium channel complex	48	3	0.00883507	0.0456579
M12	cyan	GO:0044421	microtubule cytoskeleton	567	11	0.010779	0.0542215
M12	cyan	GO:0044449	plasma membrane	2524	30	0.0337863	0.10872
M13	salmon	GO:0044421	myelin sheath	190	11	1.92358e-06	0.000469267
M13	salmon	GO:0005912	neuron part	1071	24	4.14354e-05	0.00200208
M13	salmon	GO:0070161	adherens junction	537	16	4.43675e-05	0.00200208
M13	salmon	GO:0005853	cytoplasmic side of lysosomal membrane	4	2	0.00056263	0.0169258
M13	salmon	GO:0043005	cortical cytoskeleton	77	5	0.000898016	0.0223807
M13	salmon	GO:0044463	neuron projection	841	18	0.000925329	0.0223807
M13	salmon	GO:0005622	cortical actin cytoskeleton	51	4	0.00149966	0.0257799
M13	salmon	GO:0005829	ruffle membrane	59	4	0.00257546	0.0365171
M13	salmon	GO:0044430	synapse	636	14	0.0029885	0.0365171
M13	salmon	GO:0005925	cytoskeletal part	782	16	0.00304287	0.0365171
M13	salmon	GO:0005924	focal adhesion	310	9	0.00306767	0.0365171
M13	salmon	GO:0044448	cell-substrate adherens junction	311	9	0.00313465	0.0365171
M13	salmon	GO:0036477	dendritic spine head	10	2	0.00406192	0.040732
M13	salmon	GO:0005913	somatodendritic compartment	592	13	0.00438745	0.0428073
M13	salmon	GO:0098794	cell-cell adherens junction	270	8	0.00465808	0.0442517
M13	salmon	GO:0090533	postsynapse	332	9	0.00483029	0.0445222
M13	salmon	GO:1905286	kinesin I complex	1	1	0.00981829	0.068979
M13	salmon	GO:0030027	actin cytoskeleton	321	8	0.0127403	0.0806886
M13	salmon	GO:0044444	microtubule cytoskeleton	567	11	0.0211175	0.105881
M14	tan	GO:0005925	ribosomal subunit	113	7	5.30439e-05	0.000724934
M14	tan	GO:0005924	focal adhesion	310	11	6.62623e-05	0.000851367
M14	tan	GO:0043226	oxidoreductase complex	87	6	0.000104094	0.001195
M14	tan	GO:0043227	mitochondrial matrix	286	10	0.000167535	0.00171723
M14	tan	GO:0005747	ribosome	149	7	0.000301104	0.0026187
M14	tan	GO:0030964	mitochondrial respiratory chain complex I	39	4	0.000352993	0.00281414
M14	tan	GO:0042645	large ribosomal subunit	62	4	0.00205974	0.0134351
M14	tan	GO:0009295	mitochondrial nucleoid	30	3	0.00221619	0.0141344
M14	tan	GO:0030118	cytosolic small ribosomal subunit	37	3	0.00406041	0.0242779
M14	tan	GO:0005741	small ribosomal subunit	53	3	0.0110852	0.0578443
M15	midnightblue	GO:0005576	extracellular region	2230	43	5.36355e-10	1.43924e-07
M15	midnightblue	GO:0031982	vesicle	2574	42	3.15301e-07	1.82349e-05
M15	midnightblue	GO:0005829	cytosol	2633	39	2.59305e-05	0.00112473
M15	midnightblue	GO:0101002	ficolin-1-rich granule	106	7	3.42458e-05	0.00118833
M15	midnightblue	GO:1904813	ficolin-1-rich granule lumen	106	7	3.42458e-05	0.00118833
M15	midnightblue	GO:0017101	aminoacyl-tRNA synthetase multienzyme complex	9	3	5.16813e-05	0.00163031
M15	midnightblue	GO:0034774	secretory granule lumen	210	9	7.65128e-05	0.0022125
M15	midnightblue	GO:0030141	secretory granule	508	14	9.1358e-05	0.00243856
M15	midnightblue	GO:0060205	cytoplasmic vesicle lumen	222	9	0.00011738	0.00290935
M15	midnightblue	GO:0031983	vesicle lumen	225	9	0.000130062	0.00300878
M15	midnightblue	GO:0097452	GAIT complex	4	2	0.000447501	0.00970517
M15	midnightblue	GO:0099503	secretory vesicle	617	14	0.000693843	0.0126718
M15	midnightblue	GO:0005615	extracellular space	539	12	0.00210597	0.0281065
M15	midnightblue	GO:1904115	axon cytoplasm	30	3	0.00219154	0.0281654
M15	midnightblue	GO:0043229	intracellular organelle	5126	54	0.0027829	0.0344881
M15	midnightblue	GO:0012505	endomembrane system	2229	30	0.00359575	0.0430251
M15	midnightblue	GO:0031410	cytoplasmic vesicle	1348	21	0.00380467	0.0433774
M15	midnightblue	GO:0097708	intracellular vesicle	1350	21	0.00387521	0.0433774
M16	lightcyan	GO:0043256	cortical actin cytoskeleton	51	4	0.00119132	0.0085927
M16	lightcyan	GO:0031594	secretory vesicle	307	8	0.00685962	0.0400933
M16	lightcyan	GO:0043233	intracellular organelle lumen	1910	27	0.00777781	0.043168
M17	grey60	GO:1903561	extracellular exosome	1786	33	2.09004e-07	2.44609e-05
M17	grey60	GO:0043230	extracellular vesicle	1797	33	2.44428e-07	2.44609e-05
M17	grey60	GO:0031982	extracellular organelle	1798	33	2.47915e-07	2.44609e-05
M17	grey60	GO:0044421	vesicle	2492	39	4.42226e-07	2.62344e-05
M17	grey60	GO:0005576	extracellular region part	2047	35	4.43149e-07	2.62344e-05
M17	grey60	GO:0043227	extracellular region	2179	36	6.05371e-07	2.9865e-05
M17	grey60	GO:0016234	membrane-bounded organelle	5097	54	1.48798e-05	0.000629204
M17	grey60	GO:0044444	inclusion body	47	5	3.66074e-05	0.00135447
M17	grey60	GO:0097524	cytosol	2116	31	0.000127234	0.00376613
M17	grey60	GO:0044352	organelle	5444	54	0.000351211	0.00866321
M17	grey60	GO:0044354	pinosome	5	2	0.000651098	0.0137661
M17	grey60	GO:0022624	macropinosome	5	2	0.000651098	0.0137661
M17	grey60	GO:0000502	proteasome accessory complex	23	3	0.000825288	0.0162857
M17	grey60	GO:1905369	proteasome complex	59	4	0.00132433	0.0222484
M17	grey60	GO:0005913	fibrinogen complex	7	2	0.00135294	0.0222484
M17	grey60	GO:0044446	cell-cell adherens junction	270	8	0.00147508	0.0229801
M17	grey60	GO:0005739	intracellular organelle part	3782	42	0.00190783	0.0258348
M17	grey60	GO:0044429	mitochondrion	1088	18	0.00192861	0.0258348
M17	grey60	GO:0005759	mitochondrial part	657	13	0.00207118	0.0258348
M18	lightgreen	GO:1903561	extracellular exosome	1786	34	1.28929e-08	1.66377e-06
M18	lightgreen	GO:0043230	extracellular vesicle	1797	34	1.52658e-08	1.66377e-06
M18	lightgreen	GO:0044421	extracellular organelle	1798	34	1.5501e-08	1.66377e-06
M18	lightgreen	GO:0005839	extracellular region part	2047	35	1.18787e-07	9.52352e-06
M18	lightgreen	GO:0005829	proteasome core complex	17	5	1.47881e-07	9.52352e-06
M18	lightgreen	GO:0000502	cytosol	2116	35	2.94071e-07	1.30216e-05
M18	lightgreen	GO:1905369	proteasome complex	59	7	3.23517e-07	1.30216e-05
M18	lightgreen	GO:0005576	endopeptidase complex	59	7	3.23517e-07	1.30216e-05
M18	lightgreen	GO:1905368	extracellular region	2179	35	6.48902e-07	2.32163e-05
M18	lightgreen	GO:0031982	peptidase complex	69	7	9.62961e-07	3.10073e-05
M18	lightgreen	GO:0019773	vesicle	2492	36	6.11239e-06	0.000178926
M18	lightgreen	GO:0005912	proteasome core complex, alpha-subunit complex	7	3	1.60343e-05	0.000430253
M18	lightgreen	GO:0070161	adherens junction	537	13	0.000209875	0.00519845
M18	lightgreen	GO:0005654	anchoring junction	547	13	0.000252121	0.00579878
M18	lightgreen	GO:0005911	nucleoplasm	1181	20	0.000410314	0.00880807
M18	lightgreen	GO:0044444	cell-cell junction	438	11	0.000518415	0.0104331
M18	lightgreen	GO:0030054	cytoplasmic part	4259	45	0.000676781	0.012819
M18	lightgreen	GO:1902494	cell junction	952	17	0.000729713	0.0130538
M18	lightgreen	GO:0005913	catalytic complex	637	13	0.00109185	0.0178443
M18	lightgreen	GO:0005737	cell-cell adherens junction	270	8	0.00115679	0.0178443
M18	lightgreen	GO:0005869	cytoplasm	5157	50	0.00116376	0.0178443
M18	lightgreen	GO:0043226	dynactin complex	8	2	0.00166938	0.0244337
M18	lightgreen	GO:0043234	organelle	5444	51	0.0024952	0.0349327
M18	lightgreen	GO:0043209	protein complex	1688	23	0.00293155	0.0393317
M19	lightyellow	GO:0070062	vesicle	2492	36	3.31553e-07	0.000106429
M19	lightyellow	GO:0044421	cytoplasm	5157	49	1.35222e-05	0.000723439
M19	lightyellow	GO:0005576	insulin-responsive compartment	10	3	4.28472e-05	0.00171924
M19	lightyellow	GO:0098588	extracellular region	2179	29	0.000121214	0.00432329
M19	lightyellow	GO:0043227	recycling endosome	87	5	0.000404805	0.0102653
M19	lightyellow	GO:0005794	membrane-bounded organelle	5097	47	0.000409599	0.0102653
M19	lightyellow	GO:0031090	Golgi apparatus	807	15	0.0004498	0.0102653
M19	lightyellow	GO:0044431	Golgi membrane	395	10	0.000479685	0.0102653
M19	lightyellow	GO:0048471	Golgi apparatus part	512	11	0.000965217	0.0185837
M19	lightyellow	GO:0043226	perinuclear region of cytoplasm	433	10	0.000984186	0.0185837
M19	lightyellow	GO:0044424	intracellular vesicle	1096	17	0.00138925	0.0222548
M19	lightyellow	GO:0043229	secretory vesicle	307	8	0.00157584	0.022993
M19	lightyellow	GO:0030141	intracellular organelle	4934	45	0.00209317	0.0292133
M19	lightyellow	GO:0005622	secretory granule	199	6	0.00311147	0.0416159
M19	lightyellow	GO:0005905	endomembrane system	1998	24	0.00385781	0.045865
M19	lightyellow	GO:0044433	clathrin-coated pit	45	3	0.00423073	0.0468458
M19	lightyellow	GO:0010008	endosome	542	10	0.00518302	0.0554583
M19	lightyellow	GO:0001401	endosome membrane	305	7	0.00635506	0.0658056
M19	lightyellow	GO:0044440	trans-Golgi network transport vesicle	18	2	0.00746949	0.0685059
M19	lightyellow	GO:0043231	endosomal part	320	7	0.00820731	0.0728124
M19	lightyellow	GO:0030136	phagocytic vesicle	116	4	0.010005	0.0845162
M19	lightyellow	GO:0044446	clathrin-coated vesicle	117	4	0.0103041	0.0848106
M20	darkred	GO:0031982	extracellular region	2179	30	1.70541e-06	0.000106418
M20	darkred	GO:0016013	vesicle	2492	31	9.77415e-06	0.000508256
M20	darkred	GO:0098857	syntrophin complex	2	2	4.25256e-05	0.00171957
M20	darkred	GO:0045121	membrane microdomain	206	8	4.9603e-05	0.00171957
M20	darkred	GO:0001726	membrane raft	206	8	4.9603e-05	0.00171957
M20	darkred	GO:0098589	ruffle	121	6	0.000127026	0.0039632
M20	darkred	GO:0005634	membrane region	253	8	0.000209225	0.00593437
M20	darkred	GO:0043226	nucleus	2600	29	0.00029542	0.00768093
M20	darkred	GO:0005829	organelle	5444	44	0.000462828	0.0111079
M20	darkred	GO:0031234	cytosol	2116	25	0.000526512	0.0117337
M20	darkred	GO:0016328	extrinsic component of cytoplasmic side of plasma membrane	69	4	0.00104389	0.0171081
M20	darkred	GO:0044444	lateral plasma membrane	31	3	0.00105876	0.0171081
M20	darkred	GO:0098562	cytoplasmic part	4259	38	0.00107655	0.0171081
M20	darkred	GO:0031253	cytoplasmic side of membrane	120	5	0.0010771	0.0171081
M20	darkred	GO:0005834	cell projection membrane	183	6	0.0011694	0.0171081
M20	darkred	GO:1905360	heterotrimeric G-protein complex	33	3	0.00127335	0.0171081
M20	darkred	GO:0043232	GTPase complex	33	3	0.00127335	0.0171081
M20	darkred	GO:0043228	intracellular non-membrane-bounded organelle	1967	23	0.00130585	0.0171081
M20	darkred	GO:0043227	non-membrane-bounded organelle	1967	23	0.00130585	0.0171081
M20	darkred	GO:0042995	membrane-bounded organelle	5097	42	0.00131601	0.0171081
M20	darkred	GO:0048770	cell projection	1263	17	0.00183451	0.0228947
M20	darkred	GO:0042470	pigment granule	82	4	0.00198451	0.0229321
M20	darkred	GO:0090665	melanosome	82	4	0.00198451	0.0229321
M20	darkred	GO:0016010	glycoprotein complex	11	2	0.00225207	0.0242292
M20	darkred	GO:0031252	dystrophin-associated glycoprotein complex	11	2	0.00225207	0.0242292
M20	darkred	GO:0005811	cell leading edge	284	7	0.00233912	0.0243269
M20	darkred	GO:0098797	lipid particle	42	3	0.00257066	0.0253325
M20	darkred	GO:0032991	plasma membrane protein complex	214	6	0.00259821	0.0253325
M20	darkred	GO:0044424	macromolecular complex	2482	26	0.00271114	0.0256326
M20	darkred	GO:0019897	intracellular part	5714	44	0.00323523	0.029688
M20	darkred	GO:0005764	extrinsic component of plasma membrane	95	4	0.00339431	0.0302579
M20	darkred	GO:0000323	lysosome	314	7	0.00410247	0.0345938
M20	darkred	GO:0043231	lytic vacuole	314	7	0.00410247	0.0345938
M20	darkred	GO:0009898	intracellular membrane-bounded organelle	4321	37	0.00473949	0.0389137
M20	darkred	GO:0042383	cytoplasmic side of plasma membrane	110	4	0.00572985	0.0446928
M20	darkred	GO:0019898	sarcolemma	110	4	0.00572985	0.0446928
M20	darkred	GO:0043229	extrinsic component of membrane	180	5	0.00627923	0.0460871
M20	darkred	GO:0032419	intracellular organelle	4934	40	0.00641028	0.0460871
M20	darkred	GO:0005622	extrinsic component of lysosome membrane	1	1	0.00659437	0.0460871
M20	darkred	GO:0032587	intracellular	5821	44	0.00671964	0.0460871
M20	darkred	GO:0043005	ruffle membrane	59	3	0.00673379	0.0460871
M20	darkred	GO:0097458	neuron projection	841	12	0.00679489	0.0460871
M21	royablue	GO:0098793	oxidoreductase complex	87	8	5.07734e-08	1.57905e-05
M21	royablue	GO:0031966	presynapse	280	10	6.63826e-06	0.00103225
M21	royablue	GO:0044429	mitochondrial membrane	462	12	1.78382e-05	0.00156957
M21	royablue	GO:0044455	mitochondrial part	657	14	2.83628e-05	0.00156957
M21	royablue	GO:0005740	mitochondrial membrane part	146	7	3.00391e-05	0.00156957
M21	royablue	GO:0098798	mitochondrial envelope	487	12	3.02812e-05	0.00156957
M21	royablue	GO:0005746	mitochondrial protein complex	111	6	6.04155e-05	0.00241618
M21	royablue	GO:0070469	mitochondrial respiratory chain	69	5	6.52299e-05	0.00241618
M21	royablue	GO:0045239	respiratory chain	70	5	6.99217e-05	0.00241618
M21	royablue	GO:0033178	tricarboxylic acid cycle enzyme complex	16	3	0.000123283	0.00383411
M21	royablue	GO:0005739	proton-transporting two-sector ATPase complex, catalytic domain	17	3	0.000149044	0.00421389
M21	royablue	GO:0098800	mitochondrion	1088	17	0.000165226	0.00428211
M21	royablue	GO:0005743	inner mitochondrial membrane protein complex	90	5	0.000231358	0.00539482
M21	royablue	GO:0044456	mitochondrial inner membrane	346	9	0.000242853	0.00539482
M21	royablue	GO:0019866	synapse part	533	11	0.000341298	0.00707625
M21	royablue	GO:0098803	organelle inner membrane	375	9	0.00044177	0.0085869
M21	royablue	GO:0045252	respiratory chain complex	60	4	0.000515935	0.00943858
M21	royablue	GO:0031090	oxoglutarate dehydrogenase complex	6	2	0.000572565	0.00989264
M21	royablue	GO:0030130	organelle membrane	1514	19	0.00105063	0.0164768
M21	royablue	GO:0043209	clathrin coat of trans-Golgi network vesicle	8	2	0.00106026	0.0164768
M21	royablue	GO:0031967	myelin sheath	190	6	0.00111258	0.0164768
M21	royablue	GO:0031975	organelle envelope	718	12	0.00118463	0.0166188
M21	royablue	GO:0012510	envelope	721	12	0.00122905	0.0166188
M21	royablue	GO:0033180	trans-Golgi network transport vesicle membrane	9	2	0.00135774	0.0168902
M21	royablue	GO:0045202	proton-transporting V-type ATPase, V1 domain	9	2	0.00135774	0.0168902
M21	royablue	GO:0016469	synapse	636	11	0.00151437	0.0181142
M21	royablue	GO:0045240	proton-transporting two-sector ATPase complex	38	3	0.00168624	0.0187754
M21	royablue	GO:0001669	dihydrolipoyl dehydrogenase complex	10	2	0.00169039	0.0187754
M21	royablue	GO:0098796	acrosomal vesicle	40	3	0.00195765	0.0209941
M21	royablue	GO:0030132	membrane protein complex	517	9	0.00421552	0.0437009
M21	royablue	GO:0016471	clathrin coat of coated pit	16	2	0.00440086	0.0441506
M21	royablue	GO:1902494	vacuolar proton-transporting V-type ATPase complex	17	2	0.00496777	0.0482805
M22	darkgreen	GO:0005912	cytosol	2116	27	4.34022e-06	0.000639239
M22	darkgreen	GO:0005737	adherens junction	537	13	8.64874e-06	0.000639239
M22	darkgreen	GO:0044444	cytoplasm	5157	41	9.90228e-06	0.000639239
M22	darkgreen	GO:0070161	cytoplasmic part	4259	38	1.02084e-05	0.000639239
M22	darkgreen	GO:0005925	anchoring junction	547	13	1.05834e-05	0.000639239
M22	darkgreen	GO:0005924	focal adhesion	310	9	7.09398e-05	0.0027403
M22	darkgreen	GO:0030055	cell-substrate adherens junction	311	9	7.27372e-05	0.0027403
M22	darkgreen	GO:0005739	cell-substrate junction	314	9	7.83623e-05	0.0027403
M22	darkgreen	GO:0005913	mitochondrion	1088	17	8.16645e-05	0.0027403
M22	darkgreen	GO:0005911	cell-cell adherens junction	270	8	0.000165829	0.00500803
M22	darkgreen	GO:0030054	cell-cell junction	438	10	0.000197443	0.0054207
M22	darkgreen	GO:0005798	cell junction	952	15	0.000240532	0.00605339
M22	darkgreen	GO:0030659	Golgi-associated vesicle	53	4	0.000265525	0.00616836
M22	darkgreen	GO:0031982	cytoplasmic vesicle membrane	388	9	0.000389774	0.00819858
M22	darkgreen	GO:0012506	vesicle	2492	26	0.000407214	0.00819858
M22	darkgreen	GO:0031090	vesicle membrane	401	9	0.000496895	0.00860318
M22	darkgreen	GO:0070062	organelle membrane	1514	19	0.00050845	0.00860318
M23	darkturquoise	GO:1903561	extracellular exosome	1786	23	1.46393e-05	0.00153958
M23	darkturquoise	GO:0043230	extracellular vesicle	1797	23	1.63329e-05	0.00153958
M23	darkturquoise	GO:0044421	extracellular organelle	1798	23	1.64955e-05	0.00153958
M23	darkturquoise	GO:0005576	extracellular region part	2047	24	4.25571e-05	0.002979
M23	darkturquoise	GO:0005912	extracellular region	2179	24	0.000130101	0.00661264
M23	darkturquoise	GO:0070161	adherens junction	537	11	0.000141699	0.00661264
M23	darkturquoise	GO:0005737	anchoring junction	547	11	0.000167108	0.00668433
M23	darkturquoise	GO:0005829	cytoplasm	5157	38	0.000238444	0.00834554
M23	darkturquoise	GO:0098857	cytosol	2116	22	0.000854849	0.0254095
M23	darkturquoise	GO:0045121	membrane microdomain	206	6	0.000998229	0.0254095
M23	darkturquoise	GO:0030054	membrane raft	206	6	0.000998229	0.0254095
M23	darkturquoise	GO:0031430	cell junction	952	13	0.00168713	0.0364983
M23	darkturquoise	GO:0005635	M band	11	2	0.00169456	0.0364983
M23	darkturquoise	GO:0031143	nuclear envelope	242	6	0.00228181	0.0456361
M23	darkturquoise	GO:0098589	pseudopodium	14	2	0.00277353	0.0499273
M23	darkturquoise	GO:0031982	membrane region	253	6	0.00285299	0.0499273
M24	darkgrey	GO:0001518	sodium channel complex	6	3	2.44666e-06	0.000310725
M24	darkgrey	GO:0043260	voltage-gated sodium channel complex	6	3	2.44666e-06	0.000310725
M24	darkgrey	GO:0043256	laminin-11 complex	3	2	7.64277e-05	0.00647088
M24	darkgrey	GO:0005652	laminin complex	6	2	0.000378456	0.0240319
M24	darkgrey	GO:0034703	nuclear lamina	9	2	0.000899548	0.045697
M24	darkgrey	GO:0033268	cation channel complex	95	4	0.00132619	0.0561419
M24	darkgrey	GO:0043194	node of Ranvier	13	2	0.00192406	0.061089
M24	darkgrey	GO:1990351	axon initial segment	13	2	0.00192406	0.061089

## Sheet: molecular function 
Module ID	Module color	GO ID	Molecular function	Total	In data	P value	FDR-corrected P value
M1	turquoise	GO:0036402	proteasome-activating ATPase activity	6	4	1.82195e-05	0.00299715
M1	turquoise	GO:0044822	poly(A) RNA binding	731	46	1.88975e-05	0.00299715
M1	turquoise	GO:0051082	unfolded protein binding	85	11	0.000123451	0.0163162
M1	turquoise	GO:0048037	cofactor binding	206	18	0.000196271	0.0222347
M1	turquoise	GO:1901363	heterocyclic compound binding	2358	105	0.000303635	0.0300979
M1	turquoise	GO:0097159	organic cyclic compound binding	2408	106	0.000447924	0.0394671
M1	turquoise	GO:0008429	phosphatidylethanolamine binding	6	3	0.000710724	0.0469052
M1	turquoise	GO:0008135	translation factor activity, RNA binding	74	9	0.000812255	0.0469052
M1	turquoise	GO:0000166	nucleotide binding	1313	64	0.00092741	0.0469052
M1	turquoise	GO:1901265	nucleoside phosphate binding	1314	64	0.000946645	0.0469052
M1	turquoise	GO:0003729	mRNA binding	110	11	0.00117385	0.0469052
M1	turquoise	GO:0017025	TBP-class protein binding	15	4	0.00130239	0.0469052
M1	turquoise	GO:0003676	nucleic acid binding	1306	63	0.00135805	0.0469052
M1	turquoise	GO:0030170	pyridoxal phosphate binding	37	6	0.00136043	0.0469052
M1	turquoise	GO:0030234	enzyme regulator activity	541	31	0.00243186	0.0714245
M1	turquoise	GO:0003697	single-stranded DNA binding	43	6	0.00301282	0.0853272
M1	turquoise	GO:1990715	mRNA CDS binding	3	2	0.00334927	0.0885323
M1	turquoise	GO:0051087	chaperone binding	61	7	0.0042844	0.106173
M1	turquoise	GO:0043021	ribonucleoprotein complex binding	97	9	0.00536557	0.125144
M1	turquoise	GO:0004839	ubiquitin activating enzyme activity	4	2	0.006549	0.144076
M1	turquoise	GO:0031593	polyubiquitin binding	26	4	0.0106549	0.196812
M2	blue	GO:0003824	catalytic activity	2632	92	5.3321e-06	0.00250434
M2	blue	GO:0046983	protein dimerization activity	593	32	1.15095e-05	0.00250434
M2	blue	GO:0016765	transferase activity, transferring alkyl or aryl (other than methyl) groups	35	7	1.67497e-05	0.00250434
M2	blue	GO:0098641	cadherin binding involved in cell-cell adhesion	241	18	1.96543e-05	0.00250434
M2	blue	GO:0004859	phospholipase inhibitor activity	8	4	2.18671e-05	0.00250434
M2	blue	GO:0004602	glutathione peroxidase activity	9	4	3.86154e-05	0.00250434
M2	blue	GO:0043295	glutathione binding	9	4	3.86154e-05	0.00250434
M2	blue	GO:0045296	cadherin binding	254	18	3.98089e-05	0.00250434
M2	blue	GO:0004364	glutathione transferase activity	18	5	5.30209e-05	0.00265999
M2	blue	GO:0016614	oxidoreductase activity, acting on CH-OH group of donors	89	10	5.33597e-05	0.00265999
M2	blue	GO:0008289	lipid binding	443	25	5.86833e-05	0.00270726
M2	blue	GO:1900750	oligopeptide binding	10	4	6.31412e-05	0.00273086
M2	blue	GO:0005515	protein binding	4928	140	9.16901e-05	0.00373233
M2	blue	GO:0016803	ether hydrolase activity	5	3	0.000136215	0.00463327
M2	blue	GO:0004301	epoxide hydrolase activity	5	3	0.000136215	0.00463327
M2	blue	GO:0016835	carbon-oxygen lyase activity	48	7	0.000140605	0.00463327
M2	blue	GO:0016616	oxidoreductase activity, acting on the CH-OH group of donors, NAD or NADP as acceptor	82	9	0.000152746	0.00480457
M2	blue	GO:0042803	protein homodimerization activity	393	22	0.000191767	0.0057697
M2	blue	GO:0055102	lipase inhibitor activity	13	4	0.000203023	0.00585383
M2	blue	GO:0016491	oxidoreductase activity	398	22	0.000229702	0.00626703
M2	blue	GO:0004386	helicase activity	52	7	0.000235466	0.00626703
M2	blue	GO:0005544	calcium-dependent phospholipid binding	38	6	0.000273131	0.00693461
M2	blue	GO:0016860	intramolecular oxidoreductase activity	41	6	0.000418852	0.00938154
M2	blue	GO:0016209	antioxidant activity	57	7	0.000420271	0.00938154
M2	blue	GO:0003988	acetyl-CoA C-acyltransferase activity	7	3	0.000459875	0.0099448
M2	blue	GO:1901681	sulfur compound binding	117	10	0.000521952	0.0109452
M2	blue	GO:0003951	NAD+ kinase activity	2	2	0.000587799	0.0110685
M2	blue	GO:0019238	cyclohydrolase activity	2	2	0.000587799	0.0110685
M2	blue	GO:0004342	glucosamine-6-phosphate deaminase activity	2	2	0.000587799	0.0110685
M2	blue	GO:0004601	peroxidase activity	29	5	0.000591813	0.0110685
M2	blue	GO:0016829	lyase activity	120	10	0.000638075	0.0116197
M2	blue	GO:0008641	small protein activating enzyme activity	8	3	0.00072268	0.0120968
M2	blue	GO:0045295	gamma-catenin binding	8	3	0.00072268	0.0120968
M2	blue	GO:0016801	hydrolase activity, acting on ether bonds	8	3	0.00072268	0.0120968
M2	blue	GO:0016853	isomerase activity	101	9	0.000734201	0.0120968
M2	blue	GO:0016684	oxidoreductase activity, acting on peroxide as acceptor	31	5	0.000814166	0.0131024
M2	blue	GO:0016874	ligase activity	172	12	0.00093178	0.0146544
M2	blue	GO:0031406	carboxylic acid binding	110	9	0.00135529	0.0199544
M2	blue	GO:0016861	intramolecular oxidoreductase activity, interconverting aldoses and ketoses	10	3	0.00149396	0.0207917
M2	blue	GO:0016401	palmitoyl-CoA oxidase activity	3	2	0.00173515	0.0207917
M2	blue	GO:0047522	15-oxoprostaglandin 13-oxidase activity	3	2	0.00173515	0.0207917
M2	blue	GO:0004030	aldehyde dehydrogenase [NAD(P)+] activity	3	2	0.00173515	0.0207917
M2	blue	GO:0050542	icosanoid binding	3	2	0.00173515	0.0207917
M2	blue	GO:0051575	5'-deoxyribose-5-phosphate lyase activity	3	2	0.00173515	0.0207917
M2	blue	GO:0036132	13-prostaglandin reductase activity	3	2	0.00173515	0.0207917
M2	blue	GO:0019834	phospholipase A2 inhibitor activity	3	2	0.00173515	0.0207917
M2	blue	GO:0050544	arachidonic acid binding	3	2	0.00173515	0.0207917
M2	blue	GO:0097159	organic cyclic compound binding	2408	77	0.00174266	0.0207917
M2	blue	GO:0005487	nucleocytoplasmic transporter activity	11	3	0.00201769	0.0232707
M2	blue	GO:0016408	C-acyltransferase activity	11	3	0.00201769	0.0232707
M2	blue	GO:0008094	DNA-dependent ATPase activity	24	4	0.00244875	0.0268974
M2	blue	GO:0050786	RAGE receptor binding	12	3	0.0026425	0.0273083
M2	blue	GO:0016836	hydro-lyase activity	40	5	0.00264402	0.0273083
M2	blue	GO:0005504	fatty acid binding	26	4	0.00331752	0.0315339
M2	blue	GO:0004003	ATP-dependent DNA helicase activity	13	3	0.00337434	0.0315339
M2	blue	GO:0035325	Toll-like receptor binding	4	2	0.00341483	0.0315339
M2	blue	GO:0003997	acyl-CoA oxidase activity	4	2	0.00341483	0.0315339
M2	blue	GO:0003985	acetyl-CoA C-acetyltransferase activity	4	2	0.00341483	0.0315339
M2	blue	GO:0050543	icosatetraenoic acid binding	4	2	0.00341483	0.0315339
M2	blue	GO:0008026	ATP-dependent helicase activity	43	5	0.00364817	0.0319562
M2	blue	GO:0070035	purine NTP-dependent helicase activity	43	5	0.00364817	0.0319562
M2	blue	GO:0003743	translation initiation factor activity	43	5	0.00364817	0.0319562
M2	blue	GO:0000287	magnesium ion binding	128	9	0.00383846	0.0332026
M2	blue	GO:0003676	nucleic acid binding	1306	46	0.00406711	0.0344887
M2	blue	GO:1901363	heterocyclic compound binding	2358	74	0.00408681	0.0344887
M2	blue	GO:0003678	DNA helicase activity	14	3	0.00421856	0.0351716
M2	blue	GO:0016877	ligase activity, forming carbon-sulfur bonds	29	4	0.00498078	0.0405494
M2	blue	GO:0016881	acid-amino acid ligase activity	15	3	0.00517992	0.0416803
M2	blue	GO:0036041	long-chain fatty acid binding	5	2	0.00560057	0.0430621
M2	blue	GO:0005049	nuclear export signal receptor activity	5	2	0.00560057	0.0430621
M2	blue	GO:0016508	long-chain-enoyl-CoA hydratase activity	5	2	0.00560057	0.0430621
M2	blue	GO:0016453	C-acetyltransferase activity	5	2	0.00560057	0.0430621
M2	blue	GO:0005524	ATP binding	773	30	0.00601207	0.0457182
M0	grey	GO:0003824	catalytic activity	2632	81	0.000155015	0.0480175
M0	grey	GO:0016491	oxidoreductase activity	398	21	0.000189692	0.0480175
M0	grey	GO:0008134	transcription factor binding	210	14	0.000236151	0.0480175
M0	grey	GO:0044389	ubiquitin-like protein ligase binding	154	11	0.000629778	0.0912101
M0	grey	GO:0008017	microtubule binding	133	10	0.000747624	0.0912101
M0	grey	GO:0050839	cell adhesion molecule binding	356	18	0.000930071	0.0945572
M0	grey	GO:0051920	peroxiredoxin activity	10	3	0.00117441	0.102341
M3	brown	GO:0033192	calmodulin-dependent protein phosphatase activity	4	4	1.48235e-07	7.57483e-05
M3	brown	GO:0004723	calcium-dependent protein serine/threonine phosphatase activity	7	4	4.95226e-06	0.0012653
M3	brown	GO:0004826	phenylalanine-tRNA ligase activity	3	3	7.63983e-06	0.00130132
M3	brown	GO:0005516	calmodulin binding	136	11	7.32421e-05	0.00935667
M3	brown	GO:0072341	modified amino acid binding	45	6	0.000235147	0.0214778
M3	brown	GO:0016840	carbon-nitrogen lyase activity	7	3	0.000252185	0.0214778
M3	brown	GO:0004332	fructose-bisphosphate aldolase activity	2	2	0.000390798	0.0285282
M3	brown	GO:0016829	lyase activity	120	9	0.000591442	0.0377784
M3	brown	GO:0008092	cytoskeletal protein binding	568	23	0.000703672	0.0399529
M3	brown	GO:0016842	amidine-lyase activity	3	2	0.00115711	0.0591285
M3	brown	GO:0016830	carbon-carbon lyase activity	27	4	0.00182428	0.0847459
M3	brown	GO:0001786	phosphatidylserine binding	28	4	0.00209596	0.0892528
M4	yellow	GO:0015078	hydrogen ion transmembrane transporter activity	66	7	0.000178128	0.0390037
M4	yellow	GO:0050321	tau-protein kinase activity	10	3	0.000643017	0.0445445
M4	yellow	GO:0022857	transmembrane transporter activity	427	18	0.000654759	0.0445445
M4	yellow	GO:0015075	ion transmembrane transporter activity	352	15	0.00170865	0.0615954
M4	yellow	GO:0004029	aldehyde dehydrogenase (NAD) activity	14	3	0.00184929	0.0615954
M4	yellow	GO:0004971	AMPA glutamate receptor activity	4	2	0.00192486	0.0615954
M4	yellow	GO:0015077	monovalent inorganic cation transmembrane transporter activity	157	9	0.00215295	0.0648419
M4	yellow	GO:0022834	ligand-gated channel activity	76	6	0.00248631	0.0661403
M4	yellow	GO:0015276	ligand-gated ion channel activity	76	6	0.00248631	0.0661403
M4	yellow	GO:0005515	protein binding	4928	103	0.00276907	0.0661403
M4	yellow	GO:0016903	oxidoreductase activity, acting on the aldehyde or oxo group of donors	33	4	0.00284197	0.0661403
M4	yellow	GO:0009931	calcium-dependent protein serine/threonine kinase activity	5	2	0.0031699	0.0676245
M4	yellow	GO:0010857	calcium-dependent protein kinase activity	5	2	0.0031699	0.0676245
M4	yellow	GO:0017048	Rho GTPase binding	62	5	0.00520406	0.0880326
M4	yellow	GO:0004129	cytochrome-c oxidase activity	20	3	0.00534865	0.0880326
M4	yellow	GO:0016676	oxidoreductase activity, acting on a heme group of donors, oxygen as acceptor	20	3	0.00534865	0.0880326
M4	yellow	GO:0015002	heme-copper terminal oxidase activity	20	3	0.00534865	0.0880326
M4	yellow	GO:0017016	Ras GTPase binding	180	9	0.00535988	0.0880326
M4	yellow	GO:0016491	oxidoreductase activity	398	15	0.00550204	0.0880326
M4	yellow	GO:0016675	oxidoreductase activity, acting on a heme group of donors	21	3	0.00615811	0.0955441
M4	yellow	GO:0005484	SNAP receptor activity	25	3	0.0101018	0.120282
M4	yellow	GO:0022824	transmitter-gated ion channel activity	25	3	0.0101018	0.120282
M5	green	GO:0008137	NADH dehydrogenase (ubiquinone) activity	36	5	0.000284819	0.0409414
M5	green	GO:0008289	lipid binding	443	18	0.00031433	0.0409414
M5	green	GO:0030276	clathrin binding	41	5	0.000530133	0.0552399
M5	green	GO:0016655	oxidoreductase activity, acting on NAD(P)H, quinone or similar compound as acceptor	49	5	0.00121446	0.0903907
M5	green	GO:0051022	Rho GDP-dissociation inhibitor binding	5	2	0.0026306	0.168539
M5	green	GO:0032403	protein complex binding	537	18	0.00291142	0.168539
M5	green	GO:0005515	protein binding	4928	94	0.00345724	0.180122
M5	green	GO:0051021	GDP-dissociation inhibitor binding	6	2	0.00390327	0.183133
M5	green	GO:0015078	hydrogen ion transmembrane transporter activity	66	5	0.00455732	0.183133
M5	green	GO:0098748	endocytic adaptor activity	9	2	0.00906826	0.187557
M6	red	GO:0033691	sialic acid binding	5	3	3.34682e-05	0.0148599
M6	red	GO:0005515	protein binding	4928	91	7.37458e-05	0.0163716
M6	red	GO:0005200	structural constituent of cytoskeleton	84	7	0.000266626	0.0394606
M6	red	GO:0019904	protein domain specific binding	407	16	0.000384438	0.0426726
M6	red	GO:0042731	PH domain binding	3	2	0.000681125	0.0443045
M6	red	GO:0005178	integrin binding	71	6	0.000689515	0.0443045
M6	red	GO:0019900	kinase binding	391	15	0.000768119	0.0443045
M6	red	GO:0019901	protein kinase binding	351	14	0.000798279	0.0443045
M6	red	GO:0005488	binding	5883	99	0.000902654	0.0445309
M6	red	GO:0043621	protein self-association	30	4	0.0010219	0.0453723
M6	red	GO:0044325	ion channel binding	85	6	0.00177441	0.0716218
M7	black	GO:0017075	syntaxin-1 binding	19	7	3.21048e-09	6.80675e-07
M7	black	GO:0005516	calmodulin binding	136	14	3.34484e-09	6.80675e-07
M7	black	GO:0005388	calcium-transporting ATPase activity	7	5	8.97457e-09	1.21755e-06
M7	black	GO:0019905	syntaxin binding	73	9	5.49077e-07	5.58686e-05
M7	black	GO:0000149	SNARE binding	92	9	3.96925e-06	0.000323097
M7	black	GO:0015085	calcium ion transmembrane transporter activity	63	7	2.1584e-05	0.00146412
M7	black	GO:0042626	ATPase activity, coupled to transmembrane movement of substances	70	7	4.32609e-05	0.0022009
M7	black	GO:0016820	hydrolase activity, acting on acid anhydrides, catalyzing transmembrane movement of substances	70	7	4.32609e-05	0.0022009
M7	black	GO:0072509	divalent inorganic cation transmembrane transporter activity	73	7	5.6869e-05	0.00244689
M7	black	GO:0043492	ATPase activity, coupled to movement of substances	75	7	6.77521e-05	0.00244689
M7	black	GO:0019829	cation-transporting ATPase activity	53	6	7.75182e-05	0.00244689
M7	black	GO:0015399	primary active transmembrane transporter activity	77	7	8.02822e-05	0.00244689
M7	black	GO:0015405	P-P-bond-hydrolysis-driven transmembrane transporter activity	77	7	8.02822e-05	0.00244689
M7	black	GO:0097109	neuroligin family protein binding	7	3	8.41681e-05	0.00244689
M7	black	GO:0015662	ATPase activity, coupled to transmembrane movement of ions, phosphorylative mechanism	35	5	0.000102386	0.00277808
M7	black	GO:0019904	protein domain specific binding	407	16	0.000111894	0.0028463
M7	black	GO:0042625	ATPase coupled ion transmembrane transporter activity	58	6	0.000129352	0.00309685
M7	black	GO:0008022	protein C-terminus binding	143	9	0.000137327	0.00310512
M7	black	GO:0030165	PDZ domain binding	90	7	0.000215866	0.00462407
M7	black	GO:0022853	active ion transmembrane transporter activity	71	6	0.000396763	0.00807413
M7	black	GO:0022857	transmembrane transporter activity	427	15	0.000630829	0.0122117
M7	black	GO:0022804	active transmembrane transporter activity	141	8	0.00066009	0.0122117
M7	black	GO:0015075	ion transmembrane transporter activity	352	13	0.000948882	0.0167911
M7	black	GO:0022890	inorganic cation transmembrane transporter activity	231	10	0.00117562	0.0199366
M7	black	GO:0022892	substrate-specific transporter activity	509	16	0.00135933	0.0221298
M7	black	GO:0060589	nucleoside-triphosphatase regulator activity	205	9	0.00189519	0.0296671
M7	black	GO:0046873	metal ion transmembrane transporter activity	169	8	0.00212819	0.0320805
M7	black	GO:0008324	cation transmembrane transporter activity	259	10	0.00275303	0.0329554
M7	black	GO:0022891	substrate-specific transmembrane transporter activity	404	13	0.00325978	0.0379066
M7	black	GO:0030695	GTPase regulator activity	183	8	0.00348689	0.0394212
M7	black	GO:0019900	kinase binding	391	12	0.00684141	0.0647547
M7	black	GO:0042623	ATPase activity, coupled	164	7	0.00708272	0.0655152
M8	pink	GO:0005179	hormone activity	22	8	1.75853e-10	1.21087e-08
M8	pink	GO:0004935	adrenergic receptor activity	20	7	3.56383e-09	2.14721e-07
M8	pink	GO:0008083	growth factor activity	34	8	8.78393e-09	4.70428e-07
M8	pink	GO:0001664	G-protein coupled receptor binding	136	12	1.64804e-07	7.94355e-06
M8	pink	GO:0004867	serine-type endopeptidase inhibitor activity	51	8	2.56931e-07	1.12583e-05
M8	pink	GO:0008227	G-protein coupled amine receptor activity	53	7	4.99018e-06	0.000200439
M8	pink	GO:0008047	enzyme activator activity	284	14	1.65967e-05	0.000615355
M8	pink	GO:0004866	endopeptidase inhibitor activity	92	8	2.42482e-05	0.000834831
M8	pink	GO:0030414	peptidase inhibitor activity	93	8	2.62489e-05	0.000843464
M8	pink	GO:0061135	endopeptidase regulator activity	98	8	3.84537e-05	0.00115842
M8	pink	GO:0061134	peptidase regulator activity	113	8	0.000106561	0.00302131
M8	pink	GO:0031826	type 2A serotonin receptor binding	2	2	0.000170423	0.00456355
M8	pink	GO:0004857	enzyme inhibitor activity	197	10	0.000234775	0.00595587
M8	pink	GO:0004090	carbonyl reductase (NADPH) activity	3	2	0.000506895	0.0122162
M8	pink	GO:0016813	hydrolase activity, acting on carbon-nitrogen (but not peptide) bonds, in linear amidines	4	2	0.00100512	0.0220214
M8	pink	GO:0030234	enzyme regulator activity	541	16	0.00158395	0.032747
M8	pink	GO:0005102	receptor binding	704	19	0.00163056	0.032747
M8	pink	GO:0031821	G-protein coupled serotonin receptor binding	6	2	0.0024701	0.0440958
M8	pink	GO:0047391	alkylglycerophosphoethanolamine phosphodiesterase activity	6	2	0.0024701	0.0440958
M8	pink	GO:0008253	5'-nucleotidase activity	6	2	0.0024701	0.0440958
M9	magenta	GO:0004683	calmodulin-dependent protein kinase activity	20	5	1.47558e-06	0.000501699
M9	magenta	GO:0005516	calmodulin binding	136	7	0.000501202	0.0674829
M9	magenta	GO:0016018	cyclosporin A binding	4	2	0.000636401	0.0674829
M9	magenta	GO:0003824	catalytic activity	2632	41	0.000793917	0.0674829
M9	magenta	GO:0097109	neuroligin family protein binding	7	2	0.0021826	0.123681
M9	magenta	GO:0004723	calcium-dependent protein serine/threonine phosphatase activity	7	2	0.0021826	0.123681
M9	magenta	GO:0005088	Ras guanyl-nucleotide exchange factor activity	98	5	0.00344504	0.146414
M9	magenta	GO:0004721	phosphoprotein phosphatase activity	98	5	0.00344504	0.146414
M9	magenta	GO:0005509	calcium ion binding	382	10	0.00592191	0.148738
M9	magenta	GO:0046983	protein dimerization activity	593	13	0.00758186	0.148738
M9	magenta	GO:0043274	phospholipase binding	13	2	0.00778504	0.148738
M9	magenta	GO:0035254	glutamate receptor binding	41	3	0.00875544	0.148738
M9	magenta	GO:0033130	acetylcholine receptor binding	14	2	0.0090216	0.148738
M9	magenta	GO:0042578	phosphoric ester hydrolase activity	229	7	0.00954089	0.148738
M10	greenyellow	GO:0008556	potassium-transporting ATPase activity	10	3	8.63606e-05	0.00592434
M10	greenyellow	GO:0005391	sodium:potassium-exchanging ATPase activity	10	3	8.63606e-05	0.00592434
M10	greenyellow	GO:0005483	soluble NSF attachment protein activity	3	2	0.000251055	0.0137372
M10	greenyellow	GO:0015662	ATPase activity, coupled to transmembrane movement of ions, phosphorylative mechanism	35	4	0.000280352	0.0137372
M10	greenyellow	GO:0031625	ubiquitin protein ligase binding	150	7	0.00042853	0.0163318
M10	greenyellow	GO:0004691	cAMP-dependent protein kinase activity	6	2	0.00123296	0.0350542
M10	greenyellow	GO:0019829	cation-transporting ATPase activity	53	4	0.00138472	0.0350542
M10	greenyellow	GO:0032561	guanyl ribonucleotide binding	248	8	0.00187911	0.0350542
M10	greenyellow	GO:0042625	ATPase coupled ion transmembrane transporter activity	58	4	0.0019384	0.0350542
M10	greenyellow	GO:0042626	ATPase activity, coupled to transmembrane movement of substances	70	4	0.00385741	0.0575257
M10	greenyellow	GO:0022853	active ion transmembrane transporter activity	71	4	0.00405974	0.0580204
M10	greenyellow	GO:0030955	potassium ion binding	12	2	0.00523438	0.0600397
M10	greenyellow	GO:0031402	sodium ion binding	12	2	0.00523438	0.0600397
M10	greenyellow	GO:0005527	macrolide binding	12	2	0.00523438	0.0600397
M10	greenyellow	GO:0005528	FK506 binding	12	2	0.00523438	0.0600397
M10	greenyellow	GO:0015399	primary active transmembrane transporter activity	77	4	0.00542633	0.0600397
M10	greenyellow	GO:0015405	P-P-bond-hydrolysis-driven transmembrane transporter activity	77	4	0.00542633	0.0600397
M10	greenyellow	GO:0001671	ATPase activator activity	13	2	0.0061494	0.0620366
M10	greenyellow	GO:0019215	intermediate filament binding	13	2	0.0061494	0.0620366
M10	greenyellow	GO:0015631	tubulin binding	186	6	0.00713409	0.0634522
M10	greenyellow	GO:0008017	microtubule binding	133	5	0.00746865	0.0634522
M10	greenyellow	GO:0043130	ubiquitin binding	57	3	0.0154716	0.0865252
M11	purple	GO:0031821	G-protein coupled serotonin receptor binding	6	3	1.55132e-05	0.00120997
M11	purple	GO:0098632	protein binding involved in cell-cell adhesion	248	11	1.5932e-05	0.00120997
M11	purple	GO:0031683	G-protein beta/gamma-subunit complex binding	18	4	1.96474e-05	0.00120997
M11	purple	GO:0045296	cadherin binding	254	11	1.99446e-05	0.00120997
M11	purple	GO:1990460	leptin receptor binding	3	2	0.00025926	0.00973893
M11	purple	GO:0001664	G-protein coupled receptor binding	136	7	0.000260241	0.00973893
M11	purple	GO:0032794	GTPase activating protein binding	14	3	0.000267553	0.00973893
M11	purple	GO:0050839	cell adhesion molecule binding	356	11	0.000413262	0.0136752
M11	purple	GO:0005154	epidermal growth factor receptor binding	19	3	0.000688752	0.0207178
M11	purple	GO:1990459	transferrin receptor binding	5	2	0.000853754	0.0207178
M11	purple	GO:0055131	C3HC4-type RING finger domain binding	5	2	0.000853754	0.0207178
M11	purple	GO:0031005	filamin binding	7	2	0.00177124	0.0379253
M11	purple	GO:0051428	peptide hormone receptor binding	7	2	0.00177124	0.0379253
M11	purple	GO:0070851	growth factor receptor binding	60	4	0.00233089	0.0449706
M11	purple	GO:0003924	GTPase activity	173	6	0.00545035	0.0793572
M11	purple	GO:0004715	non-membrane spanning protein tyrosine kinase activity	17	2	0.0107976	0.0873403
M12	cyan	GO:0008092	cytoskeletal protein binding	568	17	4.4802e-06	0.00134854
M12	cyan	GO:0008017	microtubule binding	133	8	1.84199e-05	0.0027722
M12	cyan	GO:0015631	tubulin binding	186	9	3.04794e-05	0.0030581
M12	cyan	GO:0051010	microtubule plus-end binding	9	3	5.2414e-05	0.00394415
M12	cyan	GO:0008273	calcium, potassium:sodium antiporter activity	2	2	7.61739e-05	0.00458567
M12	cyan	GO:0019900	kinase binding	391	12	0.000120213	0.00603071
M12	cyan	GO:0019911	structural constituent of myelin sheath	3	2	0.000227226	0.00977071
M12	cyan	GO:0022821	potassium ion antiporter activity	4	2	0.000451876	0.0170018
M12	cyan	GO:0015368	calcium:cation antiporter activity	5	2	0.000748861	0.0250453
M12	cyan	GO:0019899	enzyme binding	1063	19	0.00133214	0.0364523
M12	cyan	GO:0015491	cation:cation antiporter activity	8	2	0.00206143	0.0517075
M12	cyan	GO:0015298	solute:cation antiporter activity	9	2	0.00263543	0.0610204
M13	salmon	GO:0016802	trialkylsulfonium hydrolase activity	3	2	0.000302253	0.0239384
M13	salmon	GO:0008092	cytoskeletal protein binding	568	15	0.00044612	0.0294439
M13	salmon	GO:0016801	hydrolase activity, acting on ether bonds	8	2	0.00272981	0.086732
M13	salmon	GO:0016787	hydrolase activity	1231	22	0.0038248	0.0902471
M13	salmon	GO:0008556	potassium-transporting ATPase activity	10	2	0.00433004	0.0902471
M13	salmon	GO:0005200	structural constituent of cytoskeleton	84	4	0.0101745	0.138935
M13	salmon	GO:0015631	tubulin binding	186	6	0.0110844	0.146314
M14	tan	GO:0003735	structural constituent of ribosome	137	12	1.30881e-09	4.17509e-07
M14	tan	GO:0015207	adenine transmembrane transporter activity	3	3	6.15004e-07	9.80931e-05
M14	tan	GO:0005345	purine nucleobase transmembrane transporter activity	4	3	2.44487e-06	0.000259971
M14	tan	GO:0015205	nucleobase transmembrane transporter activity	5	3	6.07455e-06	0.000484445
M14	tan	GO:0005198	structural molecule activity	436	13	6.62132e-05	0.0042244
M14	tan	GO:0003954	NADH dehydrogenase activity	36	4	0.00024189	0.0085961
M14	tan	GO:0008137	NADH dehydrogenase (ubiquinone) activity	36	4	0.00024189	0.0085961
M14	tan	GO:0050136	NADH dehydrogenase (quinone) activity	36	4	0.00024189	0.0085961
M14	tan	GO:0051536	iron-sulfur cluster binding	37	4	0.00026947	0.0085961
M14	tan	GO:0051540	metal cluster binding	37	4	0.00026947	0.0085961
M14	tan	GO:0051537	2 iron, 2 sulfur cluster binding	18	3	0.000457531	0.0132684
M14	tan	GO:0016491	oxidoreductase activity	398	11	0.000508588	0.01352
M14	tan	GO:0016655	oxidoreductase activity, acting on NAD(P)H, quinone or similar compound as acceptor	49	4	0.000800275	0.0196375
M14	tan	GO:0009055	electron carrier activity	88	5	0.000922127	0.0210113
M14	tan	GO:0016421	CoA carboxylase activity	6	2	0.0010795	0.0227059
M14	tan	GO:0022892	substrate-specific transporter activity	509	12	0.00113885	0.0227059
M14	tan	GO:0016885	ligase activity, forming carbon-carbon bonds	8	2	0.00199274	0.0353158
M14	tan	GO:0008097	5S rRNA binding	8	2	0.00199274	0.0353158
M14	tan	GO:0022891	substrate-specific transmembrane transporter activity	404	10	0.00217468	0.0365118
M15	midnightblue	GO:0004812	aminoacyl-tRNA ligase activity	39	5	2.17917e-05	0.00260048
M15	midnightblue	GO:0016876	ligase activity, forming aminoacyl-tRNA and related compounds	39	5	2.17917e-05	0.00260048
M15	midnightblue	GO:0016875	ligase activity, forming carbon-oxygen bonds	39	5	2.17917e-05	0.00260048
M15	midnightblue	GO:0004828	serine-tRNA ligase activity	2	2	7.83091e-05	0.00700867
M15	midnightblue	GO:0016208	AMP binding	13	3	0.000181315	0.0129822
M15	midnightblue	GO:1901363	heterocyclic compound binding	2387	35	0.000242882	0.0144919
M15	midnightblue	GO:0097159	organic cyclic compound binding	2437	35	0.000384094	0.0196436
M15	midnightblue	GO:0035613	RNA stem-loop binding	6	2	0.00114787	0.051367
M15	midnightblue	GO:0003723	RNA binding	891	17	0.00150458	0.053864
M15	midnightblue	GO:0016620	oxidoreductase activity, acting on the aldehyde or oxo group of donors, NAD or NADP as acceptor	28	3	0.00188828	0.0583505
M15	midnightblue	GO:0016874	ligase activity	150	6	0.0020691	0.0583505
M15	midnightblue	GO:0003824	catalytic activity	2643	35	0.00211887	0.0583505
M15	midnightblue	GO:0043167	ion binding	2576	34	0.00286904	0.0727199
M15	midnightblue	GO:0016903	oxidoreductase activity, acting on the aldehyde or oxo group of donors	33	3	0.00304692	0.0727199
M16	lightcyan	GO:0001664	G-protein coupled receptor binding	136	9	1.14638e-05	0.000259622
M16	lightcyan	GO:0005540	hyaluronic acid binding	15	4	1.44485e-05	0.000309037
M16	lightcyan	GO:0004553	hydrolase activity, hydrolyzing O-glycosyl compounds	32	5	1.86448e-05	0.000377802
M16	lightcyan	GO:0005154	epidermal growth factor receptor binding	19	4	3.97335e-05	0.000695336
M16	lightcyan	GO:0005518	collagen binding	40	5	5.70475e-05	0.000954925
M16	lightcyan	GO:0043120	tumor necrosis factor binding	2	2	0.000110633	0.00170374
M16	lightcyan	GO:0034988	Fc-gamma receptor I complex binding	3	2	0.000329619	0.00437598
M16	lightcyan	GO:0005539	glycosaminoglycan binding	93	6	0.000420616	0.00539791
M16	lightcyan	GO:0034987	immunoglobulin receptor binding	15	3	0.000473009	0.00569088
M16	lightcyan	GO:0019959	interleukin-8 binding	4	2	0.000654716	0.00763836
M16	lightcyan	GO:0048037	cofactor binding	206	8	0.00140074	0.0138278
M16	lightcyan	GO:0004175	endopeptidase activity	164	7	0.0016478	0.0154733
M16	lightcyan	GO:0019958	C-X-C chemokine binding	7	2	0.00224474	0.0187875
M16	lightcyan	GO:0019966	interleukin-1 binding	7	2	0.00224474	0.0187875
M16	lightcyan	GO:0017160	Ral GTPase binding	10	2	0.00471223	0.0335964
M16	lightcyan	GO:0016787	hydrolase activity	1231	22	0.00680329	0.0443863
M17	grey60	GO:0032552	deoxyribonucleotide binding	4	3	2.07943e-06	0.000378456
M17	grey60	GO:0032554	purine deoxyribonucleotide binding	4	3	2.07943e-06	0.000378456
M17	grey60	GO:0050839	cell adhesion molecule binding	356	12	2.30647e-05	0.00279852
M17	grey60	GO:0002135	CTP binding	2	2	6.61124e-05	0.00601623
M17	grey60	GO:0002134	UTP binding	3	2	0.000197291	0.0071814
M17	grey60	GO:0032551	pyrimidine ribonucleoside binding	3	2	0.000197291	0.0071814
M17	grey60	GO:0017098	sulfonylurea receptor binding	3	2	0.000197291	0.0071814
M17	grey60	GO:0032558	adenyl deoxyribonucleotide binding	3	2	0.000197291	0.0071814
M17	grey60	GO:0001884	pyrimidine nucleoside binding	3	2	0.000197291	0.0071814
M17	grey60	GO:0032564	dATP binding	3	2	0.000197291	0.0071814
M17	grey60	GO:0051020	GTPase binding	219	8	0.000369844	0.0119059
M17	grey60	GO:0032557	pyrimidine ribonucleotide binding	4	2	0.000392503	0.0119059
M17	grey60	GO:0017137	Rab GTPase binding	79	5	0.000439237	0.0122986
M17	grey60	GO:0017016	Ras GTPase binding	180	7	0.000611974	0.0138321
M17	grey60	GO:0051082	unfolded protein binding	85	5	0.000615893	0.0138321
M17	grey60	GO:0019103	pyrimidine nucleotide binding	5	2	0.000650727	0.0138321
M17	grey60	GO:0030911	TPR domain binding	5	2	0.000650727	0.0138321
M17	grey60	GO:0098641	cadherin binding involved in cell-cell adhesion	241	8	0.000700495	0.0138321
M17	grey60	GO:0009055	electron carrier activity	88	5	0.000722006	0.0138321
M17	grey60	GO:0098632	protein binding involved in cell-cell adhesion	248	8	0.000845508	0.0147439
M17	grey60	GO:0031267	small GTPase binding	191	7	0.000870746	0.0147439
M17	grey60	GO:0098631	protein binding involved in cell adhesion	250	8	0.000891114	0.0147439
M17	grey60	GO:0045296	cadherin binding	254	8	0.000988281	0.0156406
M17	grey60	GO:0030235	nitric-oxide synthase regulator activity	7	2	0.00135218	0.0205081
M18	lightgreen	GO:0004298	threonine-type endopeptidase activity	16	5	1.14708e-07	2.05327e-05
M18	lightgreen	GO:0070003	threonine-type peptidase activity	16	5	1.14708e-07	2.05327e-05
M18	lightgreen	GO:0001530	lipopolysaccharide binding	10	3	5.69967e-05	0.0068016
M18	lightgreen	GO:0004661	protein geranylgeranyltransferase activity	4	2	0.000378306	0.0270867
M18	lightgreen	GO:0004663	Rab geranylgeranyltransferase activity	4	2	0.000378306	0.0270867
M18	lightgreen	GO:0098641	cadherin binding involved in cell-cell adhesion	241	8	0.000617423	0.031238
M18	lightgreen	GO:0008318	protein prenyltransferase activity	5	2	0.000627252	0.031238
M18	lightgreen	GO:0098632	protein binding involved in cell-cell adhesion	248	8	0.000745925	0.031238
M18	lightgreen	GO:0098631	protein binding involved in cell adhesion	250	8	0.000786366	0.031238
M18	lightgreen	GO:0045296	cadherin binding	254	8	0.00087257	0.031238
M18	lightgreen	GO:0004659	prenyltransferase activity	7	2	0.00130366	0.0424282
M18	lightgreen	GO:0005515	protein binding	4928	49	0.00152669	0.0455462
M18	lightgreen	GO:0050839	cell adhesion molecule binding	356	9	0.00193003	0.05315
M18	lightgreen	GO:0016879	ligase activity, forming carbon-nitrogen bonds	35	3	0.00269611	0.0656468
M18	lightgreen	GO:0016861	intramolecular oxidoreductase activity, interconverting aldoses and ketoses	10	2	0.00275057	0.0656468
M18	lightgreen	GO:0019899	enzyme binding	1063	17	0.00307745	0.068143
M19	lightyellow	GO:0005525	GTP binding	235	16	2.60361e-12	6.00712e-10
M19	lightyellow	GO:0032561	guanyl ribonucleotide binding	248	16	5.96547e-12	6.00712e-10
M19	lightyellow	GO:0003924	GTPase activity	173	13	1.26289e-10	8.96653e-09
M19	lightyellow	GO:0031489	myosin V binding	16	5	6.26216e-08	3.55691e-06
M19	lightyellow	GO:0032550	purine ribonucleoside binding	991	22	2.537e-07	8.60693e-06
M19	lightyellow	GO:0032549	ribonucleoside binding	991	22	2.537e-07	8.60693e-06
M19	lightyellow	GO:0019003	GDP binding	50	6	1.22376e-06	2.48249e-05
M19	lightyellow	GO:0000166	nucleotide binding	1313	24	2.06143e-06	3.71153e-05
M19	lightyellow	GO:1901265	nucleoside phosphate binding	1314	24	2.091e-06	3.71153e-05
M19	lightyellow	GO:0016462	pyrophosphatase activity	486	14	4.46523e-06	7.00408e-05
M19	lightyellow	GO:0016818	hydrolase activity, acting on acid anhydrides, in phosphorus-containing anhydrides	488	14	4.68583e-06	7.00408e-05
M19	lightyellow	GO:0016817	hydrolase activity, acting on acid anhydrides	488	14	4.68583e-06	7.00408e-05
M19	lightyellow	GO:0017111	nucleoside-triphosphatase activity	461	13	1.35232e-05	0.000174572
M19	lightyellow	GO:0016787	hydrolase activity	1231	18	0.00136711	0.0155404
M19	lightyellow	GO:0001671	ATPase activator activity	13	2	0.00372476	0.0377797
M20	darked	GO:0031698	beta-2 adrenergic receptor binding	6	3	5.57714e-06	0.00127479
M20	darked	GO:0003729	mRNA binding	110	7	7.18193e-06	0.00127479
M20	darked	GO:0050780	dopamine receptor binding	22	4	1.18732e-05	0.00140499
M20	darked	GO:0044822	poly(A) RNA binding	731	15	4.74026e-05	0.00420698
M20	darked	GO:0097159	organic cyclic compound binding	2408	29	8.89112e-05	0.00584237
M20	darked	GO:0051430	corticotropin-releasing hormone receptor 1 binding	3	2	0.000131659	0.00584237
M20	darked	GO:0051429	corticotropin-releasing hormone receptor binding	3	2	0.000131659	0.00584237
M20	darked	GO:0000400	four-way junction DNA binding	3	2	0.000131659	0.00584237
M20	darked	GO:1901363	heterocyclic compound binding	2358	28	0.000188642	0.00664845
M20	darked	GO:0031690	adrenergic receptor binding	18	3	0.000215057	0.00664845
M20	darked	GO:0031683	G-protein beta/gamma-subunit complex binding	18	3	0.000215057	0.00664845
M20	darked	GO:0000217	DNA secondary structure binding	4	2	0.000262192	0.00664845
M20	darked	GO:0097100	supercoiled DNA binding	4	2	0.000262192	0.00664845
M20	darked	GO:0035368	selenocysteine insertion sequence binding	4	2	0.000262192	0.00664845
M20	darked	GO:0019904	protein domain specific binding	407	10	0.000284912	0.00674293
M20	darked	GO:0031852	mu-type opioid receptor binding	5	2	0.000435119	0.0091715
M20	darked	GO:0003723	RNA binding	889	15	0.000439199	0.0091715
M20	darked	GO:0031628	opioid receptor binding	6	2	0.00064989	0.0116654
M20	darked	GO:0047391	alkylglycerophosphoethanolamine phosphodiesterase activity	6	2	0.00064989	0.0116654
M20	darked	GO:0043566	structure-specific DNA binding	60	4	0.000657208	0.0116654
M20	darked	GO:0051428	peptide hormone receptor binding	7	2	0.000905961	0.0146189
M20	darked	GO:0071855	neuropeptide receptor binding	7	2	0.000905961	0.0146189
M20	darked	GO:0003924	GTPase activity	173	6	0.000957174	0.0147738
M20	darked	GO:0005159	insulin-like growth factor receptor binding	9	2	0.00153985	0.0227769
M20	darked	GO:0044877	macromolecular complex binding	799	13	0.00168924	0.0239873
M20	darked	GO:0031748	D1 dopamine receptor binding	11	2	0.00233252	0.0306684
M20	darked	GO:0031681	G-protein beta-subunit binding	11	2	0.00233252	0.0306684
M20	darked	GO:0036094	small molecule binding	1405	18	0.00276569	0.0338105
M20	darked	GO:0019843	rRNA binding	43	3	0.00289286	0.0338105
M20	darked	GO:0003697	single-stranded DNA binding	43	3	0.00289286	0.0338105
M20	darked	GO:0030165	PDZ domain binding	90	4	0.00297508	0.0338105
M20	darked	GO:0003677	DNA binding	553	10	0.00304771	0.0338105
M20	darked	GO:0050998	nitric-oxide synthase binding	13	2	0.00327981	0.0352551
M20	darked	GO:0000166	nucleotide binding	1313	17	0.00344706	0.0352551
M20	darked	GO:1901265	nucleoside phosphate binding	1314	17	0.00347586	0.0352551
M20	darked	GO:0043014	alpha-tubulin binding	15	2	0.00437763	0.0431683
M20	darked	GO:0005525	GTP binding	235	6	0.00451035	0.043275
M20	darked	GO:0032561	guanyl ribonucleotide binding	248	6	0.00585713	0.0458319
M20	darked	GO:0019001	guanyl nucleotide binding	249	6	0.00597174	0.0458319
M21	royablue	GO:0046961	proton-transporting ATPase activity, rotational mechanism	23	3	0.000371329	0.0699122
M21	royablue	GO:0044769	ATPase activity, coupled to transmembrane movement of ions, rotational mechanism	27	3	0.000602692	0.0699122
M21	royablue	GO:0036442	hydrogen-exporting ATPase activity	27	3	0.000602692	0.0699122
M21	royablue	GO:0022853	active ion transmembrane transporter activity	71	4	0.000954863	0.0807599
M21	royablue	GO:0031072	heat shock protein binding	78	4	0.0013581	0.0807599
M21	royablue	GO:0048037	cofactor binding	206	6	0.00163039	0.0807599
M21	royablue	GO:0022804	active transmembrane transporter activity	141	5	0.00174476	0.0807599
M21	royablue	GO:0050662	coenzyme binding	147	5	0.00209661	0.0807599
M21	royablue	GO:0016491	oxidoreductase activity	398	8	0.00285208	0.0807599
M21	royablue	GO:0022891	substrate-specific transmembrane transporter activity	404	8	0.00312978	0.0807599
M21	royablue	GO:0051287	NAD binding	51	3	0.00386584	0.0807599
M21	royablue	GO:0019829	cation-transporting ATPase activity	53	3	0.00431113	0.0807599
M21	royablue	GO:0022857	transmembrane transporter activity	427	8	0.00439679	0.0807599
M21	royablue	GO:0042625	ATPase coupled ion transmembrane transporter activity	58	3	0.00555678	0.0807599
M22	darkgreen	GO:0044822	poly(A) RNA binding	731	15	1.32488e-05	0.00392165
M22	darkgreen	GO:0019904	protein domain specific binding	407	10	0.000124599	0.0128667
M22	darkgreen	GO:0003723	RNA binding	889	15	0.000135136	0.0128667
M22	darkgreen	GO:0008426	protein kinase C inhibitor activity	4	2	0.000217343	0.0128667
M22	darkgreen	GO:0050815	phosphoserine binding	4	2	0.000217343	0.0128667
M22	darkgreen	GO:0098641	cadherin binding involved in cell-cell adhesion	241	7	0.000562046	0.0229567
M22	darkgreen	GO:0098632	protein binding involved in cell-cell adhesion	248	7	0.000667108	0.0229567
M22	darkgreen	GO:0098631	protein binding involved in cell adhesion	250	7	0.000699838	0.0229567
M22	darkgreen	GO:0045296	cadherin binding	254	7	0.000769138	0.0229567
M22	darkgreen	GO:0016597	amino acid binding	32	3	0.000931572	0.0229567
M22	darkgreen	GO:0070180	large ribosomal subunit rRNA binding	8	2	0.000998637	0.0229567
M22	darkgreen	GO:0050839	cell adhesion molecule binding	356	8	0.00119394	0.0229567
M22	darkgreen	GO:0004860	protein kinase inhibitor activity	35	3	0.00121372	0.0229567
M22	darkgreen	GO:0005159	insulin-like growth factor receptor binding	9	2	0.00127899	0.0229567
M22	darkgreen	GO:0098748	endocytic adaptor activity	9	2	0.00127899	0.0229567
M22	darkgreen	GO:0035615	clathrin adaptor activity	9	2	0.00127899	0.0229567
M22	darkgreen	GO:0019210	kinase inhibitor activity	36	3	0.00131846	0.0229567
M22	darkgreen	GO:0042826	histone deacetylase binding	41	3	0.00192719	0.0316916
M22	darkgreen	GO:0003676	nucleic acid binding	1306	16	0.00290399	0.0452411
M23	darkturquoise	GO:0008201	heparin binding	70	9	7.0539e-10	3.65392e-08
M23	darkturquoise	GO:0004867	serine-type endopeptidase inhibitor activity	51	8	1.32768e-09	5.73114e-08
M23	darkturquoise	GO:0070851	growth factor receptor binding	60	8	5.09666e-09	1.88576e-07
M23	darkturquoise	GO:0004866	endopeptidase inhibitor activity	92	9	8.43829e-09	2.67507e-07
M23	darkturquoise	GO:0030414	peptidase inhibitor activity	93	9	9.29559e-09	2.67507e-07
M23	darkturquoise	GO:0061135	endopeptidase regulator activity	98	9	1.48314e-08	3.84132e-07
M23	darkturquoise	GO:0061134	peptidase regulator activity	113	9	5.21794e-08	1.22859e-06
M23	darkturquoise	GO:1901681	sulfur compound binding	117	9	7.07463e-08	1.52694e-06
M23	darkturquoise	GO:0004857	enzyme inhibitor activity	197	9	5.85217e-06	0.000116593
M23	darkturquoise	GO:0097367	carbohydrate derivative binding	1189	20	4.19524e-05	0.000776119
M23	darkturquoise	GO:0008047	enzyme activator activity	284	9	0.000107151	0.00185014
M23	darkturquoise	GO:0019904	protein domain specific binding	407	10	0.00034471	0.00557999
M23	darkturquoise	GO:0042802	identical protein binding	670	13	0.000397352	0.00605377
M23	darkturquoise	GO:0046914	transition metal ion binding	486	10	0.00138389	0.0199126
M23	darkturquoise	GO:0030234	enzyme regulator activity	541	10	0.00308059	0.0419933
M23	darkturquoise	GO:0019899	enzyme binding	1063	15	0.00364106	0.0471518
M23	darkturquoise	GO:0098641	cadherin binding involved in cell-cell adhesion	241	6	0.00569236	0.0493726
M23	darkturquoise	GO:0098632	protein binding involved in cell-cell adhesion	248	6	0.00653216	0.0493726
M23	darkturquoise	GO:0098631	protein binding involved in cell adhesion	250	6	0.00678794	0.0493726
M24	darkgrey	GO:1905030	voltage-gated ion channel activity involved in regulation of postsynaptic membrane potential	10	3	1.15963e-05	0.000881318
M24	darkgrey	GO:0005248	voltage-gated sodium channel activity	10	3	1.15963e-05	0.000881318
M24	darkgrey	GO:0005272	sodium channel activity	10	3	1.15963e-05	0.000881318
M24	darkgrey	GO:0031402	sodium ion binding	12	3	2.11222e-05	0.00120396
M24	darkgrey	GO:0031420	alkali metal ion binding	19	3	9.09424e-05	0.00414697
M24	darkgrey	GO:0015077	monovalent inorganic cation transmembrane transporter activity	157	5	0.000798561	0.0275181
M24	darkgrey	GO:0022832	voltage-gated channel activity	94	4	0.000965548	0.0275181
M24	darkgrey	GO:0005244	voltage-gated ion channel activity	94	4	0.000965548	0.0275181
M24	darkgrey	GO:0004385	guanylate kinase activity	12	2	0.00141454	0.0358351
M24	darkgrey	GO:0015081	sodium ion transmembrane transporter activity	53	3	0.00196919	0.0409616
M24	darkgrey	GO:0005261	cation channel activity	114	4	0.00197622	0.0409616
